# Supplementary material for: Differences in the Effects of Reading and Aerobic Exercise Interventions on Inhibitory Control of College Students With Mobile Phone Addiction
Source: Front Psychiatry. 2022 Mar 1;13:797780. doi: 10.3389/fpsyt.2022.797780 (PMC8920989; doi:10.3389/fpsyt.2022.797780)
Supplement: Supplementary file 1 [file Data_Sheet_1.CSV]

RECORDING_SESSION_LABEL	TRIAL_INDEX	block	filename	id	position	type	CURRENT_FIX_ADJUSTED	CURRENT_FIX_BLINK_AROUND	CURRENT_FIX_BUTTON_0_PRESS	CURRENT_FIX_BUTTON_1_PRESS	CURRENT_FIX_BUTTON_2_PRESS	CURRENT_FIX_BUTTON_3_PRESS	CURRENT_FIX_BUTTON_4_PRESS	CURRENT_FIX_BUTTON_5_PRESS	CURRENT_FIX_BUTTON_6_PRESS	CURRENT_FIX_BUTTON_7_PRESS	CURRENT_FIX_BUTTON_8_PRESS	CURRENT_FIX_DURATION	CURRENT_FIX_END	CURRENT_FIX_END_OTHER	CURRENT_FIX_INDEX	CURRENT_FIX_INPUT_EVENTS	CURRENT_FIX_INTEREST_AREAS	CURRENT_FIX_INTEREST_AREA_DATA	CURRENT_FIX_INTEREST_AREA_DWELL_TIME	CURRENT_FIX_INTEREST_AREA_FIX_COUNT	CURRENT_FIX_INTEREST_AREA_GROUP	CURRENT_FIX_INTEREST_AREA_ID	CURRENT_FIX_INTEREST_AREA_INDEX	CURRENT_FIX_INTEREST_AREA_LABEL	CURRENT_FIX_INTEREST_AREA_PIXEL_AREA	CURRENT_FIX_INTEREST_AREA_RUN_ID	CURRENT_FIX_INTEREST_AREA_X_OFFSET	CURRENT_FIX_INTEREST_AREA_Y_OFFSET	CURRENT_FIX_IS_RT_END	CURRENT_FIX_LABEL	CURRENT_FIX_MSG_COUNT	CURRENT_FIX_MSG_TEXT_1	CURRENT_FIX_MSG_TIME_1	CURRENT_FIX_NEAREST_INTEREST_AREA	CURRENT_FIX_NEAREST_INTEREST_AREA_DISTANCE	CURRENT_FIX_NEAREST_INTEREST_AREA_LABEL	CURRENT_FIX_PUPIL	CURRENT_FIX_REFIX_INTEREST_AREA	CURRENT_FIX_REFIX_PREV_INTEREST_AREA	CURRENT_FIX_RUN_DWELL_TIME	CURRENT_FIX_RUN_INDEX	CURRENT_FIX_RUN_SIZE	CURRENT_FIX_START
h001	1	1	leftdot.PNG	1	left	practice	FALSE	NONE	.	.	.	.	.	.	.	.	.	160	1189	.	1	[]	[ 1]	[STATIC, RECTANGLE, 880.0, 460.0, 1040.0, 620.0]	160	1	.	1	1	CrossArea	25600	1	-0.7	-9.3	FALSE	Fixation: 1029 ms	1	dotpresent	1029	1	0.15	CrossArea	1030	0	0	160	1	1	1029
h001	1	1	leftdot.PNG	1	left	practice	FALSE	NONE	.	.	.	.	.	.	.	.	.	284	1519	.	2	[]	[ 3]	[STATIC, ELLIPSE, 197.99998, 336.59998, 600.0, 743.4]	284	1	.	3	3	LeftDotArea	128439	1	-5.9	-36.9	FALSE	Fixation: 1235 ms	0	.	.	3	0.59	LeftDotArea	1185	0	0	284	1	1	1235
h001	1	1	leftdot.PNG	1	left	practice	FALSE	NONE	.	.	.	.	.	.	.	.	.	942	2528	.	3	[]	[ 2]	[STATIC, ELLIPSE, 1320.0, 336.59998, 1722.0, 743.4]	942	1	.	2	2	RightMirror	128439	1	54.3	2	FALSE	Fixation: 1586 ms	1	dotlasttime	2505	2	0.87	RightMirror	1140	0	1	942	1	1	1586
h001	2	1	rightdot.PNG	4	right	practice	FALSE	NONE	.	.	.	.	.	.	.	.	.	243	1280	.	1	[]	[ 1]	[STATIC, RECTANGLE, 880.0, 460.0, 1040.0, 620.0]	243	1	.	1	1	CrossArea	25600	1	-3.7	0.6	FALSE	Fixation: 1037 ms	1	dotpresent	1037	1	0.06	CrossArea	1158	0	0	243	1	1	1037
h001	2	1	rightdot.PNG	4	right	practice	FALSE	NONE	.	.	.	.	.	.	.	.	.	1198	2535	.	2	[]	[ 3]	[STATIC, ELLIPSE, 197.99998, 336.59998, 600.0, 743.4]	1198	1	.	3	3	LeftMirror	128439	1	3.3	7.7	FALSE	Fixation: 1337 ms	1	dotlasttime	2512	3	0.13	LeftMirror	1179	0	0	1198	1	1	1337
h001	3	1	leftdot.PNG	3	left	practice	FALSE	NONE	.	.	.	.	.	.	.	.	.	232	1267	.	1	[]	[ 1]	[STATIC, RECTANGLE, 880.0, 460.0, 1040.0, 620.0]	232	1	.	1	1	CrossArea	25600	1	-5.3	-4.8	FALSE	Fixation: 1035 ms	1	dotpresent	1035	1	0.11	CrossArea	1165	0	0	232	1	1	1035
h001	3	1	leftdot.PNG	3	left	practice	FALSE	NONE	.	.	.	.	.	.	.	.	.	413	1739	.	2	[]	[ 2]	[STATIC, ELLIPSE, 1320.0, 336.59998, 1722.0, 743.4]	1183	2	.	2	2	RightMirror	128439	1	156.6	20.6	FALSE	Fixation: 1326 ms	0	.	.	2	2.52	RightMirror	1198	0	0	1183	1	2	1326
h001	3	1	leftdot.PNG	3	left	practice	FALSE	NONE	.	.	.	.	.	.	.	.	.	770	2533	.	3	[]	[ 2]	[STATIC, ELLIPSE, 1320.0, 336.59998, 1722.0, 743.4]	1183	2	.	2	2	RightMirror	128439	1	5.1	4	FALSE	Fixation: 1763 ms	1	dotlasttime	2510	2	0.1	RightMirror	1142	0	0	1183	2	2	1763
h001	4	1	leftdot.PNG	5	left	practice	FALSE	NONE	.	.	.	.	.	.	.	.	.	303	1341	.	1	[]	[ 1]	[STATIC, RECTANGLE, 880.0, 460.0, 1040.0, 620.0]	303	1	.	1	1	CrossArea	25600	1	10.3	-9.4	FALSE	Fixation: 1038 ms	1	dotpresent	1038	1	0.22	CrossArea	1218	0	0	303	1	1	1038
h001	4	1	leftdot.PNG	5	left	practice	FALSE	NONE	.	.	.	.	.	.	.	.	.	375	1769	.	2	[]	[ 2]	[STATIC, ELLIPSE, 1320.0, 336.59998, 1722.0, 743.4]	1119	2	.	2	2	RightMirror	128439	1	49.7	48.8	FALSE	Fixation: 1394 ms	0	.	.	2	1.11	RightMirror	1237	0	0	1119	1	2	1394
h001	4	1	leftdot.PNG	5	left	practice	FALSE	NONE	.	.	.	.	.	.	.	.	.	744	2536	.	3	[]	[ 2]	[STATIC, ELLIPSE, 1320.0, 336.59998, 1722.0, 743.4]	1119	2	.	2	2	RightMirror	128439	1	-12	-18.2	FALSE	Fixation: 1792 ms	1	TRACKER_TIME 2 2328136.272	2513	2	0.34	RightMirror	1119	0	0	1119	2	2	1792
h001	5	1	rightdot.PNG	2	right	practice	FALSE	NONE	.	.	.	.	.	.	.	.	.	255	1293	.	1	[]	[ 1]	[STATIC, RECTANGLE, 880.0, 460.0, 1040.0, 620.0]	255	1	.	1	1	CrossArea	25600	1	-11.1	3.7	FALSE	Fixation: 1038 ms	1	dotpresent	1038	1	0.19	CrossArea	1127	0	0	255	1	1	1038
h001	5	1	rightdot.PNG	2	right	practice	FALSE	NONE	.	.	.	.	.	.	.	.	.	1200	2537	.	2	[]	[ 3]	[STATIC, ELLIPSE, 197.99998, 336.59998, 600.0, 743.4]	1200	1	.	3	3	LeftMirror	128439	1	12.1	-7.2	FALSE	Fixation: 1337 ms	1	dotlasttime	2514	3	0.22	LeftMirror	1178	0	0	1200	1	1	1337
h001	6	2	leftdot.PNG	33	left	experiment	FALSE	NONE	.	.	.	.	.	.	.	.	.	292	1320	.	1	[]	[ 1]	[STATIC, RECTANGLE, 880.0, 460.0, 1040.0, 620.0]	292	1	.	1	1	CrossArea	25600	1	-1.8	6.3	FALSE	Fixation: 1028 ms	1	dotpresent	1028	1	0.1	CrossArea	1130	0	0	292	1	1	1028
h001	6	2	leftdot.PNG	33	left	experiment	FALSE	NONE	.	.	.	.	.	.	.	.	.	1153	2527	.	2	[]	[ 2]	[STATIC, ELLIPSE, 1320.0, 336.59998, 1722.0, 743.4]	1153	1	.	2	2	RightMirror	128439	1	115	15.5	FALSE	Fixation: 1374 ms	1	dotlasttime	2504	2	1.85	RightMirror	1100	0	0	1153	1	1	1374
h001	7	2	rightdot.PNG	50	right	experiment	FALSE	NONE	.	.	.	.	.	.	.	.	.	224	1262	.	1	[]	[ 1]	[STATIC, RECTANGLE, 880.0, 460.0, 1040.0, 620.0]	224	1	.	1	1	CrossArea	25600	1	-12.4	16.9	FALSE	Fixation: 1038 ms	1	dotpresent	1038	1	0.33	CrossArea	1243	0	0	224	1	1	1038
h001	7	2	rightdot.PNG	50	right	experiment	FALSE	NONE	.	.	.	.	.	.	.	.	.	1225	2537	.	2	[]	[ 3]	[STATIC, ELLIPSE, 197.99998, 336.59998, 600.0, 743.4]	1225	1	.	3	3	LeftMirror	128439	1	-39.5	-11.7	FALSE	Fixation: 1312 ms	1	dotlasttime	2514	3	0.66	LeftMirror	1232	0	0	1225	1	1	1312
h001	8	2	rightdot.PNG	67	right	experiment	FALSE	NONE	.	.	.	.	.	.	.	.	.	256	1295	.	1	[]	[ 1]	[STATIC, RECTANGLE, 880.0, 460.0, 1040.0, 620.0]	256	1	.	1	1	CrossArea	25600	1	5.5	2.8	FALSE	Fixation: 1039 ms	1	dotpresent	1039	1	0.1	CrossArea	1242	0	0	256	1	1	1039
h001	8	2	rightdot.PNG	67	right	experiment	FALSE	NONE	.	.	.	.	.	.	.	.	.	577	1935	.	2	[]	[ 3]	[STATIC, ELLIPSE, 197.99998, 336.59998, 600.0, 743.4]	1159	2	.	3	3	LeftMirror	128439	1	14.4	-18.5	FALSE	Fixation: 1358 ms	0	.	.	3	0.37	LeftMirror	1299	0	0	1159	1	2	1358
h001	8	2	rightdot.PNG	67	right	experiment	FALSE	NONE	.	.	.	.	.	.	.	.	.	582	2537	.	3	[]	[ 3]	[STATIC, ELLIPSE, 197.99998, 336.59998, 600.0, 743.4]	1159	2	.	3	3	LeftMirror	128439	1	-86.3	-4.1	FALSE	Fixation: 1955 ms	1	dotlasttime	2514	3	1.38	LeftMirror	1247	0	0	1159	2	2	1955
h001	9	2	leftdot.PNG	38	left	experiment	FALSE	NONE	.	.	.	.	.	.	.	.	.	220	1259	.	1	[]	[ 1]	[STATIC, RECTANGLE, 880.0, 460.0, 1040.0, 620.0]	220	1	.	1	1	CrossArea	25600	1	-12.1	-1.2	FALSE	Fixation: 1039 ms	1	dotpresent	1039	1	0.19	CrossArea	1243	0	0	220	1	1	1039
h001	9	2	leftdot.PNG	38	left	experiment	FALSE	NONE	.	.	.	.	.	.	.	.	.	390	1696	.	2	[]	[ 2]	[STATIC, ELLIPSE, 1320.0, 336.59998, 1722.0, 743.4]	1209	2	.	2	2	RightMirror	128439	1	50.6	48.9	FALSE	Fixation: 1306 ms	0	.	.	2	1.12	RightMirror	1244	0	0	1209	1	2	1306
h001	9	2	leftdot.PNG	38	left	experiment	FALSE	NONE	.	.	.	.	.	.	.	.	.	819	2538	.	3	[]	[ 2]	[STATIC, ELLIPSE, 1320.0, 336.59998, 1722.0, 743.4]	1209	2	.	2	2	RightMirror	128439	1	-23.9	-1.2	FALSE	Fixation: 1719 ms	1	dotlasttime	2515	2	0.38	RightMirror	1126	0	0	1209	2	2	1719
h001	10	2	leftdot.PNG	14	left	experiment	FALSE	NONE	.	.	.	.	.	.	.	.	.	255	1290	.	1	[]	[ 1]	[STATIC, RECTANGLE, 880.0, 460.0, 1040.0, 620.0]	255	1	.	1	1	CrossArea	25600	1	-3.7	-6.2	FALSE	Fixation: 1035 ms	1	dotpresent	1035	1	0.11	CrossArea	1069	0	0	255	1	1	1035
h001	10	2	leftdot.PNG	14	left	experiment	FALSE	NONE	.	.	.	.	.	.	.	.	.	1198	2534	.	2	[]	[ 2]	[STATIC, ELLIPSE, 1320.0, 336.59998, 1722.0, 743.4]	1198	1	.	2	2	RightMirror	128439	1	-74	9.8	FALSE	Fixation: 1336 ms	1	dotlasttime	2511	2	1.2	RightMirror	1159	0	0	1198	1	1	1336
h001	11	2	rightdot.PNG	54	right	experiment	FALSE	NONE	.	.	.	.	.	.	.	.	.	340	1372	.	1	[]	[ 1]	[STATIC, RECTANGLE, 880.0, 460.0, 1040.0, 620.0]	340	1	.	1	1	CrossArea	25600	1	5.7	-11.7	FALSE	Fixation: 1032 ms	1	dotpresent	1032	1	0.21	CrossArea	1146	0	0	340	1	1	1032
h001	11	2	rightdot.PNG	54	right	experiment	FALSE	NONE	.	.	.	.	.	.	.	.	.	692	2118	.	2	[]	[ 3]	[STATIC, ELLIPSE, 197.99998, 336.59998, 600.0, 743.4]	1081	2	.	3	3	LeftMirror	128439	1	77.8	-31.6	FALSE	Fixation: 1426 ms	0	.	.	3	1.35	LeftMirror	1239	0	0	1081	1	2	1426
h001	11	2	rightdot.PNG	54	right	experiment	FALSE	NONE	.	.	.	.	.	.	.	.	.	389	2530	.	3	[]	[ 3]	[STATIC, ELLIPSE, 197.99998, 336.59998, 600.0, 743.4]	1081	2	.	3	3	LeftMirror	128439	1	-29.9	-39.1	FALSE	Fixation: 2141 ms	1	dotlasttime	2507	3	0.78	LeftMirror	1251	0	0	1081	2	2	2141
h001	12	2	leftdot.PNG	9	left	experiment	FALSE	NONE	.	.	.	.	.	.	.	.	.	261	1294	.	1	[]	[ 1]	[STATIC, RECTANGLE, 880.0, 460.0, 1040.0, 620.0]	261	1	.	1	1	CrossArea	25600	1	0.5	0.5	FALSE	Fixation: 1033 ms	1	dotpresent	1033	1	0.01	CrossArea	1257	0	0	261	1	1	1033
h001	12	2	leftdot.PNG	9	left	experiment	FALSE	NONE	.	.	.	.	.	.	.	.	.	1195	2531	.	2	[]	[ 2]	[STATIC, ELLIPSE, 1320.0, 336.59998, 1722.0, 743.4]	1195	1	.	2	2	RightMirror	128439	1	-83.1	11.8	FALSE	Fixation: 1336 ms	1	dotlasttime	2508	2	1.35	RightMirror	1189	0	0	1195	1	1	1336
h001	13	2	rightdot.PNG	44	right	experiment	FALSE	NONE	.	.	.	.	.	.	.	.	.	247	1287	.	1	[]	[ 1]	[STATIC, RECTANGLE, 880.0, 460.0, 1040.0, 620.0]	247	1	.	1	1	CrossArea	25600	1	11.9	5.8	FALSE	Fixation: 1040 ms	1	dotpresent	1040	1	0.21	CrossArea	1122	0	0	247	1	1	1040
h001	13	2	rightdot.PNG	44	right	experiment	FALSE	NONE	.	.	.	.	.	.	.	.	.	666	2005	.	2	[]	[ 3]	[STATIC, ELLIPSE, 197.99998, 336.59998, 600.0, 743.4]	1178	2	.	3	3	LeftMirror	128439	1	60.8	-22.5	FALSE	Fixation: 1339 ms	0	.	.	3	1.04	LeftMirror	1181	0	0	1178	1	2	1339
h001	13	2	rightdot.PNG	44	right	experiment	FALSE	NONE	.	.	.	.	.	.	.	.	.	512	2538	.	3	[]	[ 3]	[STATIC, ELLIPSE, 197.99998, 336.59998, 600.0, 743.4]	1178	2	.	3	3	LeftMirror	128439	1	-31.5	-26.3	FALSE	Fixation: 2026 ms	1	dotlasttime	2516	3	0.65	LeftMirror	1193	0	0	1178	2	2	2026
h001	14	2	leftdot.PNG	7	left	experiment	FALSE	NONE	.	.	.	.	.	.	.	.	.	214	1243	.	1	[]	[ 1]	[STATIC, RECTANGLE, 880.0, 460.0, 1040.0, 620.0]	214	1	.	1	1	CrossArea	25600	1	52	13.6	FALSE	Fixation: 1029 ms	1	dotpresent	1029	1	0.85	CrossArea	1088	0	0	214	1	1	1029
h001	14	2	leftdot.PNG	7	left	experiment	FALSE	NONE	.	.	.	.	.	.	.	.	.	1235	2527	.	2	[]	[ 2]	[STATIC, ELLIPSE, 1320.0, 336.59998, 1722.0, 743.4]	1235	1	.	2	2	RightMirror	128439	1	58	13.3	FALSE	Fixation: 1292 ms	1	dotlasttime	2504	2	0.94	RightMirror	1098	0	0	1235	1	1	1292
h001	15	2	leftdot.PNG	26	left	experiment	FALSE	BEFORE	.	.	.	.	.	.	.	.	.	261	1290	.	1	[]	[ 1]	[STATIC, RECTANGLE, 880.0, 460.0, 1040.0, 620.0]	261	1	.	1	1	CrossArea	25600	1	5.6	-0.5	FALSE	Fixation: 1029 ms	1	dotpresent	1029	1	0.09	CrossArea	1128	0	0	261	1	1	1029
h001	15	2	leftdot.PNG	26	left	experiment	FALSE	NONE	.	.	.	.	.	.	.	.	.	1194	2528	.	2	[]	[ 2]	[STATIC, ELLIPSE, 1320.0, 336.59998, 1722.0, 743.4]	1194	1	.	2	2	RightMirror	128439	1	-70	21	FALSE	Fixation: 1334 ms	1	dotlasttime	2505	2	1.16	RightMirror	1084	0	0	1194	1	1	1334
h001	16	2	rightdot.PNG	59	right	experiment	FALSE	NONE	.	.	.	.	.	.	.	.	.	283	1313	.	1	[]	[ 1]	[STATIC, RECTANGLE, 880.0, 460.0, 1040.0, 620.0]	283	1	.	1	1	CrossArea	25600	1	4.8	-3.7	FALSE	Fixation: 1030 ms	1	dotpresent	1030	1	0.1	CrossArea	1039	0	0	283	1	1	1030
h001	16	2	rightdot.PNG	59	right	experiment	FALSE	NONE	.	.	.	.	.	.	.	.	.	486	1860	.	2	[]	[ 3]	[STATIC, ELLIPSE, 197.99998, 336.59998, 600.0, 743.4]	1131	2	.	3	3	LeftMirror	128439	1	-143	-29.8	FALSE	Fixation: 1374 ms	0	.	.	3	2.33	LeftMirror	1201	0	0	1131	1	2	1374
h001	16	2	rightdot.PNG	59	right	experiment	FALSE	NONE	.	.	.	.	.	.	.	.	.	645	2528	.	3	[]	[ 3]	[STATIC, ELLIPSE, 197.99998, 336.59998, 600.0, 743.4]	1131	2	.	3	3	LeftMirror	128439	1	-16.9	-16.7	FALSE	Fixation: 1883 ms	1	dotlasttime	2505	3	0.38	LeftMirror	1120	0	0	1131	2	2	1883
h001	17	2	leftdot.PNG	13	left	experiment	FALSE	NONE	.	.	.	.	.	.	.	.	.	292	1321	.	1	[]	[ 1]	[STATIC, RECTANGLE, 880.0, 460.0, 1040.0, 620.0]	292	1	.	1	1	CrossArea	25600	1	7.8	2.1	FALSE	Fixation: 1029 ms	1	dotpresent	1029	1	0.13	CrossArea	1125	0	0	292	1	1	1029
h001	17	2	leftdot.PNG	13	left	experiment	FALSE	NONE	.	.	.	.	.	.	.	.	.	1168	2527	.	2	[]	[ 2]	[STATIC, ELLIPSE, 1320.0, 336.59998, 1722.0, 743.4]	1168	1	.	2	2	RightMirror	128439	1	-149.5	2.4	FALSE	Fixation: 1359 ms	1	dotlasttime	2504	2	2.41	RightMirror	1089	0	0	1168	1	1	1359
h001	18	2	rightdot.PNG	57	right	experiment	FALSE	NONE	.	.	.	.	.	.	.	.	.	269	1297	.	1	[]	[ 1]	[STATIC, RECTANGLE, 880.0, 460.0, 1040.0, 620.0]	269	1	.	1	1	CrossArea	25600	1	9.8	-1.2	FALSE	Fixation: 1028 ms	1	dotpresent	1028	1	0.16	CrossArea	1099	0	0	269	1	1	1028
h001	18	2	rightdot.PNG	57	right	experiment	FALSE	NONE	.	.	.	.	.	.	.	.	.	381	1726	.	2	[]	[ 3]	[STATIC, ELLIPSE, 197.99998, 336.59998, 600.0, 743.4]	1160	2	.	3	3	LeftMirror	128439	1	-31.3	35.2	FALSE	Fixation: 1345 ms	0	.	.	3	0.74	LeftMirror	1261	0	0	1160	1	2	1345
h001	18	2	rightdot.PNG	57	right	experiment	FALSE	NONE	.	.	.	.	.	.	.	.	.	779	2526	.	3	[]	[ 3]	[STATIC, ELLIPSE, 197.99998, 336.59998, 600.0, 743.4]	1160	2	.	3	3	LeftMirror	128439	1	-129.3	3.9	FALSE	Fixation: 1747 ms	1	dotlasttime	2503	3	2.06	LeftMirror	1153	0	0	1160	2	2	1747
h001	19	2	rightdot.PNG	71	right	experiment	FALSE	NONE	.	.	.	.	.	.	.	.	.	230	1270	.	1	[]	[ 1]	[STATIC, RECTANGLE, 880.0, 460.0, 1040.0, 620.0]	230	1	.	1	1	CrossArea	25600	1	27.2	0.1	FALSE	Fixation: 1040 ms	1	dotpresent	1040	1	0.43	CrossArea	1098	0	0	230	1	1	1040
h001	19	2	rightdot.PNG	71	right	experiment	FALSE	NONE	.	.	.	.	.	.	.	.	.	524	1843	.	2	[]	[ 3]	[STATIC, ELLIPSE, 197.99998, 336.59998, 600.0, 743.4]	1169	3	.	3	3	LeftMirror	128439	1	-35	-22.4	FALSE	Fixation: 1319 ms	0	.	.	3	0.65	LeftMirror	1148	0	0	1169	1	3	1319
h001	19	2	rightdot.PNG	71	right	experiment	FALSE	NONE	.	.	.	.	.	.	.	.	.	246	2114	.	3	[]	[ 3]	[STATIC, ELLIPSE, 197.99998, 336.59998, 600.0, 743.4]	1169	3	.	3	3	LeftMirror	128439	1	-173.9	5.4	FALSE	Fixation: 1868 ms	0	.	.	3	2.75	LeftMirror	1112	0	0	1169	2	3	1868
h001	19	2	rightdot.PNG	71	right	experiment	FALSE	NONE	.	.	.	.	.	.	.	.	.	399	2538	.	4	[]	[ 3]	[STATIC, ELLIPSE, 197.99998, 336.59998, 600.0, 743.4]	1169	3	.	3	3	LeftMirror	128439	1	-51.8	-2.3	FALSE	Fixation: 2139 ms	1	dotlasttime	2515	3	0.82	LeftMirror	1176	0	0	1169	3	3	2139
h001	20	2	leftdot.PNG	19	left	experiment	FALSE	NONE	.	.	.	.	.	.	.	.	.	239	1271	.	1	[]	[ 1]	[STATIC, RECTANGLE, 880.0, 460.0, 1040.0, 620.0]	239	1	.	1	1	CrossArea	25600	1	9.6	3.2	FALSE	Fixation: 1032 ms	1	dotpresent	1032	1	0.16	CrossArea	1073	0	0	239	1	1	1032
h001	20	2	leftdot.PNG	19	left	experiment	FALSE	AFTER	.	.	.	.	.	.	.	.	.	1125	2455	.	2	[]	[ 2]	[STATIC, ELLIPSE, 1320.0, 336.59998, 1722.0, 743.4]	1125	1	.	2	2	RightMirror	128439	1	129.8	16.9	FALSE	Fixation: 1330 ms	0	.	.	2	2.07	RightMirror	1050	0	0	1125	1	1	1330
h001	21	2	rightdot.PNG	49	right	experiment	FALSE	BEFORE	.	.	.	.	.	.	.	.	.	258	1293	.	1	[]	[ 1]	[STATIC, RECTANGLE, 880.0, 460.0, 1040.0, 620.0]	258	1	.	1	1	CrossArea	25600	1	10.2	3.1	FALSE	Fixation: 1035 ms	1	dotpresent	1035	1	0.17	CrossArea	1245	0	0	258	1	1	1035
h001	21	2	rightdot.PNG	49	right	experiment	FALSE	NONE	.	.	.	.	.	.	.	.	.	201	1545	.	2	[]	[ ]	.	.	.	.	.	.	.	.	.	.	.	FALSE	Fixation: 1344 ms	0	.	.	3	5.07	LeftMirror	1270	.	.	.	.	.	1344
h001	21	2	rightdot.PNG	49	right	experiment	FALSE	NONE	.	.	.	.	.	.	.	.	.	945	2534	.	3	[]	[ 3]	[STATIC, ELLIPSE, 197.99998, 336.59998, 600.0, 743.4]	945	1	.	3	3	LeftMirror	128439	1	-111.7	5.5	FALSE	Fixation: 1589 ms	1	dotlasttime	2511	3	1.77	LeftMirror	1329	0	0	945	1	1	1589
h001	22	2	rightdot.PNG	56	right	experiment	FALSE	NONE	.	.	.	.	.	.	.	.	.	211	1240	.	1	[]	[ 1]	[STATIC, RECTANGLE, 880.0, 460.0, 1040.0, 620.0]	211	1	.	1	1	CrossArea	25600	1	18.6	11.4	FALSE	Fixation: 1029 ms	1	dotpresent	1029	1	0.35	CrossArea	1233	0	0	211	1	1	1029
h001	22	2	rightdot.PNG	56	right	experiment	FALSE	NONE	.	.	.	.	.	.	.	.	.	518	1824	.	2	[]	[ 3]	[STATIC, ELLIPSE, 197.99998, 336.59998, 600.0, 743.4]	1200	2	.	3	3	LeftMirror	128439	1	-115.3	9.3	FALSE	Fixation: 1306 ms	0	.	.	3	1.84	LeftMirror	1237	0	0	1200	1	2	1306
h001	22	2	rightdot.PNG	56	right	experiment	FALSE	NONE	.	.	.	.	.	.	.	.	.	682	2527	.	3	[]	[ 3]	[STATIC, ELLIPSE, 197.99998, 336.59998, 600.0, 743.4]	1200	2	.	3	3	LeftMirror	128439	1	-183.7	-36.9	FALSE	Fixation: 1845 ms	1	dotlasttime	2504	3	2.97	LeftMirror	1160	0	0	1200	2	2	1845
h001	23	2	leftdot.PNG	15	left	experiment	FALSE	NONE	.	.	.	.	.	.	.	.	.	196	1230	.	1	[]	[ 1]	[STATIC, RECTANGLE, 880.0, 460.0, 1040.0, 620.0]	196	1	.	1	1	CrossArea	25600	1	7.4	4.9	FALSE	Fixation: 1034 ms	1	dotpresent	1034	1	0.14	CrossArea	1084	0	0	196	1	1	1034
h001	23	2	leftdot.PNG	15	left	experiment	FALSE	NONE	.	.	.	.	.	.	.	.	.	160	1435	.	2	[]	[ 3]	[STATIC, ELLIPSE, 197.99998, 336.59998, 600.0, 743.4]	160	1	.	3	3	LeftDotArea	128439	1	26.5	1.6	FALSE	Fixation: 1275 ms	0	.	.	3	0.42	LeftDotArea	1135	0	0	160	1	1	1275
h001	23	2	leftdot.PNG	15	left	experiment	FALSE	NONE	.	.	.	.	.	.	.	.	.	1031	2532	.	3	[]	[ 2]	[STATIC, ELLIPSE, 1320.0, 336.59998, 1722.0, 743.4]	1031	1	.	2	2	RightMirror	128439	1	4.9	16.6	FALSE	Fixation: 1501 ms	1	dotlasttime	2509	2	0.27	RightMirror	1082	0	1	1031	1	1	1501
h001	24	2	rightdot.PNG	58	right	experiment	FALSE	NONE	.	.	.	.	.	.	.	.	.	247	1275	.	1	[]	[ 1]	[STATIC, RECTANGLE, 880.0, 460.0, 1040.0, 620.0]	247	1	.	1	1	CrossArea	25600	1	16.3	2.7	FALSE	Fixation: 1028 ms	1	dotpresent	1028	1	0.26	CrossArea	1138	0	0	247	1	1	1028
h001	24	2	rightdot.PNG	58	right	experiment	FALSE	NONE	.	.	.	.	.	.	.	.	.	415	1756	.	2	[]	[ 3]	[STATIC, ELLIPSE, 197.99998, 336.59998, 600.0, 743.4]	1134	3	.	3	3	LeftMirror	128439	1	-73.6	6.8	FALSE	Fixation: 1341 ms	0	.	.	3	1.17	LeftMirror	1175	0	0	1134	1	3	1341
h001	24	2	rightdot.PNG	58	right	experiment	FALSE	NONE	.	.	.	.	.	.	.	.	.	457	2241	.	3	[]	[ 3]	[STATIC, ELLIPSE, 197.99998, 336.59998, 600.0, 743.4]	1134	3	.	3	3	LeftMirror	128439	1	-186.2	-24	FALSE	Fixation: 1784 ms	0	.	.	3	2.96	LeftMirror	1100	0	0	1134	2	3	1784
h001	24	2	rightdot.PNG	58	right	experiment	FALSE	NONE	.	.	.	.	.	.	.	.	.	262	2527	.	4	[]	[ 3]	[STATIC, ELLIPSE, 197.99998, 336.59998, 600.0, 743.4]	1134	3	.	3	3	LeftMirror	128439	1	-56.2	-31.3	FALSE	Fixation: 2265 ms	1	dotlasttime	2504	3	1.01	LeftMirror	1180	0	0	1134	3	3	2265
h001	25	2	leftdot.PNG	8	left	experiment	FALSE	NONE	.	.	.	.	.	.	.	.	.	171	1203	.	1	[]	[ 1]	[STATIC, RECTANGLE, 880.0, 460.0, 1040.0, 620.0]	171	1	.	1	1	CrossArea	25600	1	0.5	23.7	FALSE	Fixation: 1032 ms	1	dotpresent	1032	1	0.37	CrossArea	1074	0	0	171	1	1	1032
h001	25	2	leftdot.PNG	8	left	experiment	FALSE	NONE	.	.	.	.	.	.	.	.	.	187	1436	.	2	[]	[ 3]	[STATIC, ELLIPSE, 197.99998, 336.59998, 600.0, 743.4]	187	1	.	3	3	LeftDotArea	128439	1	-0.8	1.2	FALSE	Fixation: 1249 ms	0	.	.	3	0.02	LeftDotArea	1107	0	0	187	1	1	1249
h001	25	2	leftdot.PNG	8	left	experiment	FALSE	NONE	.	.	.	.	.	.	.	.	.	432	1933	.	3	[]	[ 2]	[STATIC, ELLIPSE, 1320.0, 336.59998, 1722.0, 743.4]	1005	2	.	2	2	RightMirror	128439	1	15.1	46.6	FALSE	Fixation: 1501 ms	0	.	.	2	0.77	RightMirror	1144	0	1	1005	1	2	1501
h001	25	2	leftdot.PNG	8	left	experiment	FALSE	NONE	.	.	.	.	.	.	.	.	.	573	2530	.	4	[]	[ 2]	[STATIC, ELLIPSE, 1320.0, 336.59998, 1722.0, 743.4]	1005	2	.	2	2	RightMirror	128439	1	109.6	21.4	FALSE	Fixation: 1957 ms	1	dotlasttime	2508	2	1.78	RightMirror	1139	0	1	1005	2	2	1957
h001	26	2	leftdot.PNG	35	left	experiment	FALSE	NONE	.	.	.	.	.	.	.	.	.	229	1260	.	1	[]	[ 1]	[STATIC, RECTANGLE, 880.0, 460.0, 1040.0, 620.0]	229	1	.	1	1	CrossArea	25600	1	-8.5	12.3	FALSE	Fixation: 1031 ms	1	dotpresent	1031	1	0.24	CrossArea	1143	0	0	229	1	1	1031
h001	26	2	leftdot.PNG	35	left	experiment	FALSE	NONE	.	.	.	.	.	.	.	.	.	591	1898	.	2	[]	[ 2]	[STATIC, ELLIPSE, 1320.0, 336.59998, 1722.0, 743.4]	1195	2	.	2	2	RightMirror	128439	1	-1.9	36.3	FALSE	Fixation: 1307 ms	0	.	.	2	0.57	RightMirror	1191	0	0	1195	1	2	1307
h001	26	2	leftdot.PNG	35	left	experiment	FALSE	NONE	.	.	.	.	.	.	.	.	.	604	2529	.	3	[]	[ 2]	[STATIC, ELLIPSE, 1320.0, 336.59998, 1722.0, 743.4]	1195	2	.	2	2	RightMirror	128439	1	186.7	28.2	FALSE	Fixation: 1925 ms	1	dotlasttime	2507	2	3	RightMirror	1170	0	0	1195	2	2	1925
h001	27	2	rightdot.PNG	69	right	experiment	FALSE	BEFORE	.	.	.	.	.	.	.	.	.	238	1277	.	1	[]	[ 1]	[STATIC, RECTANGLE, 880.0, 460.0, 1040.0, 620.0]	238	1	.	1	1	CrossArea	25600	1	-2.6	18.5	FALSE	Fixation: 1039 ms	1	dotpresent	1039	1	0.29	CrossArea	1163	0	0	238	1	1	1039
h001	27	2	rightdot.PNG	69	right	experiment	FALSE	NONE	.	.	.	.	.	.	.	.	.	249	1584	.	2	[]	[ 3]	[STATIC, ELLIPSE, 197.99998, 336.59998, 600.0, 743.4]	1057	2	.	3	3	LeftMirror	128439	1	-72.1	32.1	FALSE	Fixation: 1335 ms	0	.	.	3	1.24	LeftMirror	1210	0	0	1057	1	2	1335
h001	27	2	rightdot.PNG	69	right	experiment	FALSE	NONE	.	.	.	.	.	.	.	.	.	808	2412	.	3	[]	[ 3]	[STATIC, ELLIPSE, 197.99998, 336.59998, 600.0, 743.4]	1057	2	.	3	3	LeftMirror	128439	1	-4.4	-30.2	FALSE	Fixation: 1604 ms	0	.	.	3	0.47	LeftMirror	1112	0	0	1057	2	2	1604
h001	27	2	rightdot.PNG	69	right	experiment	FALSE	NONE	.	.	.	.	.	.	.	.	.	91	2537	.	4	[]	[ ]	.	.	.	.	.	.	.	.	.	.	.	FALSE	Fixation: 2446 ms	1	dotlasttime	2515	3	3.32	LeftMirror	1197	.	.	.	.	.	2446
h001	28	2	rightdot.PNG	64	right	experiment	FALSE	NONE	.	.	.	.	.	.	.	.	.	167	1194	.	1	[]	[ 1]	[STATIC, RECTANGLE, 880.0, 460.0, 1040.0, 620.0]	167	1	.	1	1	CrossArea	25600	1	1.7	13.6	FALSE	Fixation: 1027 ms	1	dotpresent	1027	1	0.21	CrossArea	1139	0	0	167	1	1	1027
h001	28	2	rightdot.PNG	64	right	experiment	FALSE	NONE	.	.	.	.	.	.	.	.	.	139	1377	.	2	[]	[ 2]	[STATIC, ELLIPSE, 1320.0, 336.59998, 1722.0, 743.4]	139	1	.	2	2	RightDotArea	128439	1	-75.1	2	FALSE	Fixation: 1238 ms	0	.	.	2	1.19	RightDotArea	1057	0	0	139	1	1	1238
h001	28	2	rightdot.PNG	64	right	experiment	FALSE	NONE	.	.	.	.	.	.	.	.	.	320	1771	.	3	[]	[ 3]	[STATIC, ELLIPSE, 197.99998, 336.59998, 600.0, 743.4]	1043	2	.	3	3	LeftMirror	128439	1	56.8	-11.6	FALSE	Fixation: 1451 ms	0	.	.	3	0.91	LeftMirror	1160	0	0	1043	1	2	1451
h001	28	2	rightdot.PNG	64	right	experiment	FALSE	NONE	.	.	.	.	.	.	.	.	.	723	2526	.	4	[]	[ 3]	[STATIC, ELLIPSE, 197.99998, 336.59998, 600.0, 743.4]	1043	2	.	3	3	LeftMirror	128439	1	-155.1	-7.1	FALSE	Fixation: 1803 ms	1	dotlasttime	2503	3	2.45	LeftMirror	1139	0	0	1043	2	2	1803
h001	29	2	leftdot.PNG	24	left	experiment	FALSE	NONE	.	.	.	.	.	.	.	.	.	278	1303	.	1	[]	[ 1]	[STATIC, RECTANGLE, 880.0, 460.0, 1040.0, 620.0]	278	1	.	1	1	CrossArea	25600	1	12.5	12.8	FALSE	Fixation: 1025 ms	1	dotpresent	1025	1	0.28	CrossArea	1125	0	0	278	1	1	1025
h001	29	2	leftdot.PNG	24	left	experiment	FALSE	NONE	.	.	.	.	.	.	.	.	.	1168	2523	.	2	[]	[ 2]	[STATIC, ELLIPSE, 1320.0, 336.59998, 1722.0, 743.4]	1168	1	.	2	2	RightMirror	128439	1	29.9	21	FALSE	Fixation: 1355 ms	1	dotlasttime	2501	2	0.57	RightMirror	1096	0	0	1168	1	1	1355
h001	30	2	rightdot.PNG	73	right	experiment	FALSE	NONE	.	.	.	.	.	.	.	.	.	235	1274	.	1	[]	[ 1]	[STATIC, RECTANGLE, 880.0, 460.0, 1040.0, 620.0]	235	1	.	1	1	CrossArea	25600	1	-4.2	16.8	FALSE	Fixation: 1039 ms	1	dotpresent	1039	1	0.27	CrossArea	1083	0	0	235	1	1	1039
h001	30	2	rightdot.PNG	73	right	experiment	FALSE	NONE	.	.	.	.	.	.	.	.	.	956	2293	.	2	[]	[ 3]	[STATIC, ELLIPSE, 197.99998, 336.59998, 600.0, 743.4]	956	1	.	3	3	LeftMirror	128439	1	-125.9	7.8	FALSE	Fixation: 1337 ms	0	.	.	3	2	LeftMirror	1179	0	0	956	1	1	1337
h001	30	2	rightdot.PNG	73	right	experiment	FALSE	NONE	.	.	.	.	.	.	.	.	.	222	2538	.	3	[]	[ ]	.	.	.	.	.	.	.	.	.	.	.	FALSE	Fixation: 2316 ms	1	dotlasttime	2515	3	3.91	LeftMirror	1238	.	.	.	.	.	2316
h001	31	2	leftdot.PNG	20	left	experiment	FALSE	BEFORE	.	.	.	.	.	.	.	.	.	286	1315	.	1	[]	[ 1]	[STATIC, RECTANGLE, 880.0, 460.0, 1040.0, 620.0]	286	1	.	1	1	CrossArea	25600	1	13.3	27.8	FALSE	Fixation: 1029 ms	1	dotpresent	1029	1	0.47	CrossArea	1160	0	0	286	1	1	1029
h001	31	2	leftdot.PNG	20	left	experiment	FALSE	NONE	.	.	.	.	.	.	.	.	.	1164	2528	.	2	[]	[ 2]	[STATIC, ELLIPSE, 1320.0, 336.59998, 1722.0, 743.4]	1164	1	.	2	2	RightMirror	128439	1	101.4	38	FALSE	Fixation: 1364 ms	1	dotlasttime	2505	2	1.7	RightMirror	1141	0	0	1164	1	1	1364
h001	32	2	rightdot.PNG	55	right	experiment	FALSE	NONE	.	.	.	.	.	.	.	.	.	210	1239	.	1	[]	[ 1]	[STATIC, RECTANGLE, 880.0, 460.0, 1040.0, 620.0]	210	1	.	1	1	CrossArea	25600	1	-0.5	27.4	FALSE	Fixation: 1029 ms	1	dotpresent	1029	1	0.43	CrossArea	1126	0	0	210	1	1	1029
h001	32	2	rightdot.PNG	55	right	experiment	FALSE	NONE	.	.	.	.	.	.	.	.	.	1195	2529	.	2	[]	[ 3]	[STATIC, ELLIPSE, 197.99998, 336.59998, 600.0, 743.4]	1195	1	.	3	3	LeftMirror	128439	1	-133.7	5	FALSE	Fixation: 1334 ms	1	dotlasttime	2505	3	2.12	LeftMirror	1224	0	0	1195	1	1	1334
h001	33	2	rightdot.PNG	65	right	experiment	FALSE	NONE	.	.	.	.	.	.	.	.	.	301	1329	.	1	[]	[ 1]	[STATIC, RECTANGLE, 880.0, 460.0, 1040.0, 620.0]	301	1	.	1	1	CrossArea	25600	1	19.4	25.1	FALSE	Fixation: 1028 ms	1	dotpresent	1028	1	0.5	CrossArea	1059	0	0	301	1	1	1028
h001	33	2	rightdot.PNG	65	right	experiment	FALSE	NONE	.	.	.	.	.	.	.	.	.	182	1556	.	2	[]	[ 3]	[STATIC, ELLIPSE, 197.99998, 336.59998, 600.0, 743.4]	1122	2	.	3	3	LeftMirror	128439	1	112.4	-23.3	FALSE	Fixation: 1374 ms	0	.	.	3	1.83	LeftMirror	1220	0	0	1122	1	2	1374
h001	33	2	rightdot.PNG	65	right	experiment	FALSE	NONE	.	.	.	.	.	.	.	.	.	940	2527	.	3	[]	[ 3]	[STATIC, ELLIPSE, 197.99998, 336.59998, 600.0, 743.4]	1122	2	.	3	3	LeftMirror	128439	1	-96.5	17.1	FALSE	Fixation: 1587 ms	1	dotlasttime	2504	3	1.56	LeftMirror	1176	0	0	1122	2	2	1587
h001	34	2	leftdot.PNG	22	left	experiment	FALSE	NONE	.	.	.	.	.	.	.	.	.	237	1270	.	1	[]	[ 1]	[STATIC, RECTANGLE, 880.0, 460.0, 1040.0, 620.0]	237	1	.	1	1	CrossArea	25600	1	10	21.5	FALSE	Fixation: 1033 ms	1	dotpresent	1033	1	0.37	CrossArea	1054	0	0	237	1	1	1033
h001	34	2	leftdot.PNG	22	left	experiment	FALSE	NONE	.	.	.	.	.	.	.	.	.	1206	2531	.	2	[]	[ 2]	[STATIC, ELLIPSE, 1320.0, 336.59998, 1722.0, 743.4]	1206	1	.	2	2	RightMirror	128439	1	59.6	49.5	FALSE	Fixation: 1325 ms	1	dotlasttime	2509	2	1.22	RightMirror	1025	0	0	1206	1	1	1325
h001	35	2	rightdot.PNG	47	right	experiment	FALSE	NONE	.	.	.	.	.	.	.	.	.	307	1340	.	1	[]	[ 1]	[STATIC, RECTANGLE, 880.0, 460.0, 1040.0, 620.0]	307	1	.	1	1	CrossArea	25600	1	21.4	12.7	FALSE	Fixation: 1033 ms	1	dotpresent	1033	1	0.4	CrossArea	1088	0	0	307	1	1	1033
h001	35	2	rightdot.PNG	47	right	experiment	FALSE	NONE	.	.	.	.	.	.	.	.	.	194	1582	.	2	[]	[ 3]	[STATIC, ELLIPSE, 197.99998, 336.59998, 600.0, 743.4]	1109	2	.	3	3	LeftMirror	128439	1	140.9	-10.2	FALSE	Fixation: 1388 ms	0	.	.	3	2.25	LeftMirror	1059	0	0	1109	1	2	1388
h001	35	2	rightdot.PNG	47	right	experiment	FALSE	NONE	.	.	.	.	.	.	.	.	.	915	2531	.	3	[]	[ 3]	[STATIC, ELLIPSE, 197.99998, 336.59998, 600.0, 743.4]	1109	2	.	3	3	LeftMirror	128439	1	-120.1	0.1	FALSE	Fixation: 1616 ms	1	dotlasttime	2509	3	1.92	LeftMirror	1108	0	0	1109	2	2	1616
h001	36	2	rightdot.PNG	48	right	experiment	FALSE	NONE	.	.	.	.	.	.	.	.	.	223	1259	.	1	[]	[ 1]	[STATIC, RECTANGLE, 880.0, 460.0, 1040.0, 620.0]	223	1	.	1	1	CrossArea	25600	1	-0.8	27.5	FALSE	Fixation: 1036 ms	1	dotpresent	1036	1	0.43	CrossArea	1036	0	0	223	1	1	1036
h001	36	2	rightdot.PNG	48	right	experiment	FALSE	NONE	.	.	.	.	.	.	.	.	.	323	1645	.	2	[]	[ 3]	[STATIC, ELLIPSE, 197.99998, 336.59998, 600.0, 743.4]	549	2	.	3	3	LeftMirror	128439	1	-45.1	15.5	FALSE	Fixation: 1322 ms	0	.	.	3	0.76	LeftMirror	1187	0	0	323	1	1	1322
h001	36	2	rightdot.PNG	48	right	experiment	FALSE	NONE	.	.	.	.	.	.	.	.	.	614	2285	.	3	[]	[ ]	.	.	.	.	.	.	.	.	.	.	.	FALSE	Fixation: 1671 ms	0	.	.	3	3.68	LeftMirror	1104	.	.	.	.	.	1671
h001	36	2	rightdot.PNG	48	right	experiment	FALSE	NONE	.	.	.	.	.	.	.	.	.	226	2534	.	4	[]	[ 3]	[STATIC, ELLIPSE, 197.99998, 336.59998, 600.0, 743.4]	549	2	.	3	3	LeftMirror	128439	2	-92.1	17.2	FALSE	Fixation: 2308 ms	1	dotlasttime	2512	3	1.49	LeftMirror	1120	2	0	226	1	1	2308
h001	37	2	leftdot.PNG	25	left	experiment	FALSE	NONE	.	.	.	.	.	.	.	.	.	264	1294	.	1	[]	[ 1]	[STATIC, RECTANGLE, 880.0, 460.0, 1040.0, 620.0]	264	1	.	1	1	CrossArea	25600	1	6.8	25.6	FALSE	Fixation: 1030 ms	1	dotpresent	1030	1	0.41	CrossArea	985	0	0	264	1	1	1030
h001	37	2	leftdot.PNG	25	left	experiment	FALSE	NONE	.	.	.	.	.	.	.	.	.	1177	2529	.	2	[]	[ 2]	[STATIC, ELLIPSE, 1320.0, 336.59998, 1722.0, 743.4]	1177	1	.	2	2	RightMirror	128439	1	71.5	35.2	FALSE	Fixation: 1352 ms	1	dotlasttime	2506	2	1.26	RightMirror	941	0	0	1177	1	1	1352
h001	38	2	leftdot.PNG	23	left	experiment	FALSE	NONE	.	.	.	.	.	.	.	.	.	224	1257	.	1	[]	[ 1]	[STATIC, RECTANGLE, 880.0, 460.0, 1040.0, 620.0]	224	1	.	1	1	CrossArea	25600	1	3.6	13.1	FALSE	Fixation: 1033 ms	1	dotpresent	1033	1	0.21	CrossArea	846	0	0	224	1	1	1033
h001	38	2	leftdot.PNG	23	left	experiment	FALSE	NONE	.	.	.	.	.	.	.	.	.	227	1530	.	2	[]	[ 2]	[STATIC, ELLIPSE, 1320.0, 336.59998, 1722.0, 743.4]	1211	2	.	2	2	RightMirror	128439	1	95.6	58.2	FALSE	Fixation: 1303 ms	0	.	.	2	1.78	RightMirror	931	0	0	1211	1	2	1303
h001	38	2	leftdot.PNG	23	left	experiment	FALSE	NONE	.	.	.	.	.	.	.	.	.	984	2532	.	3	[]	[ 2]	[STATIC, ELLIPSE, 1320.0, 336.59998, 1722.0, 743.4]	1211	2	.	2	2	RightMirror	128439	1	17.1	24.6	FALSE	Fixation: 1548 ms	1	dotlasttime	2509	2	0.47	RightMirror	957	0	0	1211	2	2	1548
h001	39	2	rightdot.PNG	61	right	experiment	FALSE	NONE	.	.	.	.	.	.	.	.	.	228	1262	.	1	[]	[ 1]	[STATIC, RECTANGLE, 880.0, 460.0, 1040.0, 620.0]	228	1	.	1	1	CrossArea	25600	1	15.1	11.9	FALSE	Fixation: 1034 ms	1	dotpresent	1034	1	0.3	CrossArea	1079	0	0	228	1	1	1034
h001	39	2	rightdot.PNG	61	right	experiment	FALSE	NONE	.	.	.	.	.	.	.	.	.	1210	2533	.	2	[]	[ 3]	[STATIC, ELLIPSE, 197.99998, 336.59998, 600.0, 743.4]	1210	1	.	3	3	LeftMirror	128439	1	-52.2	-3.1	FALSE	Fixation: 1323 ms	1	dotlasttime	2510	3	0.83	LeftMirror	1272	0	0	1210	1	1	1323
h001	40	2	leftdot.PNG	37	left	experiment	FALSE	NONE	.	.	.	.	.	.	.	.	.	242	1277	.	1	[]	[ 1]	[STATIC, RECTANGLE, 880.0, 460.0, 1040.0, 620.0]	242	1	.	1	1	CrossArea	25600	1	5.1	16.6	FALSE	Fixation: 1035 ms	1	dotpresent	1035	1	0.27	CrossArea	1077	0	0	242	1	1	1035
h001	40	2	leftdot.PNG	37	left	experiment	FALSE	NONE	.	.	.	.	.	.	.	.	.	195	1532	.	2	[]	[ 2]	[STATIC, ELLIPSE, 1320.0, 336.59998, 1722.0, 743.4]	1176	2	.	2	2	RightMirror	128439	1	161.2	45.6	FALSE	Fixation: 1337 ms	0	.	.	2	2.67	RightMirror	1066	0	0	1176	1	2	1337
h001	40	2	leftdot.PNG	37	left	experiment	FALSE	NONE	.	.	.	.	.	.	.	.	.	981	2534	.	3	[]	[ 2]	[STATIC, ELLIPSE, 1320.0, 336.59998, 1722.0, 743.4]	1176	2	.	2	2	RightMirror	128439	1	39.1	32.3	FALSE	Fixation: 1553 ms	1	dotlasttime	2510	2	0.8	RightMirror	1100	0	0	1176	2	2	1553
h001	41	2	rightdot.PNG	66	right	experiment	FALSE	NONE	.	.	.	.	.	.	.	.	.	232	1266	.	1	[]	[ 1]	[STATIC, RECTANGLE, 880.0, 460.0, 1040.0, 620.0]	232	1	.	1	1	CrossArea	25600	1	8.3	13.6	FALSE	Fixation: 1034 ms	1	dotpresent	1034	1	0.25	CrossArea	1072	0	0	232	1	1	1034
h001	41	2	rightdot.PNG	66	right	experiment	FALSE	NONE	.	.	.	.	.	.	.	.	.	543	1873	.	2	[]	[ 3]	[STATIC, ELLIPSE, 197.99998, 336.59998, 600.0, 743.4]	1178	2	.	3	3	LeftMirror	128439	1	-32.7	3.3	FALSE	Fixation: 1330 ms	0	.	.	3	0.52	LeftMirror	1115	0	0	1178	1	2	1330
h001	41	2	rightdot.PNG	66	right	experiment	FALSE	NONE	.	.	.	.	.	.	.	.	.	635	2532	.	3	[]	[ 3]	[STATIC, ELLIPSE, 197.99998, 336.59998, 600.0, 743.4]	1178	2	.	3	3	LeftMirror	128439	1	-176.5	-35.7	FALSE	Fixation: 1897 ms	1	dotlasttime	2509	3	2.87	LeftMirror	1035	0	0	1178	2	2	1897
h001	42	2	leftdot.PNG	17	left	experiment	FALSE	BEFORE	.	.	.	.	.	.	.	.	.	317	1350	.	1	[]	[ 1]	[STATIC, RECTANGLE, 880.0, 460.0, 1040.0, 620.0]	317	1	.	1	1	CrossArea	25600	1	12.7	-18.5	FALSE	Fixation: 1033 ms	1	dotpresent	1033	1	0.35	CrossArea	1065	0	0	317	1	1	1033
h001	42	2	leftdot.PNG	17	left	experiment	FALSE	NONE	.	.	.	.	.	.	.	.	.	1137	2532	.	2	[]	[ 2]	[STATIC, ELLIPSE, 1320.0, 336.59998, 1722.0, 743.4]	1137	1	.	2	2	RightMirror	128439	1	10.1	12.6	FALSE	Fixation: 1395 ms	1	dotlasttime	2508	2	0.25	RightMirror	1068	0	0	1137	1	1	1395
h001	43	2	rightdot.PNG	45	right	experiment	FALSE	NONE	.	.	.	.	.	.	.	.	.	247	1287	.	1	[]	[ 1]	[STATIC, RECTANGLE, 880.0, 460.0, 1040.0, 620.0]	247	1	.	1	1	CrossArea	25600	1	11.3	16.4	FALSE	Fixation: 1040 ms	1	dotpresent	1040	1	0.31	CrossArea	993	0	0	247	1	1	1040
h001	43	2	rightdot.PNG	45	right	experiment	FALSE	NONE	.	.	.	.	.	.	.	.	.	453	1796	.	2	[]	[ 3]	[STATIC, ELLIPSE, 197.99998, 336.59998, 600.0, 743.4]	778	2	.	3	3	LeftMirror	128439	1	-104.5	13.6	FALSE	Fixation: 1343 ms	0	.	.	3	1.68	LeftMirror	1036	0	0	453	1	1	1343
h001	43	2	rightdot.PNG	45	right	experiment	FALSE	NONE	.	.	.	.	.	.	.	.	.	369	2190	.	3	[]	[ ]	.	.	.	.	.	.	.	.	.	.	.	FALSE	Fixation: 1821 ms	0	.	.	3	3.48	LeftMirror	958	.	.	.	.	.	1821
h001	43	2	rightdot.PNG	45	right	experiment	FALSE	NONE	.	.	.	.	.	.	.	.	.	325	2538	.	4	[]	[ 3]	[STATIC, ELLIPSE, 197.99998, 336.59998, 600.0, 743.4]	778	2	.	3	3	LeftMirror	128439	2	-90.7	9.5	FALSE	Fixation: 2213 ms	1	dotlasttime	2515	3	1.45	LeftMirror	1029	2	0	325	1	1	2213
h001	44	2	rightdot.PNG	41	right	experiment	FALSE	NONE	.	.	.	.	.	.	.	.	.	195	1228	.	1	[]	[ 1]	[STATIC, RECTANGLE, 880.0, 460.0, 1040.0, 620.0]	195	1	.	1	1	CrossArea	25600	1	38.4	9.7	FALSE	Fixation: 1033 ms	1	dotpresent	1033	1	0.63	CrossArea	960	0	0	195	1	1	1033
h001	44	2	rightdot.PNG	41	right	experiment	FALSE	NONE	.	.	.	.	.	.	.	.	.	424	1711	.	2	[]	[ 3]	[STATIC, ELLIPSE, 197.99998, 336.59998, 600.0, 743.4]	875	2	.	3	3	LeftMirror	128439	1	-187.1	-12.8	FALSE	Fixation: 1287 ms	0	.	.	3	2.98	LeftMirror	1025	0	0	875	1	2	1287
h001	44	2	rightdot.PNG	41	right	experiment	FALSE	NONE	.	.	.	.	.	.	.	.	.	451	2185	.	3	[]	[ 3]	[STATIC, ELLIPSE, 197.99998, 336.59998, 600.0, 743.4]	875	2	.	3	3	LeftMirror	128439	1	-69.3	24.9	FALSE	Fixation: 1734 ms	0	.	.	3	1.17	LeftMirror	965	0	0	875	2	2	1734
h001	44	2	rightdot.PNG	41	right	experiment	FALSE	NONE	.	.	.	.	.	.	.	.	.	317	2532	.	4	[]	[ ]	.	.	.	.	.	.	.	.	.	.	.	FALSE	Fixation: 2215 ms	1	dotlasttime	2509	3	3.66	LeftMirror	1036	.	.	.	.	.	2215
h001	45	2	leftdot.PNG	16	left	experiment	FALSE	NONE	.	.	.	.	.	.	.	.	.	249	1277	.	1	[]	[ 1]	[STATIC, RECTANGLE, 880.0, 460.0, 1040.0, 620.0]	249	1	.	1	1	CrossArea	25600	1	-0.2	9.7	FALSE	Fixation: 1028 ms	1	dotpresent	1028	1	0.15	CrossArea	927	0	0	249	1	1	1028
h001	45	2	leftdot.PNG	16	left	experiment	FALSE	NONE	.	.	.	.	.	.	.	.	.	678	2003	.	2	[]	[ 2]	[STATIC, ELLIPSE, 1320.0, 336.59998, 1722.0, 743.4]	1179	2	.	2	2	RightMirror	128439	1	21.7	18.7	FALSE	Fixation: 1325 ms	0	.	.	2	0.45	RightMirror	935	0	0	1179	1	2	1325
h001	45	2	leftdot.PNG	16	left	experiment	FALSE	NONE	.	.	.	.	.	.	.	.	.	501	2526	.	3	[]	[ 2]	[STATIC, ELLIPSE, 1320.0, 336.59998, 1722.0, 743.4]	1179	2	.	2	2	RightMirror	128439	1	126.2	-4.3	FALSE	Fixation: 2025 ms	1	dotlasttime	2503	2	2.01	RightMirror	1004	0	0	1179	2	2	2025
h001	46	2	rightdot.PNG	52	right	experiment	FALSE	NONE	.	.	.	.	.	.	.	.	.	214	1243	.	1	[]	[ 1]	[STATIC, RECTANGLE, 880.0, 460.0, 1040.0, 620.0]	214	1	.	1	1	CrossArea	25600	1	20.6	16.3	FALSE	Fixation: 1029 ms	1	dotpresent	1029	1	0.41	CrossArea	894	0	0	214	1	1	1029
h001	46	2	rightdot.PNG	52	right	experiment	FALSE	NONE	.	.	.	.	.	.	.	.	.	963	2294	.	2	[]	[ 3]	[STATIC, ELLIPSE, 197.99998, 336.59998, 600.0, 743.4]	963	1	.	3	3	LeftMirror	128439	1	-128	9.9	FALSE	Fixation: 1331 ms	0	.	.	3	2.04	LeftMirror	1055	0	0	963	1	1	1331
h001	46	2	rightdot.PNG	52	right	experiment	FALSE	NONE	.	.	.	.	.	.	.	.	.	212	2527	.	3	[]	[ ]	.	.	.	.	.	.	.	.	.	.	.	FALSE	Fixation: 2315 ms	1	dotlasttime	2504	3	3.64	LeftMirror	1129	.	.	.	.	.	2315
h001	47	2	rightdot.PNG	60	right	experiment	FALSE	NONE	.	.	.	.	.	.	.	.	.	233	1266	.	1	[]	[ 1]	[STATIC, RECTANGLE, 880.0, 460.0, 1040.0, 620.0]	233	1	.	1	1	CrossArea	25600	1	23	9.5	FALSE	Fixation: 1033 ms	1	dotpresent	1033	1	0.39	CrossArea	954	0	0	233	1	1	1033
h001	47	2	rightdot.PNG	60	right	experiment	FALSE	NONE	.	.	.	.	.	.	.	.	.	459	1802	.	2	[]	[ 3]	[STATIC, ELLIPSE, 197.99998, 336.59998, 600.0, 743.4]	630	2	.	3	3	LeftMirror	128439	1	-43.8	-2.6	FALSE	Fixation: 1343 ms	0	.	.	3	0.7	LeftMirror	1047	0	0	459	1	1	1343
h001	47	2	rightdot.PNG	60	right	experiment	FALSE	NONE	.	.	.	.	.	.	.	.	.	504	2336	.	3	[]	[ ]	.	.	.	.	.	.	.	.	.	.	.	FALSE	Fixation: 1832 ms	0	.	.	3	3.47	LeftMirror	1036	.	.	.	.	.	1832
h001	47	2	rightdot.PNG	60	right	experiment	FALSE	NONE	.	.	.	.	.	.	.	.	.	171	2532	.	4	[]	[ 3]	[STATIC, ELLIPSE, 197.99998, 336.59998, 600.0, 743.4]	630	2	.	3	3	LeftMirror	128439	2	-79.7	-20.9	FALSE	Fixation: 2361 ms	1	dotlasttime	2509	3	1.31	LeftMirror	1104	2	0	171	1	1	2361
h001	48	2	leftdot.PNG	27	left	experiment	FALSE	NONE	.	.	.	.	.	.	.	.	.	238	1275	.	1	[]	[ 1]	[STATIC, RECTANGLE, 880.0, 460.0, 1040.0, 620.0]	238	1	.	1	1	CrossArea	25600	1	20.2	17.8	FALSE	Fixation: 1037 ms	1	dotpresent	1037	1	0.43	CrossArea	981	0	0	238	1	1	1037
h001	48	2	leftdot.PNG	27	left	experiment	FALSE	NONE	.	.	.	.	.	.	.	.	.	191	1531	.	2	[]	[ 2]	[STATIC, ELLIPSE, 1320.0, 336.59998, 1722.0, 743.4]	1174	2	.	2	2	RightMirror	128439	1	195.4	25.1	FALSE	Fixation: 1340 ms	0	.	.	2	3.14	RightMirror	933	0	0	1174	1	2	1340
h001	48	2	leftdot.PNG	27	left	experiment	FALSE	NONE	.	.	.	.	.	.	.	.	.	983	2535	.	3	[]	[ 2]	[STATIC, ELLIPSE, 1320.0, 336.59998, 1722.0, 743.4]	1174	2	.	2	2	RightMirror	128439	1	63.6	27.5	FALSE	Fixation: 1552 ms	1	dotlasttime	2512	2	1.1	RightMirror	977	0	0	1174	2	2	1552
h001	49	2	leftdot.PNG	39	left	experiment	FALSE	NONE	.	.	.	.	.	.	.	.	.	231	1258	.	1	[]	[ 1]	[STATIC, RECTANGLE, 880.0, 460.0, 1040.0, 620.0]	231	1	.	1	1	CrossArea	25600	1	23.6	7.7	FALSE	Fixation: 1027 ms	1	dotpresent	1027	1	0.39	CrossArea	790	0	0	231	1	1	1027
h001	49	2	leftdot.PNG	39	left	experiment	FALSE	NONE	.	.	.	.	.	.	.	.	.	494	1802	.	2	[]	[ 2]	[STATIC, ELLIPSE, 1320.0, 336.59998, 1722.0, 743.4]	1200	2	.	2	2	RightMirror	128439	1	81.3	8.7	FALSE	Fixation: 1308 ms	0	.	.	2	1.3	RightMirror	948	0	0	1200	1	2	1308
h001	49	2	leftdot.PNG	39	left	experiment	FALSE	NONE	.	.	.	.	.	.	.	.	.	706	2526	.	3	[]	[ 2]	[STATIC, ELLIPSE, 1320.0, 336.59998, 1722.0, 743.4]	1200	2	.	2	2	RightMirror	128439	1	171.4	6.7	FALSE	Fixation: 1820 ms	1	dotlasttime	2503	2	2.73	RightMirror	994	0	0	1200	2	2	1820
h001	50	2	rightdot.PNG	53	right	experiment	FALSE	NONE	.	.	.	.	.	.	.	.	.	259	1288	.	1	[]	[ 1]	[STATIC, RECTANGLE, 880.0, 460.0, 1040.0, 620.0]	259	1	.	1	1	CrossArea	25600	1	41.2	14.7	FALSE	Fixation: 1029 ms	1	dotpresent	1029	1	0.69	CrossArea	924	0	0	259	1	1	1029
h001	50	2	rightdot.PNG	53	right	experiment	FALSE	NONE	.	.	.	.	.	.	.	.	.	175	1521	.	2	[]	[ 3]	[STATIC, ELLIPSE, 197.99998, 336.59998, 600.0, 743.4]	668	2	.	3	3	LeftMirror	128439	1	-27.1	3.1	FALSE	Fixation: 1346 ms	0	.	.	3	0.43	LeftMirror	1053	0	0	175	1	1	1346
h001	50	2	rightdot.PNG	53	right	experiment	FALSE	NONE	.	.	.	.	.	.	.	.	.	253	1804	.	3	[]	[ ]	.	.	.	.	.	.	.	.	.	.	.	FALSE	Fixation: 1551 ms	0	.	.	3	3.42	LeftMirror	1037	.	.	.	.	.	1551
h001	50	2	rightdot.PNG	53	right	experiment	FALSE	NONE	.	.	.	.	.	.	.	.	.	493	2317	.	4	[]	[ 3]	[STATIC, ELLIPSE, 197.99998, 336.59998, 600.0, 743.4]	668	2	.	3	3	LeftMirror	128439	2	-129	0.2	FALSE	Fixation: 1824 ms	0	.	.	3	2.03	LeftMirror	1026	2	0	493	1	1	1824
h001	50	2	rightdot.PNG	53	right	experiment	FALSE	NONE	.	.	.	.	.	.	.	.	.	177	2527	.	5	[]	[ ]	.	.	.	.	.	.	.	.	.	.	.	FALSE	Fixation: 2350 ms	1	dotlasttime	2504	3	4.71	LeftMirror	1105	.	.	.	.	.	2350
h001	51	2	leftdot.PNG	18	left	experiment	FALSE	NONE	.	.	.	.	.	.	.	.	.	213	1252	.	1	[]	[ 1]	[STATIC, RECTANGLE, 880.0, 460.0, 1040.0, 620.0]	213	1	.	1	1	CrossArea	25600	1	35.7	-1.2	FALSE	Fixation: 1039 ms	1	dotpresent	1039	1	0.56	CrossArea	1002	0	0	213	1	1	1039
h001	51	2	leftdot.PNG	18	left	experiment	FALSE	NONE	.	.	.	.	.	.	.	.	.	1233	2538	.	2	[]	[ 2]	[STATIC, ELLIPSE, 1320.0, 336.59998, 1722.0, 743.4]	1233	1	.	2	2	RightMirror	128439	1	162.2	37.2	FALSE	Fixation: 1305 ms	1	dotlasttime	2515	2	2.61	RightMirror	978	0	0	1233	1	1	1305
h001	52	2	leftdot.PNG	28	left	experiment	FALSE	NONE	.	.	.	.	.	.	.	.	.	234	1269	.	1	[]	[ 1]	[STATIC, RECTANGLE, 880.0, 460.0, 1040.0, 620.0]	234	1	.	1	1	CrossArea	25600	1	8.6	20.1	FALSE	Fixation: 1035 ms	1	dotpresent	1035	1	0.34	CrossArea	1008	0	0	234	1	1	1035
h001	52	2	leftdot.PNG	28	left	experiment	FALSE	NONE	.	.	.	.	.	.	.	.	.	510	1834	.	2	[]	[ 2]	[STATIC, ELLIPSE, 1320.0, 336.59998, 1722.0, 743.4]	1190	2	.	2	2	RightMirror	128439	1	38.6	39.7	FALSE	Fixation: 1324 ms	0	.	.	2	0.87	RightMirror	1032	0	0	1190	1	2	1324
h001	52	2	leftdot.PNG	28	left	experiment	FALSE	NONE	.	.	.	.	.	.	.	.	.	680	2534	.	3	[]	[ 2]	[STATIC, ELLIPSE, 1320.0, 336.59998, 1722.0, 743.4]	1190	2	.	2	2	RightMirror	128439	1	100.6	3.7	FALSE	Fixation: 1854 ms	1	dotlasttime	2511	2	1.6	RightMirror	979	0	0	1190	2	2	1854
h001	53	2	rightdot.PNG	46	right	experiment	FALSE	NONE	.	.	.	.	.	.	.	.	.	224	1250	.	1	[]	[ 1]	[STATIC, RECTANGLE, 880.0, 460.0, 1040.0, 620.0]	224	1	.	1	1	CrossArea	25600	1	-0.5	23.5	FALSE	Fixation: 1026 ms	1	dotpresent	1026	1	0.37	CrossArea	1046	0	0	224	1	1	1026
h001	53	2	rightdot.PNG	46	right	experiment	FALSE	NONE	.	.	.	.	.	.	.	.	.	334	1648	.	2	[]	[ 3]	[STATIC, ELLIPSE, 197.99998, 336.59998, 600.0, 743.4]	712	2	.	3	3	LeftMirror	128439	1	-77	4.5	FALSE	Fixation: 1314 ms	0	.	.	3	1.23	LeftMirror	1125	0	0	334	1	1	1314
h001	53	2	rightdot.PNG	46	right	experiment	FALSE	NONE	.	.	.	.	.	.	.	.	.	430	2120	.	3	[]	[ ]	.	.	.	.	.	.	.	.	.	.	.	FALSE	Fixation: 1690 ms	0	.	.	3	3.73	LeftMirror	1077	.	.	.	.	.	1690
h001	53	2	rightdot.PNG	46	right	experiment	FALSE	NONE	.	.	.	.	.	.	.	.	.	378	2524	.	4	[]	[ 3]	[STATIC, ELLIPSE, 197.99998, 336.59998, 600.0, 743.4]	712	2	.	3	3	LeftMirror	128439	2	-89.6	-7.8	FALSE	Fixation: 2146 ms	1	TRACKER_TIME 7 2635284.475	2501	3	1.43	LeftMirror	1149	2	0	378	1	1	2146
h001	54	2	leftdot.PNG	34	left	experiment	FALSE	NONE	.	.	.	.	.	.	.	.	.	241	1273	.	1	[]	[ 1]	[STATIC, RECTANGLE, 880.0, 460.0, 1040.0, 620.0]	241	1	.	1	1	CrossArea	25600	1	14.3	17.1	FALSE	Fixation: 1032 ms	1	dotpresent	1032	1	0.35	CrossArea	975	0	0	241	1	1	1032
h001	54	2	leftdot.PNG	34	left	experiment	FALSE	NONE	.	.	.	.	.	.	.	.	.	1205	2531	.	2	[]	[ 2]	[STATIC, ELLIPSE, 1320.0, 336.59998, 1722.0, 743.4]	1205	1	.	2	2	RightMirror	128439	1	162.1	42.2	FALSE	Fixation: 1326 ms	1	dotlasttime	2508	2	2.65	RightMirror	943	0	0	1205	1	1	1326
h001	55	2	rightdot.PNG	63	right	experiment	FALSE	NONE	.	.	.	.	.	.	.	.	.	202	1238	.	1	[]	[ 1]	[STATIC, RECTANGLE, 880.0, 460.0, 1040.0, 620.0]	202	1	.	1	1	CrossArea	25600	1	2.5	16.9	FALSE	Fixation: 1036 ms	1	dotpresent	1036	1	0.27	CrossArea	944	0	0	202	1	1	1036
h001	55	2	rightdot.PNG	63	right	experiment	FALSE	NONE	.	.	.	.	.	.	.	.	.	53	1338	.	2	[]	[ 2]	[STATIC, ELLIPSE, 1320.0, 336.59998, 1722.0, 743.4]	53	1	.	2	2	RightDotArea	128439	1	-140.2	5.8	FALSE	Fixation: 1285 ms	0	.	.	2	2.24	RightDotArea	991	0	0	53	1	1	1285
h001	55	2	rightdot.PNG	63	right	experiment	FALSE	NONE	.	.	.	.	.	.	.	.	.	483	1890	.	3	[]	[ 3]	[STATIC, ELLIPSE, 197.99998, 336.59998, 600.0, 743.4]	1105	2	.	3	3	LeftMirror	128439	1	-19.1	5.8	FALSE	Fixation: 1407 ms	0	.	.	3	0.32	LeftMirror	1053	0	0	1105	1	2	1407
h001	55	2	rightdot.PNG	63	right	experiment	FALSE	NONE	.	.	.	.	.	.	.	.	.	622	2535	.	4	[]	[ 3]	[STATIC, ELLIPSE, 197.99998, 336.59998, 600.0, 743.4]	1105	2	.	3	3	LeftMirror	128439	1	-110.7	-9.1	FALSE	Fixation: 1913 ms	1	dotlasttime	2512	3	1.77	LeftMirror	938	0	0	1105	2	2	1913
h001	56	2	rightdot.PNG	72	right	experiment	FALSE	NONE	.	.	.	.	.	.	.	.	.	151	1180	.	1	[]	[ 1]	[STATIC, RECTANGLE, 880.0, 460.0, 1040.0, 620.0]	151	1	.	1	1	CrossArea	25600	1	10.8	24.5	FALSE	Fixation: 1029 ms	1	dotpresent	1029	1	0.42	CrossArea	895	0	0	151	1	1	1029
h001	56	2	rightdot.PNG	72	right	experiment	FALSE	NONE	.	.	.	.	.	.	.	.	.	103	1327	.	2	[]	[ 2]	[STATIC, ELLIPSE, 1320.0, 336.59998, 1722.0, 743.4]	103	1	.	2	2	RightDotArea	128439	1	-41.7	13.1	FALSE	Fixation: 1224 ms	0	.	.	2	0.7	RightDotArea	915	0	0	103	1	1	1224
h001	56	2	rightdot.PNG	72	right	experiment	FALSE	NONE	.	.	.	.	.	.	.	.	.	392	1783	.	3	[]	[ 3]	[STATIC, ELLIPSE, 197.99998, 336.59998, 600.0, 743.4]	1111	2	.	3	3	LeftMirror	128439	1	120.3	-0.8	FALSE	Fixation: 1391 ms	0	.	.	3	1.92	LeftMirror	1090	0	0	1111	1	2	1391
h001	56	2	rightdot.PNG	72	right	experiment	FALSE	NONE	.	.	.	.	.	.	.	.	.	719	2527	.	4	[]	[ 3]	[STATIC, ELLIPSE, 197.99998, 336.59998, 600.0, 743.4]	1111	2	.	3	3	LeftMirror	128439	1	-29.5	13.4	FALSE	Fixation: 1808 ms	1	dotlasttime	2505	3	0.52	LeftMirror	1047	0	0	1111	2	2	1808
h001	57	2	leftdot.PNG	32	left	experiment	FALSE	NONE	.	.	.	.	.	.	.	.	.	310	1338	.	1	[]	[ 1]	[STATIC, RECTANGLE, 880.0, 460.0, 1040.0, 620.0]	310	1	.	1	1	CrossArea	25600	1	41.9	18.7	FALSE	Fixation: 1028 ms	1	dotpresent	1028	1	0.73	CrossArea	976	0	0	310	1	1	1028
h001	57	2	leftdot.PNG	32	left	experiment	FALSE	NONE	.	.	.	.	.	.	.	.	.	308	1684	.	2	[]	[ 2]	[STATIC, ELLIPSE, 1320.0, 336.59998, 1722.0, 743.4]	1127	2	.	2	2	RightMirror	128439	1	-75.1	23.5	FALSE	Fixation: 1376 ms	0	.	.	2	1.25	RightMirror	1016	0	0	1127	1	2	1376
h001	57	2	leftdot.PNG	32	left	experiment	FALSE	NONE	.	.	.	.	.	.	.	.	.	819	2527	.	3	[]	[ 2]	[STATIC, ELLIPSE, 1320.0, 336.59998, 1722.0, 743.4]	1127	2	.	2	2	RightMirror	128439	1	65.9	63.5	FALSE	Fixation: 1708 ms	1	dotlasttime	2504	2	1.45	RightMirror	1030	0	0	1127	2	2	1708
h001	58	2	leftdot.PNG	10	left	experiment	FALSE	NONE	.	.	.	.	.	.	.	.	.	256	1289	.	1	[]	[ 1]	[STATIC, RECTANGLE, 880.0, 460.0, 1040.0, 620.0]	256	1	.	1	1	CrossArea	25600	1	9.2	3	FALSE	Fixation: 1033 ms	1	dotpresent	1033	1	0.15	CrossArea	924	0	0	256	1	1	1033
h001	58	2	leftdot.PNG	10	left	experiment	FALSE	NONE	.	.	.	.	.	.	.	.	.	1199	2532	.	2	[]	[ 2]	[STATIC, ELLIPSE, 1320.0, 336.59998, 1722.0, 743.4]	1199	1	.	2	2	RightMirror	128439	1	98.8	44.3	FALSE	Fixation: 1333 ms	1	dotlasttime	2509	2	1.72	RightMirror	903	0	0	1199	1	1	1333
h001	59	2	rightdot.PNG	62	right	experiment	FALSE	NONE	.	.	.	.	.	.	.	.	.	333	1366	.	1	[]	[ 1]	[STATIC, RECTANGLE, 880.0, 460.0, 1040.0, 620.0]	333	1	.	1	1	CrossArea	25600	1	-3.4	16.8	FALSE	Fixation: 1033 ms	1	dotpresent	1033	1	0.27	CrossArea	909	0	0	333	1	1	1033
h001	59	2	rightdot.PNG	62	right	experiment	FALSE	NONE	.	.	.	.	.	.	.	.	.	292	1712	.	2	[]	[ 3]	[STATIC, ELLIPSE, 197.99998, 336.59998, 600.0, 743.4]	1085	2	.	3	3	LeftMirror	128439	1	3.1	-20.2	FALSE	Fixation: 1420 ms	0	.	.	3	0.32	LeftMirror	1051	0	0	1085	1	2	1420
h001	59	2	rightdot.PNG	62	right	experiment	FALSE	NONE	.	.	.	.	.	.	.	.	.	793	2532	.	3	[]	[ 3]	[STATIC, ELLIPSE, 197.99998, 336.59998, 600.0, 743.4]	1085	2	.	3	3	LeftMirror	128439	1	-115.3	22.9	FALSE	Fixation: 1739 ms	1	dotlasttime	2509	3	1.87	LeftMirror	1092	0	0	1085	2	2	1739
h001	60	2	leftdot.PNG	6	left	experiment	FALSE	NONE	.	.	.	.	.	.	.	.	.	276	1307	.	1	[]	[ 1]	[STATIC, RECTANGLE, 880.0, 460.0, 1040.0, 620.0]	276	1	.	1	1	CrossArea	25600	1	10.8	13.9	FALSE	Fixation: 1031 ms	1	dotpresent	1031	1	0.28	CrossArea	917	0	0	276	1	1	1031
h001	60	2	leftdot.PNG	6	left	experiment	FALSE	NONE	.	.	.	.	.	.	.	.	.	248	1596	.	2	[]	[ 2]	[STATIC, ELLIPSE, 1320.0, 336.59998, 1722.0, 743.4]	1141	2	.	2	2	RightMirror	128439	1	-116.2	36.4	FALSE	Fixation: 1348 ms	0	.	.	2	1.93	RightMirror	993	0	0	1141	1	2	1348
h001	60	2	leftdot.PNG	6	left	experiment	FALSE	NONE	.	.	.	.	.	.	.	.	.	893	2530	.	3	[]	[ 2]	[STATIC, ELLIPSE, 1320.0, 336.59998, 1722.0, 743.4]	1141	2	.	2	2	RightMirror	128439	1	160.6	52.6	FALSE	Fixation: 1637 ms	1	dotlasttime	2507	2	2.68	RightMirror	961	0	0	1141	2	2	1637
h001	61	2	leftdot.PNG	21	left	experiment	FALSE	NONE	.	.	.	.	.	.	.	.	.	252	1279	.	1	[]	[ 1]	[STATIC, RECTANGLE, 880.0, 460.0, 1040.0, 620.0]	252	1	.	1	1	CrossArea	25600	1	-0.7	42.2	FALSE	Fixation: 1027 ms	1	dotpresent	1027	1	0.66	CrossArea	1145	0	0	252	1	1	1027
h001	61	2	leftdot.PNG	21	left	experiment	FALSE	NONE	.	.	.	.	.	.	.	.	.	1203	2526	.	2	[]	[ 2]	[STATIC, ELLIPSE, 1320.0, 336.59998, 1722.0, 743.4]	1203	1	.	2	2	RightMirror	128439	1	-66.7	61.4	FALSE	Fixation: 1323 ms	1	dotlasttime	2503	2	1.43	RightMirror	1038	0	0	1203	1	1	1323
h001	62	2	rightdot.PNG	42	right	experiment	FALSE	BEFORE	.	.	.	.	.	.	.	.	.	281	1313	.	1	[]	[ 1]	[STATIC, RECTANGLE, 880.0, 460.0, 1040.0, 620.0]	281	1	.	1	1	CrossArea	25600	1	20.1	17.4	FALSE	Fixation: 1032 ms	1	dotpresent	1032	1	0.42	CrossArea	1002	0	0	281	1	1	1032
h001	62	2	rightdot.PNG	42	right	experiment	FALSE	NONE	.	.	.	.	.	.	.	.	.	217	1577	.	2	[]	[ 3]	[STATIC, ELLIPSE, 197.99998, 336.59998, 600.0, 743.4]	1125	3	.	3	3	LeftMirror	128439	1	57.2	12.7	FALSE	Fixation: 1360 ms	0	.	.	3	0.93	LeftMirror	1066	0	0	1125	1	3	1360
h001	62	2	rightdot.PNG	42	right	experiment	FALSE	NONE	.	.	.	.	.	.	.	.	.	167	1771	.	3	[]	[ 3]	[STATIC, ELLIPSE, 197.99998, 336.59998, 600.0, 743.4]	1125	3	.	3	3	LeftMirror	128439	1	-141.7	11.9	FALSE	Fixation: 1604 ms	0	.	.	3	2.25	LeftMirror	1088	0	0	1125	2	3	1604
h001	62	2	rightdot.PNG	42	right	experiment	FALSE	NONE	.	.	.	.	.	.	.	.	.	741	2531	.	4	[]	[ 3]	[STATIC, ELLIPSE, 197.99998, 336.59998, 600.0, 743.4]	1125	3	.	3	3	LeftMirror	128439	1	-65.8	10.8	FALSE	Fixation: 1790 ms	1	TRACKER_TIME 8 2696057.996	2508	3	1.05	LeftMirror	1030	0	0	1125	3	3	1790
h001	63	2	leftdot.PNG	31	left	experiment	FALSE	NONE	.	.	.	.	.	.	.	.	.	236	1264	.	1	[]	[ 1]	[STATIC, RECTANGLE, 880.0, 460.0, 1040.0, 620.0]	236	1	.	1	1	CrossArea	25600	1	29	16.7	FALSE	Fixation: 1028 ms	1	dotpresent	1028	1	0.53	CrossArea	889	0	0	236	1	1	1028
h001	63	2	leftdot.PNG	31	left	experiment	FALSE	NONE	.	.	.	.	.	.	.	.	.	1218	2526	.	2	[]	[ 2]	[STATIC, ELLIPSE, 1320.0, 336.59998, 1722.0, 743.4]	1218	1	.	2	2	RightMirror	128439	1	10.7	30.6	FALSE	Fixation: 1308 ms	1	dotlasttime	2504	2	0.5	RightMirror	913	0	0	1218	1	1	1308
h001	64	2	rightdot.PNG	74	right	experiment	FALSE	BEFORE	.	.	.	.	.	.	.	.	.	205	1239	.	1	[]	[ 1]	[STATIC, RECTANGLE, 880.0, 460.0, 1040.0, 620.0]	205	1	.	1	1	CrossArea	25600	1	11	5.2	FALSE	Fixation: 1034 ms	1	dotpresent	1034	1	0.19	CrossArea	886	0	0	205	1	1	1034
h001	64	2	rightdot.PNG	74	right	experiment	FALSE	NONE	.	.	.	.	.	.	.	.	.	600	1898	.	2	[]	[ 3]	[STATIC, ELLIPSE, 197.99998, 336.59998, 600.0, 743.4]	1217	2	.	3	3	LeftMirror	128439	1	-30.9	-7.5	FALSE	Fixation: 1298 ms	0	.	.	3	0.5	LeftMirror	985	0	0	1217	1	2	1298
h001	64	2	rightdot.PNG	74	right	experiment	FALSE	NONE	.	.	.	.	.	.	.	.	.	617	2532	.	3	[]	[ 3]	[STATIC, ELLIPSE, 197.99998, 336.59998, 600.0, 743.4]	1217	2	.	3	3	LeftMirror	128439	1	31.5	-27.5	FALSE	Fixation: 1915 ms	1	dotlasttime	2510	3	0.66	LeftMirror	812	0	0	1217	2	2	1915
h001	65	2	rightdot.PNG	43	right	experiment	FALSE	NONE	.	.	.	.	.	.	.	.	.	230	1262	.	1	[]	[ 1]	[STATIC, RECTANGLE, 880.0, 460.0, 1040.0, 620.0]	230	1	.	1	1	CrossArea	25600	1	38.2	5.5	FALSE	Fixation: 1032 ms	1	dotpresent	1032	1	0.62	CrossArea	854	0	0	230	1	1	1032
h001	65	2	rightdot.PNG	43	right	experiment	FALSE	NONE	.	.	.	.	.	.	.	.	.	1193	2530	.	2	[]	[ 3]	[STATIC, ELLIPSE, 197.99998, 336.59998, 600.0, 743.4]	1193	1	.	3	3	LeftMirror	128439	1	-69.6	-4.8	FALSE	Fixation: 1337 ms	1	dotlasttime	2508	3	1.11	LeftMirror	1019	0	0	1193	1	1	1337
h001	66	2	leftdot.PNG	29	left	experiment	FALSE	NONE	.	.	.	.	.	.	.	.	.	263	1292	.	1	[]	[ 1]	[STATIC, RECTANGLE, 880.0, 460.0, 1040.0, 620.0]	263	1	.	1	1	CrossArea	25600	1	19.8	8.1	FALSE	Fixation: 1029 ms	1	dotpresent	1029	1	0.34	CrossArea	967	0	0	263	1	1	1029
h001	66	2	leftdot.PNG	29	left	experiment	FALSE	NONE	.	.	.	.	.	.	.	.	.	526	1857	.	2	[]	[ 2]	[STATIC, ELLIPSE, 1320.0, 336.59998, 1722.0, 743.4]	1173	2	.	2	2	RightMirror	128439	1	-36.3	38.5	FALSE	Fixation: 1331 ms	0	.	.	2	0.84	RightMirror	942	0	0	1173	1	2	1331
h001	66	2	leftdot.PNG	29	left	experiment	FALSE	NONE	.	.	.	.	.	.	.	.	.	647	2527	.	3	[]	[ 2]	[STATIC, ELLIPSE, 1320.0, 336.59998, 1722.0, 743.4]	1173	2	.	2	2	RightMirror	128439	1	75	-1	FALSE	Fixation: 1880 ms	1	dotlasttime	2504	2	1.2	RightMirror	927	0	0	1173	2	2	1880
h001	67	2	leftdot.PNG	40	left	experiment	FALSE	NONE	.	.	.	.	.	.	.	.	.	250	1280	.	1	[]	[ 1]	[STATIC, RECTANGLE, 880.0, 460.0, 1040.0, 620.0]	250	1	.	1	1	CrossArea	25600	1	8.2	10.5	FALSE	Fixation: 1030 ms	1	dotpresent	1030	1	0.21	CrossArea	783	0	0	250	1	1	1030
h001	67	2	leftdot.PNG	40	left	experiment	FALSE	NONE	.	.	.	.	.	.	.	.	.	1201	2529	.	2	[]	[ 2]	[STATIC, ELLIPSE, 1320.0, 336.59998, 1722.0, 743.4]	1201	1	.	2	2	RightMirror	128439	1	-1.2	18.3	FALSE	Fixation: 1328 ms	1	dotlasttime	2506	2	0.29	RightMirror	973	0	0	1201	1	1	1328
h001	68	2	rightdot.PNG	75	right	experiment	FALSE	NONE	.	.	.	.	.	.	.	.	.	267	1305	.	1	[]	[ 1]	[STATIC, RECTANGLE, 880.0, 460.0, 1040.0, 620.0]	267	1	.	1	1	CrossArea	25600	1	9.3	12	FALSE	Fixation: 1038 ms	1	dotpresent	1038	1	0.24	CrossArea	947	0	0	267	1	1	1038
h001	68	2	rightdot.PNG	75	right	experiment	FALSE	NONE	.	.	.	.	.	.	.	.	.	1186	2537	.	2	[]	[ 3]	[STATIC, ELLIPSE, 197.99998, 336.59998, 600.0, 743.4]	1186	1	.	3	3	LeftMirror	128439	1	-65.9	18.8	FALSE	Fixation: 1351 ms	1	dotlasttime	2514	3	1.09	LeftMirror	1099	0	0	1186	1	1	1351
h001	69	2	rightdot.PNG	70	right	experiment	FALSE	NONE	.	.	.	.	.	.	.	.	.	234	1263	.	1	[]	[ 1]	[STATIC, RECTANGLE, 880.0, 460.0, 1040.0, 620.0]	234	1	.	1	1	CrossArea	25600	1	11.2	11.2	FALSE	Fixation: 1029 ms	1	dotpresent	1029	1	0.25	CrossArea	1006	0	0	234	1	1	1029
h001	69	2	rightdot.PNG	70	right	experiment	FALSE	NONE	.	.	.	.	.	.	.	.	.	468	1784	.	2	[]	[ 3]	[STATIC, ELLIPSE, 197.99998, 336.59998, 600.0, 743.4]	1157	2	.	3	3	LeftMirror	128439	1	-43	12	FALSE	Fixation: 1316 ms	0	.	.	3	0.71	LeftMirror	1105	0	0	1157	1	2	1316
h001	69	2	rightdot.PNG	70	right	experiment	FALSE	NONE	.	.	.	.	.	.	.	.	.	689	2497	.	3	[]	[ 3]	[STATIC, ELLIPSE, 197.99998, 336.59998, 600.0, 743.4]	1157	2	.	3	3	LeftMirror	128439	1	-171.7	-26	FALSE	Fixation: 1808 ms	0	.	.	3	2.76	LeftMirror	975	0	0	1157	2	2	1808
h001	70	2	leftdot.PNG	12	left	experiment	FALSE	NONE	.	.	.	.	.	.	.	.	.	277	1302	.	1	[]	[ 1]	[STATIC, RECTANGLE, 880.0, 460.0, 1040.0, 620.0]	277	1	.	1	1	CrossArea	25600	1	14.5	18.3	FALSE	Fixation: 1025 ms	1	dotpresent	1025	1	0.37	CrossArea	936	0	0	277	1	1	1025
h001	70	2	leftdot.PNG	12	left	experiment	FALSE	NONE	.	.	.	.	.	.	.	.	.	159	1504	.	2	[]	[ 2]	[STATIC, ELLIPSE, 1320.0, 336.59998, 1722.0, 743.4]	815	3	.	2	2	RightMirror	128439	1	-166.3	24.7	FALSE	Fixation: 1345 ms	0	.	.	2	2.67	RightMirror	927	0	0	367	1	2	1345
h001	70	2	leftdot.PNG	12	left	experiment	FALSE	NONE	.	.	.	.	.	.	.	.	.	208	1740	.	3	[]	[ 2]	[STATIC, ELLIPSE, 1320.0, 336.59998, 1722.0, 743.4]	815	3	.	2	2	RightMirror	128439	1	66.5	30.3	FALSE	Fixation: 1532 ms	0	.	.	2	1.16	RightMirror	875	0	0	367	2	2	1532
h001	70	2	leftdot.PNG	12	left	experiment	FALSE	NONE	.	.	.	.	.	.	.	.	.	290	2054	.	4	[]	[ ]	.	.	.	.	.	.	.	.	.	.	.	FALSE	Fixation: 1764 ms	0	.	.	2	3.64	RightMirror	791	.	.	.	.	.	1764
h001	70	2	leftdot.PNG	12	left	experiment	FALSE	NONE	.	.	.	.	.	.	.	.	.	448	2523	.	5	[]	[ 2]	[STATIC, ELLIPSE, 1320.0, 336.59998, 1722.0, 743.4]	815	3	.	2	2	RightMirror	128439	2	106.2	11.7	FALSE	Fixation: 2075 ms	1	dotlasttime	2501	2	1.7	RightMirror	802	2	0	448	1	1	2075
h001	71	2	leftdot.PNG	36	left	experiment	FALSE	BEFORE	.	.	.	.	.	.	.	.	.	265	1296	.	1	[]	[ 1]	[STATIC, RECTANGLE, 880.0, 460.0, 1040.0, 620.0]	265	1	.	1	1	CrossArea	25600	1	10.8	8.5	FALSE	Fixation: 1031 ms	1	dotpresent	1031	1	0.22	CrossArea	882	0	0	265	1	1	1031
h001	71	2	leftdot.PNG	36	left	experiment	FALSE	NONE	.	.	.	.	.	.	.	.	.	317	1667	.	2	[]	[ 2]	[STATIC, ELLIPSE, 1320.0, 336.59998, 1722.0, 743.4]	1159	2	.	2	2	RightMirror	128439	1	113.8	49	FALSE	Fixation: 1350 ms	0	.	.	2	1.96	RightMirror	866	0	0	1159	1	2	1350
h001	71	2	leftdot.PNG	36	left	experiment	FALSE	NONE	.	.	.	.	.	.	.	.	.	842	2530	.	3	[]	[ 2]	[STATIC, ELLIPSE, 1320.0, 336.59998, 1722.0, 743.4]	1159	2	.	2	2	RightMirror	128439	1	42.3	-2.4	FALSE	Fixation: 1688 ms	1	dotlasttime	2507	2	0.67	RightMirror	878	0	0	1159	2	2	1688
h001	72	2	rightdot.PNG	68	right	experiment	FALSE	NONE	.	.	.	.	.	.	.	.	.	229	1258	.	1	[]	[ 1]	[STATIC, RECTANGLE, 880.0, 460.0, 1040.0, 620.0]	229	1	.	1	1	CrossArea	25600	1	22.3	11.7	FALSE	Fixation: 1029 ms	1	dotpresent	1029	1	0.4	CrossArea	965	0	0	229	1	1	1029
h001	72	2	rightdot.PNG	68	right	experiment	FALSE	NONE	.	.	.	.	.	.	.	.	.	188	1506	.	2	[]	[ 3]	[STATIC, ELLIPSE, 197.99998, 336.59998, 600.0, 743.4]	1124	5	.	3	3	LeftMirror	128439	1	-155.2	10.7	FALSE	Fixation: 1318 ms	0	.	.	3	2.47	LeftMirror	1041	0	0	1124	1	5	1318
h001	72	2	rightdot.PNG	68	right	experiment	FALSE	NONE	.	.	.	.	.	.	.	.	.	286	1817	.	3	[]	[ 3]	[STATIC, ELLIPSE, 197.99998, 336.59998, 600.0, 743.4]	1124	5	.	3	3	LeftMirror	128439	1	-24.7	11.8	FALSE	Fixation: 1531 ms	0	.	.	3	0.43	LeftMirror	1066	0	0	1124	2	5	1531
h001	72	2	rightdot.PNG	68	right	experiment	FALSE	NONE	.	.	.	.	.	.	.	.	.	153	1992	.	4	[]	[ 3]	[STATIC, ELLIPSE, 197.99998, 336.59998, 600.0, 743.4]	1124	5	.	3	3	LeftMirror	128439	1	71.9	17.7	FALSE	Fixation: 1839 ms	0	.	.	3	1.17	LeftMirror	990	0	0	1124	3	5	1839
h001	72	2	rightdot.PNG	68	right	experiment	FALSE	NONE	.	.	.	.	.	.	.	.	.	330	2337	.	5	[]	[ 3]	[STATIC, ELLIPSE, 197.99998, 336.59998, 600.0, 743.4]	1124	5	.	3	3	LeftMirror	128439	1	111.5	17.5	FALSE	Fixation: 2007 ms	0	.	.	3	1.79	LeftMirror	965	0	0	1124	4	5	2007
h001	72	2	rightdot.PNG	68	right	experiment	FALSE	NONE	.	.	.	.	.	.	.	.	.	167	2527	.	6	[]	[ 3]	[STATIC, ELLIPSE, 197.99998, 336.59998, 600.0, 743.4]	1124	5	.	3	3	LeftMirror	128439	1	-9.1	22.6	FALSE	Fixation: 2360 ms	1	dotlasttime	2504	3	0.38	LeftMirror	976	0	0	1124	5	5	2360
h001	73	2	leftdot.PNG	30	left	experiment	FALSE	NONE	.	.	.	.	.	.	.	.	.	255	1296	.	1	[]	[ 1]	[STATIC, RECTANGLE, 880.0, 460.0, 1040.0, 620.0]	255	1	.	1	1	CrossArea	25600	1	33.6	30.4	FALSE	Fixation: 1041 ms	1	dotpresent	1041	1	0.72	CrossArea	930	0	0	255	1	1	1041
h001	73	2	leftdot.PNG	30	left	experiment	FALSE	NONE	.	.	.	.	.	.	.	.	.	195	1531	.	2	[]	[ 2]	[STATIC, ELLIPSE, 1320.0, 336.59998, 1722.0, 743.4]	1179	2	.	2	2	RightMirror	128439	1	-28.4	33	FALSE	Fixation: 1336 ms	0	.	.	2	0.69	RightMirror	957	0	0	1179	1	2	1336
h001	73	2	leftdot.PNG	30	left	experiment	FALSE	NONE	.	.	.	.	.	.	.	.	.	984	2539	.	3	[]	[ 2]	[STATIC, ELLIPSE, 1320.0, 336.59998, 1722.0, 743.4]	1179	2	.	2	2	RightMirror	128439	1	125.9	28.6	FALSE	Fixation: 1555 ms	1	dotlasttime	2517	2	2.05	RightMirror	896	0	0	1179	2	2	1555
h001	74	2	leftdot.PNG	11	left	experiment	FALSE	BEFORE	.	.	.	.	.	.	.	.	.	211	1244	.	1	[]	[ 1]	[STATIC, RECTANGLE, 880.0, 460.0, 1040.0, 620.0]	211	1	.	1	1	CrossArea	25600	1	27.3	19.9	FALSE	Fixation: 1033 ms	1	dotpresent	1033	1	0.53	CrossArea	905	0	0	211	1	1	1033
h001	74	2	leftdot.PNG	11	left	experiment	FALSE	NONE	.	.	.	.	.	.	.	.	.	122	1431	.	2	[]	[ 3]	[STATIC, ELLIPSE, 197.99998, 336.59998, 600.0, 743.4]	122	1	.	3	3	LeftDotArea	128439	1	-25.5	5.3	FALSE	Fixation: 1309 ms	0	.	.	3	0.41	LeftDotArea	939	0	0	122	1	1	1309
h001	74	2	leftdot.PNG	11	left	experiment	FALSE	NONE	.	.	.	.	.	.	.	.	.	55	1526	.	3	[]	[ ]	.	.	.	.	.	.	.	.	.	.	.	FALSE	Fixation: 1471 ms	0	.	.	3	3.56	LeftDotArea	975	.	.	.	.	.	1471
h001	74	2	leftdot.PNG	11	left	experiment	FALSE	NONE	.	.	.	.	.	.	.	.	.	613	2209	.	4	[]	[ 2]	[STATIC, ELLIPSE, 1320.0, 336.59998, 1722.0, 743.4]	912	2	.	2	2	RightMirror	128439	1	16.5	52.3	FALSE	Fixation: 1596 ms	0	.	.	2	0.85	RightMirror	1031	0	1	912	1	2	1596
h001	74	2	leftdot.PNG	11	left	experiment	FALSE	NONE	.	.	.	.	.	.	.	.	.	299	2532	.	5	[]	[ 2]	[STATIC, ELLIPSE, 1320.0, 336.59998, 1722.0, 743.4]	912	2	.	2	2	RightMirror	128439	1	122.3	44.8	FALSE	Fixation: 2233 ms	1	dotlasttime	2509	2	2.05	RightMirror	1120	0	1	912	2	2	2233
h001	75	2	rightdot.PNG	51	right	experiment	FALSE	NONE	.	.	.	.	.	.	.	.	.	211	1245	.	1	[]	[ 1]	[STATIC, RECTANGLE, 880.0, 460.0, 1040.0, 620.0]	211	1	.	1	1	CrossArea	25600	1	20.3	7.9	FALSE	Fixation: 1034 ms	1	dotpresent	1034	1	0.35	CrossArea	1005	0	0	211	1	1	1034
h001	75	2	rightdot.PNG	51	right	experiment	FALSE	NONE	.	.	.	.	.	.	.	.	.	1219	2534	.	2	[]	[ 3]	[STATIC, ELLIPSE, 197.99998, 336.59998, 600.0, 743.4]	1219	1	.	3	3	LeftMirror	128439	1	-20.2	-1.7	FALSE	Fixation: 1315 ms	1	dotlasttime	2510	3	0.32	LeftMirror	1060	0	0	1219	1	1	1315
h002	1	1	rightdot.PNG	2	right	practice	FALSE	NONE	.	.	.	.	.	.	.	.	.	228	1264	.	1	[]	[ 1]	[STATIC, RECTANGLE, 880.0, 460.0, 1040.0, 620.0]	228	1	.	1	1	CrossArea	25600	1	-2.7	-12.2	FALSE	Fixation: 1036 ms	1	dotpresent	1036	1	0.2	CrossArea	1011	0	0	228	1	1	1036
h002	1	1	rightdot.PNG	2	right	practice	FALSE	NONE	.	.	.	.	.	.	.	.	.	89	1389	.	2	[]	[ ]	.	.	.	.	.	.	.	.	.	.	.	FALSE	Fixation: 1300 ms	0	.	.	3	4.73	LeftMirror	1030	.	.	.	.	.	1300
h002	1	1	rightdot.PNG	2	right	practice	FALSE	NONE	.	.	.	.	.	.	.	.	.	1110	2535	.	3	[]	[ 3]	[STATIC, ELLIPSE, 197.99998, 336.59998, 600.0, 743.4]	1110	1	.	3	3	LeftMirror	128439	1	8.1	-67.3	FALSE	Fixation: 1425 ms	1	dotlasttime	2512	3	1.07	LeftMirror	1049	0	0	1110	1	1	1425
h002	2	1	leftdot.PNG	5	left	practice	FALSE	NONE	.	.	.	.	.	.	.	.	.	272	1298	.	1	[]	[ 1]	[STATIC, RECTANGLE, 880.0, 460.0, 1040.0, 620.0]	272	1	.	1	1	CrossArea	25600	1	1.3	-1.1	FALSE	Fixation: 1026 ms	1	dotpresent	1026	1	0.03	CrossArea	1048	0	0	272	1	1	1026
h002	2	1	leftdot.PNG	5	left	practice	FALSE	NONE	.	.	.	.	.	.	.	.	.	235	1579	.	2	[]	[ ]	.	.	.	.	.	.	.	.	.	.	.	FALSE	Fixation: 1344 ms	0	.	.	2	3.25	RightMirror	1058	.	.	.	.	.	1344
h002	2	1	leftdot.PNG	5	left	practice	FALSE	NONE	.	.	.	.	.	.	.	.	.	914	2524	.	3	[]	[ 2]	[STATIC, ELLIPSE, 1320.0, 336.59998, 1722.0, 743.4]	914	1	.	2	2	RightMirror	128439	1	7.7	-22.7	FALSE	Fixation: 1610 ms	1	dotlasttime	2502	2	0.38	RightMirror	983	0	0	914	1	1	1610
h002	3	1	leftdot.PNG	1	left	practice	FALSE	NONE	.	.	.	.	.	.	.	.	.	258	1287	.	1	[]	[ 1]	[STATIC, RECTANGLE, 880.0, 460.0, 1040.0, 620.0]	258	1	.	1	1	CrossArea	25600	1	-6.3	-17.9	FALSE	Fixation: 1029 ms	1	dotpresent	1029	1	0.3	CrossArea	1044	0	0	258	1	1	1029
h002	3	1	leftdot.PNG	1	left	practice	FALSE	NONE	.	.	.	.	.	.	.	.	.	274	1605	.	2	[]	[ 2]	[STATIC, ELLIPSE, 1320.0, 336.59998, 1722.0, 743.4]	1174	2	.	2	2	RightMirror	128439	1	-165.7	-39.6	FALSE	Fixation: 1331 ms	0	.	.	2	2.73	RightMirror	1069	0	0	1174	1	2	1331
h002	3	1	leftdot.PNG	1	left	practice	FALSE	NONE	.	.	.	.	.	.	.	.	.	900	2528	.	3	[]	[ 2]	[STATIC, ELLIPSE, 1320.0, 336.59998, 1722.0, 743.4]	1174	2	.	2	2	RightMirror	128439	1	10.3	-44.2	FALSE	Fixation: 1628 ms	1	dotlasttime	2505	2	0.72	RightMirror	1096	0	0	1174	2	2	1628
h002	4	1	rightdot.PNG	4	right	practice	FALSE	NONE	.	.	.	.	.	.	.	.	.	304	1343	.	1	[]	[ 1]	[STATIC, RECTANGLE, 880.0, 460.0, 1040.0, 620.0]	304	1	.	1	1	CrossArea	25600	1	-35.1	-63.3	FALSE	Fixation: 1039 ms	1	dotpresent	1039	1	1.14	CrossArea	1139	0	0	304	1	1	1039
h002	4	1	rightdot.PNG	4	right	practice	FALSE	NONE	.	.	.	.	.	.	.	.	.	1125	2538	.	2	[]	[ 3]	[STATIC, ELLIPSE, 197.99998, 336.59998, 600.0, 743.4]	1125	1	.	3	3	LeftMirror	128439	1	-127.1	-7.2	FALSE	Fixation: 1413 ms	1	dotlasttime	2515	3	2.03	LeftMirror	1013	0	0	1125	1	1	1413
h002	5	1	leftdot.PNG	3	left	practice	FALSE	NONE	.	.	.	.	.	.	.	.	.	254	1284	.	1	[]	[ 1]	[STATIC, RECTANGLE, 880.0, 460.0, 1040.0, 620.0]	254	1	.	1	1	CrossArea	25600	1	-20.3	-3.7	FALSE	Fixation: 1030 ms	1	dotpresent	1030	1	0.33	CrossArea	800	0	0	254	1	1	1030
h002	5	1	leftdot.PNG	3	left	practice	FALSE	NONE	.	.	.	.	.	.	.	.	.	1178	2529	.	2	[]	[ 2]	[STATIC, ELLIPSE, 1320.0, 336.59998, 1722.0, 743.4]	1178	1	.	2	2	RightMirror	128439	1	129.7	-1.2	FALSE	Fixation: 1351 ms	1	dotlasttime	2506	2	2.06	RightMirror	837	0	0	1178	1	1	1351
h002	6	2	rightdot.PNG	64	right	experiment	FALSE	NONE	.	.	.	.	.	.	.	.	.	221	1253	.	1	[]	[ 1]	[STATIC, RECTANGLE, 880.0, 460.0, 1040.0, 620.0]	221	1	.	1	1	CrossArea	25600	1	29.5	3	FALSE	Fixation: 1032 ms	1	dotpresent	1032	1	0.48	CrossArea	948	0	0	221	1	1	1032
h002	6	2	rightdot.PNG	64	right	experiment	FALSE	NONE	.	.	.	.	.	.	.	.	.	171	1485	.	2	[]	[ 3]	[STATIC, ELLIPSE, 197.99998, 336.59998, 600.0, 743.4]	1180	2	.	3	3	LeftMirror	128439	1	73.9	-32.1	FALSE	Fixation: 1314 ms	0	.	.	3	1.29	LeftMirror	1021	0	0	1180	1	2	1314
h002	6	2	rightdot.PNG	64	right	experiment	FALSE	NONE	.	.	.	.	.	.	.	.	.	1009	2516	.	3	[]	[ 3]	[STATIC, ELLIPSE, 197.99998, 336.59998, 600.0, 743.4]	1180	2	.	3	3	LeftMirror	128439	1	-2.9	-7.3	FALSE	Fixation: 1507 ms	1	dotlasttime	2508	3	0.12	LeftMirror	955	0	0	1180	2	2	1507
h002	7	2	leftdot.PNG	25	left	experiment	FALSE	BEFORE	.	.	.	.	.	.	.	.	.	209	1234	.	1	[]	[ 1]	[STATIC, RECTANGLE, 880.0, 460.0, 1040.0, 620.0]	209	1	.	1	1	CrossArea	25600	1	-0.8	-3.5	FALSE	Fixation: 1025 ms	1	dotpresent	1025	1	0.06	CrossArea	783	0	0	209	1	1	1025
h002	7	2	leftdot.PNG	25	left	experiment	FALSE	NONE	.	.	.	.	.	.	.	.	.	151	1431	.	2	[]	[ 3]	[STATIC, ELLIPSE, 197.99998, 336.59998, 600.0, 743.4]	151	1	.	3	3	LeftDotArea	128439	1	77.2	-22.7	FALSE	Fixation: 1280 ms	0	.	.	3	1.28	LeftDotArea	776	0	0	151	1	1	1280
h002	7	2	leftdot.PNG	25	left	experiment	FALSE	NONE	.	.	.	.	.	.	.	.	.	1019	2523	.	3	[]	[ 2]	[STATIC, ELLIPSE, 1320.0, 336.59998, 1722.0, 743.4]	1019	1	.	2	2	RightMirror	128439	1	73.3	14.8	FALSE	Fixation: 1504 ms	1	dotlasttime	2501	2	1.19	RightMirror	787	0	1	1019	1	1	1504
h002	8	2	leftdot.PNG	11	left	experiment	FALSE	NONE	.	.	.	.	.	.	.	.	.	216	1253	.	1	[]	[ 1]	[STATIC, RECTANGLE, 880.0, 460.0, 1040.0, 620.0]	216	1	.	1	1	CrossArea	25600	1	11.2	-5.1	FALSE	Fixation: 1037 ms	1	dotpresent	1037	1	0.2	CrossArea	883	0	0	216	1	1	1037
h002	8	2	leftdot.PNG	11	left	experiment	FALSE	NONE	.	.	.	.	.	.	.	.	.	1221	2536	.	2	[]	[ 2]	[STATIC, ELLIPSE, 1320.0, 336.59998, 1722.0, 743.4]	1221	1	.	2	2	RightMirror	128439	1	4.8	-27.7	FALSE	Fixation: 1315 ms	1	dotlasttime	2513	2	0.44	RightMirror	981	0	0	1221	1	1	1315
h002	9	2	rightdot.PNG	45	right	experiment	FALSE	NONE	.	.	.	.	.	.	.	.	.	221	1252	.	1	[]	[ 1]	[STATIC, RECTANGLE, 880.0, 460.0, 1040.0, 620.0]	221	1	.	1	1	CrossArea	25600	1	8.8	-9.9	FALSE	Fixation: 1031 ms	1	dotpresent	1031	1	0.21	CrossArea	913	0	0	221	1	1	1031
h002	9	2	rightdot.PNG	45	right	experiment	FALSE	NONE	.	.	.	.	.	.	.	.	.	196	1500	.	2	[]	[ 3]	[STATIC, ELLIPSE, 197.99998, 336.59998, 600.0, 743.4]	1199	2	.	3	3	LeftMirror	128439	1	97.4	-65.6	FALSE	Fixation: 1304 ms	0	.	.	3	1.87	LeftMirror	1032	0	0	1199	1	2	1304
h002	9	2	rightdot.PNG	45	right	experiment	FALSE	NONE	.	.	.	.	.	.	.	.	.	1003	2530	.	3	[]	[ 3]	[STATIC, ELLIPSE, 197.99998, 336.59998, 600.0, 743.4]	1199	2	.	3	3	LeftMirror	128439	1	-37.4	-53.8	FALSE	Fixation: 1527 ms	1	dotlasttime	2507	3	1.04	LeftMirror	970	0	0	1199	2	2	1527
h002	10	2	leftdot.PNG	6	left	experiment	FALSE	NONE	.	.	.	.	.	.	.	.	.	244	1280	.	1	[]	[ 1]	[STATIC, RECTANGLE, 880.0, 460.0, 1040.0, 620.0]	244	1	.	1	1	CrossArea	25600	1	7	-4.9	FALSE	Fixation: 1036 ms	1	dotpresent	1036	1	0.14	CrossArea	896	0	0	244	1	1	1036
h002	10	2	leftdot.PNG	6	left	experiment	FALSE	NONE	.	.	.	.	.	.	.	.	.	1188	2535	.	2	[]	[ 2]	[STATIC, ELLIPSE, 1320.0, 336.59998, 1722.0, 743.4]	1188	1	.	2	2	RightMirror	128439	1	94.1	-70.2	FALSE	Fixation: 1347 ms	1	dotlasttime	2512	2	1.87	RightMirror	1034	0	0	1188	1	1	1347
h002	11	2	rightdot.PNG	57	right	experiment	FALSE	NONE	.	.	.	.	.	.	.	.	.	236	1277	.	1	[]	[ 1]	[STATIC, RECTANGLE, 880.0, 460.0, 1040.0, 620.0]	236	1	.	1	1	CrossArea	25600	1	-22.3	-45.7	FALSE	Fixation: 1041 ms	1	dotpresent	1041	1	0.8	CrossArea	1100	0	0	236	1	1	1041
h002	11	2	rightdot.PNG	57	right	experiment	FALSE	NONE	.	.	.	.	.	.	.	.	.	72	1398	.	2	[]	[ 2]	[STATIC, ELLIPSE, 1320.0, 336.59998, 1722.0, 743.4]	72	1	.	2	2	RightDotArea	128439	1	-101.6	-37.1	FALSE	Fixation: 1326 ms	0	.	.	2	1.73	RightDotArea	1050	0	0	72	1	1	1326
h002	11	2	rightdot.PNG	57	right	experiment	FALSE	NONE	.	.	.	.	.	.	.	.	.	115	1589	.	3	[]	[ 3]	[STATIC, ELLIPSE, 197.99998, 336.59998, 600.0, 743.4]	1017	2	.	3	3	LeftMirror	128439	1	160.5	-47.4	FALSE	Fixation: 1474 ms	0	.	.	3	2.68	LeftMirror	1078	0	0	1017	1	2	1474
h002	11	2	rightdot.PNG	57	right	experiment	FALSE	NONE	.	.	.	.	.	.	.	.	.	902	2539	.	4	[]	[ 3]	[STATIC, ELLIPSE, 197.99998, 336.59998, 600.0, 743.4]	1017	2	.	3	3	LeftMirror	128439	1	-98.7	-49.7	FALSE	Fixation: 1637 ms	1	dotlasttime	2517	3	1.76	LeftMirror	1065	0	0	1017	2	2	1637
h002	12	2	leftdot.PNG	24	left	experiment	FALSE	NONE	.	.	.	.	.	.	.	.	.	182	1210	.	1	[]	[ 1]	[STATIC, RECTANGLE, 880.0, 460.0, 1040.0, 620.0]	182	1	.	1	1	CrossArea	25600	1	-6.6	-29.2	FALSE	Fixation: 1028 ms	1	dotpresent	1028	1	0.47	CrossArea	1047	0	0	182	1	1	1028
h002	12	2	leftdot.PNG	24	left	experiment	FALSE	NONE	.	.	.	.	.	.	.	.	.	1181	2449	.	2	[]	[ 2]	[STATIC, ELLIPSE, 1320.0, 336.59998, 1722.0, 743.4]	1181	1	.	2	2	RightMirror	128439	1	75.9	-60.7	FALSE	Fixation: 1268 ms	0	.	.	2	1.55	RightMirror	1077	0	0	1181	1	1	1268
h002	12	2	leftdot.PNG	24	left	experiment	FALSE	NONE	.	.	.	.	.	.	.	.	.	13	2526	.	3	[]	[ ]	.	.	.	.	.	.	.	.	.	.	.	FALSE	Fixation: 2513 ms	1	intertrialblank	2526	1	2.02	CrossArea	1124	.	.	.	.	.	2513
h002	13	2	rightdot.PNG	71	right	experiment	FALSE	BEFORE	.	.	.	.	.	.	.	.	.	250	1289	.	1	[]	[ 1]	[STATIC, RECTANGLE, 880.0, 460.0, 1040.0, 620.0]	250	1	.	1	1	CrossArea	25600	1	-43.8	-62	FALSE	Fixation: 1039 ms	1	dotpresent	1039	1	1.19	CrossArea	1024	0	0	250	1	1	1039
h002	13	2	rightdot.PNG	71	right	experiment	FALSE	NONE	.	.	.	.	.	.	.	.	.	232	1578	.	2	[]	[ 3]	[STATIC, ELLIPSE, 197.99998, 336.59998, 600.0, 743.4]	1165	2	.	3	3	LeftMirror	128439	1	-63.8	-26.6	FALSE	Fixation: 1346 ms	0	.	.	3	1.09	LeftMirror	918	0	0	1165	1	2	1346
h002	13	2	rightdot.PNG	71	right	experiment	FALSE	NONE	.	.	.	.	.	.	.	.	.	933	2537	.	3	[]	[ 3]	[STATIC, ELLIPSE, 197.99998, 336.59998, 600.0, 743.4]	1165	2	.	3	3	LeftMirror	128439	1	-175.2	-41.9	FALSE	Fixation: 1604 ms	1	dotlasttime	2515	3	2.85	LeftMirror	1031	0	0	1165	2	2	1604
h002	14	2	leftdot.PNG	40	left	experiment	FALSE	NONE	.	.	.	.	.	.	.	.	.	211	1243	.	1	[]	[ 1]	[STATIC, RECTANGLE, 880.0, 460.0, 1040.0, 620.0]	211	1	.	1	1	CrossArea	25600	1	-10.9	-27	FALSE	Fixation: 1032 ms	1	dotpresent	1032	1	0.46	CrossArea	1058	0	0	211	1	1	1032
h002	14	2	leftdot.PNG	40	left	experiment	FALSE	NONE	.	.	.	.	.	.	.	.	.	1231	2531	.	2	[]	[ 2]	[STATIC, ELLIPSE, 1320.0, 336.59998, 1722.0, 743.4]	1231	1	.	2	2	RightMirror	128439	1	-83	-57.4	FALSE	Fixation: 1300 ms	1	dotlasttime	2508	2	1.62	RightMirror	1058	0	0	1231	1	1	1300
h002	15	2	leftdot.PNG	34	left	experiment	FALSE	NONE	.	.	.	.	.	.	.	.	.	241	1274	.	1	[]	[ 1]	[STATIC, RECTANGLE, 880.0, 460.0, 1040.0, 620.0]	241	1	.	1	1	CrossArea	25600	1	-6.5	-3.5	FALSE	Fixation: 1033 ms	1	dotpresent	1033	1	0.12	CrossArea	931	0	0	241	1	1	1033
h002	15	2	leftdot.PNG	34	left	experiment	FALSE	NONE	.	.	.	.	.	.	.	.	.	1124	2458	.	2	[]	[ 2]	[STATIC, ELLIPSE, 1320.0, 336.59998, 1722.0, 743.4]	1179	2	.	2	2	RightMirror	128439	1	25.5	-19.9	FALSE	Fixation: 1334 ms	0	.	.	2	0.51	RightMirror	974	0	0	1179	1	2	1334
h002	15	2	leftdot.PNG	34	left	experiment	FALSE	NONE	.	.	.	.	.	.	.	.	.	55	2531	.	3	[]	[ 2]	[STATIC, ELLIPSE, 1320.0, 336.59998, 1722.0, 743.4]	1179	2	.	2	2	RightMirror	128439	1	132	-7.1	FALSE	Fixation: 2476 ms	1	dotlasttime	2509	2	2.11	RightMirror	989	0	0	1179	2	2	2476
h002	16	2	rightdot.PNG	68	right	experiment	FALSE	NONE	.	.	.	.	.	.	.	.	.	236	1267	.	1	[]	[ 1]	[STATIC, RECTANGLE, 880.0, 460.0, 1040.0, 620.0]	236	1	.	1	1	CrossArea	25600	1	1.4	-27.8	FALSE	Fixation: 1031 ms	1	dotpresent	1031	1	0.44	CrossArea	1009	0	0	236	1	1	1031
h002	16	2	rightdot.PNG	68	right	experiment	FALSE	NONE	.	.	.	.	.	.	.	.	.	139	1486	.	2	[]	[ 3]	[STATIC, ELLIPSE, 197.99998, 336.59998, 600.0, 743.4]	1154	2	.	3	3	LeftMirror	128439	1	-12.6	-21.9	FALSE	Fixation: 1347 ms	0	.	.	3	0.4	LeftMirror	1103	0	0	1154	1	2	1347
h002	16	2	rightdot.PNG	68	right	experiment	FALSE	NONE	.	.	.	.	.	.	.	.	.	1015	2529	.	3	[]	[ 3]	[STATIC, ELLIPSE, 197.99998, 336.59998, 600.0, 743.4]	1154	2	.	3	3	LeftMirror	128439	1	-162.5	-25.6	FALSE	Fixation: 1514 ms	1	dotlasttime	2507	3	2.62	LeftMirror	1022	0	0	1154	2	2	1514
h002	17	2	leftdot.PNG	38	left	experiment	FALSE	NONE	.	.	.	.	.	.	.	.	.	199	1228	.	1	[]	[ 1]	[STATIC, RECTANGLE, 880.0, 460.0, 1040.0, 620.0]	199	1	.	1	1	CrossArea	25600	1	-2	-23.9	FALSE	Fixation: 1029 ms	1	dotpresent	1029	1	0.38	CrossArea	962	0	0	199	1	1	1029
h002	17	2	leftdot.PNG	38	left	experiment	FALSE	NONE	.	.	.	.	.	.	.	.	.	1128	2417	.	2	[]	[ 2]	[STATIC, ELLIPSE, 1320.0, 336.59998, 1722.0, 743.4]	1212	2	.	2	2	RightMirror	128439	1	31.1	-43.3	FALSE	Fixation: 1289 ms	0	.	.	2	0.85	RightMirror	981	0	0	1212	1	2	1289
h002	17	2	leftdot.PNG	38	left	experiment	FALSE	NONE	.	.	.	.	.	.	.	.	.	84	2527	.	3	[]	[ 2]	[STATIC, ELLIPSE, 1320.0, 336.59998, 1722.0, 743.4]	1212	2	.	2	2	RightMirror	128439	1	-169	-77.6	FALSE	Fixation: 2443 ms	1	dotlasttime	2505	2	2.97	RightMirror	1002	0	0	1212	2	2	2443
h002	18	2	leftdot.PNG	36	left	experiment	FALSE	NONE	.	.	.	.	.	.	.	.	.	224	1252	.	1	[]	[ 1]	[STATIC, RECTANGLE, 880.0, 460.0, 1040.0, 620.0]	224	1	.	1	1	CrossArea	25600	1	-9	-4.4	FALSE	Fixation: 1028 ms	1	dotpresent	1028	1	0.16	CrossArea	908	0	0	224	1	1	1028
h002	18	2	leftdot.PNG	36	left	experiment	FALSE	NONE	.	.	.	.	.	.	.	.	.	906	2207	.	2	[]	[ 2]	[STATIC, ELLIPSE, 1320.0, 336.59998, 1722.0, 743.4]	1190	2	.	2	2	RightMirror	128439	1	-15.9	-34.8	FALSE	Fixation: 1301 ms	0	.	.	2	0.61	RightMirror	976	0	0	1190	1	2	1301
h002	18	2	leftdot.PNG	36	left	experiment	FALSE	NONE	.	.	.	.	.	.	.	.	.	284	2526	.	3	[]	[ 2]	[STATIC, ELLIPSE, 1320.0, 336.59998, 1722.0, 743.4]	1190	2	.	2	2	RightMirror	128439	1	-188	-34.1	FALSE	Fixation: 2242 ms	1	dotlasttime	2504	2	3.07	RightMirror	977	0	0	1190	2	2	2242
h002	19	2	rightdot.PNG	75	right	experiment	FALSE	NONE	.	.	.	.	.	.	.	.	.	257	1296	.	1	[]	[ 1]	[STATIC, RECTANGLE, 880.0, 460.0, 1040.0, 620.0]	257	1	.	1	1	CrossArea	25600	1	-7.1	-13.4	FALSE	Fixation: 1039 ms	1	dotpresent	1039	1	0.24	CrossArea	941	0	0	257	1	1	1039
h002	19	2	rightdot.PNG	75	right	experiment	FALSE	NONE	.	.	.	.	.	.	.	.	.	158	1502	.	2	[]	[ 3]	[STATIC, ELLIPSE, 197.99998, 336.59998, 600.0, 743.4]	1097	2	.	3	3	LeftMirror	128439	1	50	-18.2	FALSE	Fixation: 1344 ms	0	.	.	3	0.84	LeftMirror	932	0	0	1097	1	2	1344
h002	19	2	rightdot.PNG	75	right	experiment	FALSE	NONE	.	.	.	.	.	.	.	.	.	939	2468	.	3	[]	[ 3]	[STATIC, ELLIPSE, 197.99998, 336.59998, 600.0, 743.4]	1097	2	.	3	3	LeftMirror	128439	1	-80	-39.9	FALSE	Fixation: 1529 ms	0	.	.	3	1.42	LeftMirror	981	0	0	1097	2	2	1529
h002	20	2	rightdot.PNG	50	right	experiment	FALSE	NONE	.	.	.	.	.	.	.	.	.	212	1238	.	1	[]	[ 1]	[STATIC, RECTANGLE, 880.0, 460.0, 1040.0, 620.0]	212	1	.	1	1	CrossArea	25600	1	-1.1	-28	FALSE	Fixation: 1026 ms	1	dotpresent	1026	1	0.44	CrossArea	1124	0	0	212	1	1	1026
h002	20	2	rightdot.PNG	50	right	experiment	FALSE	NONE	.	.	.	.	.	.	.	.	.	156	1463	.	2	[]	[ 3]	[STATIC, ELLIPSE, 197.99998, 336.59998, 600.0, 743.4]	156	1	.	3	3	LeftMirror	128439	1	-81.2	-39.9	FALSE	Fixation: 1307 ms	0	.	.	3	1.43	LeftMirror	1185	0	0	156	1	1	1307
h002	20	2	rightdot.PNG	50	right	experiment	FALSE	NONE	.	.	.	.	.	.	.	.	.	1038	2524	.	3	[]	[ ]	.	.	.	.	.	.	.	.	.	.	.	FALSE	Fixation: 1486 ms	1	dotlasttime	2502	3	3.26	LeftMirror	1062	.	.	.	.	.	1486
h002	21	2	leftdot.PNG	37	left	experiment	FALSE	NONE	.	.	.	.	.	.	.	.	.	249	1276	.	1	[]	[ 1]	[STATIC, RECTANGLE, 880.0, 460.0, 1040.0, 620.0]	249	1	.	1	1	CrossArea	25600	1	-16.5	-31.6	FALSE	Fixation: 1027 ms	1	dotpresent	1027	1	0.57	CrossArea	1011	0	0	249	1	1	1027
h002	21	2	leftdot.PNG	37	left	experiment	FALSE	NONE	.	.	.	.	.	.	.	.	.	1196	2525	.	2	[]	[ 2]	[STATIC, ELLIPSE, 1320.0, 336.59998, 1722.0, 743.4]	1196	1	.	2	2	RightMirror	128439	1	-105.1	-54.6	FALSE	Fixation: 1329 ms	1	dotlasttime	2503	2	1.9	RightMirror	1020	0	0	1196	1	1	1329
h002	22	2	rightdot.PNG	66	right	experiment	FALSE	NONE	.	.	.	.	.	.	.	.	.	220	1249	.	1	[]	[ 1]	[STATIC, RECTANGLE, 880.0, 460.0, 1040.0, 620.0]	220	1	.	1	1	CrossArea	25600	1	-5.4	-16.8	FALSE	Fixation: 1029 ms	1	dotpresent	1029	1	0.28	CrossArea	922	0	0	220	1	1	1029
h002	22	2	rightdot.PNG	66	right	experiment	FALSE	NONE	.	.	.	.	.	.	.	.	.	160	1478	.	2	[]	[ 3]	[STATIC, ELLIPSE, 197.99998, 336.59998, 600.0, 743.4]	1113	3	.	3	3	LeftMirror	128439	1	-38.4	-46	FALSE	Fixation: 1318 ms	0	.	.	3	0.95	LeftMirror	1050	0	0	1113	1	3	1318
h002	22	2	rightdot.PNG	66	right	experiment	FALSE	NONE	.	.	.	.	.	.	.	.	.	816	2325	.	3	[]	[ 3]	[STATIC, ELLIPSE, 197.99998, 336.59998, 600.0, 743.4]	1113	3	.	3	3	LeftMirror	128439	1	-194.5	-27.1	FALSE	Fixation: 1509 ms	0	.	.	3	3.13	LeftMirror	1011	0	0	1113	2	3	1509
h002	22	2	rightdot.PNG	66	right	experiment	FALSE	NONE	.	.	.	.	.	.	.	.	.	137	2505	.	4	[]	[ 3]	[STATIC, ELLIPSE, 197.99998, 336.59998, 600.0, 743.4]	1113	3	.	3	3	LeftMirror	128439	1	160.8	-29.4	FALSE	Fixation: 2368 ms	1	dotlasttime	2505	3	2.6	LeftMirror	963	0	0	1113	3	3	2368
h002	23	2	leftdot.PNG	22	left	experiment	FALSE	NONE	.	.	.	.	.	.	.	.	.	240	1270	.	1	[]	[ 1]	[STATIC, RECTANGLE, 880.0, 460.0, 1040.0, 620.0]	240	1	.	1	1	CrossArea	25600	1	-12.3	-29.2	FALSE	Fixation: 1030 ms	1	dotpresent	1030	1	0.5	CrossArea	1046	0	0	240	1	1	1030
h002	23	2	leftdot.PNG	22	left	experiment	FALSE	NONE	.	.	.	.	.	.	.	.	.	1218	2528	.	2	[]	[ 2]	[STATIC, ELLIPSE, 1320.0, 336.59998, 1722.0, 743.4]	1218	1	.	2	2	RightMirror	128439	1	-141.5	-37.1	FALSE	Fixation: 1310 ms	1	dotlasttime	2506	2	2.36	RightMirror	1047	0	0	1218	1	1	1310
h002	24	2	leftdot.PNG	19	left	experiment	FALSE	NONE	.	.	.	.	.	.	.	.	.	268	1300	.	1	[]	[ 1]	[STATIC, RECTANGLE, 880.0, 460.0, 1040.0, 620.0]	268	1	.	1	1	CrossArea	25600	1	-2.6	-20.7	FALSE	Fixation: 1032 ms	1	dotpresent	1032	1	0.33	CrossArea	1103	0	0	268	1	1	1032
h002	24	2	leftdot.PNG	19	left	experiment	FALSE	NONE	.	.	.	.	.	.	.	.	.	482	1841	.	2	[]	[ 2]	[STATIC, ELLIPSE, 1320.0, 336.59998, 1722.0, 743.4]	1148	2	.	2	2	RightMirror	128439	1	-7.1	-57	FALSE	Fixation: 1359 ms	0	.	.	2	0.91	RightMirror	969	0	0	1148	1	2	1359
h002	24	2	leftdot.PNG	19	left	experiment	FALSE	NONE	.	.	.	.	.	.	.	.	.	666	2530	.	3	[]	[ 2]	[STATIC, ELLIPSE, 1320.0, 336.59998, 1722.0, 743.4]	1148	2	.	2	2	RightMirror	128439	1	115.7	-32.4	FALSE	Fixation: 1864 ms	1	dotlasttime	2508	2	1.92	RightMirror	1020	0	0	1148	2	2	1864
h002	25	2	rightdot.PNG	73	right	experiment	FALSE	NONE	.	.	.	.	.	.	.	.	.	254	1282	.	1	[]	[ 1]	[STATIC, RECTANGLE, 880.0, 460.0, 1040.0, 620.0]	254	1	.	1	1	CrossArea	25600	1	-11.3	-14.9	FALSE	Fixation: 1028 ms	1	dotpresent	1028	1	0.3	CrossArea	1032	0	0	254	1	1	1028
h002	25	2	rightdot.PNG	73	right	experiment	FALSE	NONE	.	.	.	.	.	.	.	.	.	179	1532	.	2	[]	[ 3]	[STATIC, ELLIPSE, 197.99998, 336.59998, 600.0, 743.4]	179	1	.	3	3	LeftMirror	128439	1	-77.4	-38.8	FALSE	Fixation: 1353 ms	0	.	.	3	1.38	LeftMirror	1144	0	0	179	1	1	1353
h002	25	2	rightdot.PNG	73	right	experiment	FALSE	NONE	.	.	.	.	.	.	.	.	.	743	2300	.	3	[]	[ ]	.	.	.	.	.	.	.	.	.	.	.	FALSE	Fixation: 1557 ms	0	.	.	3	3.59	LeftMirror	1087	.	.	.	.	.	1557
h002	25	2	rightdot.PNG	73	right	experiment	FALSE	NONE	.	.	.	.	.	.	.	.	.	165	2528	.	4	[]	[ ]	.	.	.	.	.	.	.	.	.	.	.	FALSE	Fixation: 2363 ms	1	dotlasttime	2504	1	1.43	CrossArea	1052	.	.	.	.	.	2363
h002	26	2	rightdot.PNG	62	right	experiment	FALSE	NONE	.	.	.	.	.	.	.	.	.	219	1245	.	1	[]	[ 1]	[STATIC, RECTANGLE, 880.0, 460.0, 1040.0, 620.0]	219	1	.	1	1	CrossArea	25600	1	-8.9	-3.5	FALSE	Fixation: 1026 ms	1	dotpresent	1026	1	0.15	CrossArea	879	0	0	219	1	1	1026
h002	26	2	rightdot.PNG	62	right	experiment	FALSE	NONE	.	.	.	.	.	.	.	.	.	144	1447	.	2	[]	[ 3]	[STATIC, ELLIPSE, 197.99998, 336.59998, 600.0, 743.4]	144	1	.	3	3	LeftMirror	128439	1	-79.9	-18.1	FALSE	Fixation: 1303 ms	0	.	.	3	1.3	LeftMirror	977	0	0	144	1	1	1303
h002	26	2	rightdot.PNG	62	right	experiment	FALSE	NONE	.	.	.	.	.	.	.	.	.	1043	2521	.	3	[]	[ ]	.	.	.	.	.	.	.	.	.	.	.	FALSE	Fixation: 1478 ms	1	dotlasttime	2502	3	3.85	LeftMirror	925	.	.	.	.	.	1478
h002	27	2	leftdot.PNG	30	left	experiment	FALSE	NONE	.	.	.	.	.	.	.	.	.	262	1294	.	1	[]	[ 1]	[STATIC, RECTANGLE, 880.0, 460.0, 1040.0, 620.0]	262	1	.	1	1	CrossArea	25600	1	-24.3	-42.1	FALSE	Fixation: 1032 ms	1	dotpresent	1032	1	0.77	CrossArea	1055	0	0	262	1	1	1032
h002	27	2	leftdot.PNG	30	left	experiment	FALSE	NONE	.	.	.	.	.	.	.	.	.	370	1713	.	2	[]	[ 2]	[STATIC, ELLIPSE, 1320.0, 336.59998, 1722.0, 743.4]	1154	2	.	2	2	RightMirror	128439	1	-102.1	-45.9	FALSE	Fixation: 1343 ms	0	.	.	2	1.79	RightMirror	961	0	0	1154	1	2	1343
h002	27	2	leftdot.PNG	30	left	experiment	FALSE	NONE	.	.	.	.	.	.	.	.	.	784	2532	.	3	[]	[ 2]	[STATIC, ELLIPSE, 1320.0, 336.59998, 1722.0, 743.4]	1154	2	.	2	2	RightMirror	128439	1	123	-27.9	FALSE	Fixation: 1748 ms	1	dotlasttime	2508	2	2.02	RightMirror	902	0	0	1154	2	2	1748
h002	28	2	rightdot.PNG	56	right	experiment	FALSE	BEFORE	.	.	.	.	.	.	.	.	.	171	1204	.	1	[]	[ 1]	[STATIC, RECTANGLE, 880.0, 460.0, 1040.0, 620.0]	171	1	.	1	1	CrossArea	25600	1	-14.3	-39.5	FALSE	Fixation: 1033 ms	1	dotpresent	1033	1	0.66	CrossArea	985	0	0	171	1	1	1033
h002	28	2	rightdot.PNG	56	right	experiment	FALSE	NONE	.	.	.	.	.	.	.	.	.	1018	2300	.	2	[]	[ 3]	[STATIC, ELLIPSE, 197.99998, 336.59998, 600.0, 743.4]	1018	1	.	3	3	LeftMirror	128439	1	-178.4	-37.7	FALSE	Fixation: 1282 ms	0	.	.	3	2.9	LeftMirror	961	0	0	1018	1	1	1282
h002	28	2	rightdot.PNG	56	right	experiment	FALSE	NONE	.	.	.	.	.	.	.	.	.	158	2533	.	3	[]	[ ]	.	.	.	.	.	.	.	.	.	.	.	FALSE	Fixation: 2375 ms	1	dotlasttime	2509	1	2.63	CrossArea	949	.	.	.	.	.	2375
h002	29	2	rightdot.PNG	67	right	experiment	FALSE	NONE	.	.	.	.	.	.	.	.	.	202	1231	.	1	[]	[ 1]	[STATIC, RECTANGLE, 880.0, 460.0, 1040.0, 620.0]	346	2	.	1	1	CrossArea	25600	1	-5.4	-8.5	FALSE	Fixation: 1029 ms	1	dotpresent	1029	1	0.16	CrossArea	859	0	0	202	1	1	1029
h002	29	2	rightdot.PNG	67	right	experiment	FALSE	NONE	.	.	.	.	.	.	.	.	.	149	1457	.	2	[]	[ 3]	[STATIC, ELLIPSE, 197.99998, 336.59998, 600.0, 743.4]	294	2	.	3	3	LeftMirror	128439	1	-108.7	-65.6	FALSE	Fixation: 1308 ms	0	.	.	3	2.02	LeftMirror	898	0	0	149	1	1	1308
h002	29	2	rightdot.PNG	67	right	experiment	FALSE	NONE	.	.	.	.	.	.	.	.	.	594	2077	.	3	[]	[ ]	.	.	.	.	.	.	.	.	.	.	.	FALSE	Fixation: 1483 ms	0	.	.	3	3.88	LeftMirror	941	.	.	.	.	.	1483
h002	29	2	rightdot.PNG	67	right	experiment	FALSE	NONE	.	.	.	.	.	.	.	.	.	145	2269	.	4	[]	[ 3]	[STATIC, ELLIPSE, 197.99998, 336.59998, 600.0, 743.4]	294	2	.	3	3	LeftMirror	128439	2	171.7	-67.1	FALSE	Fixation: 2124 ms	0	.	.	3	2.94	LeftMirror	971	2	0	145	1	1	2124
h002	29	2	rightdot.PNG	67	right	experiment	FALSE	NONE	.	.	.	.	.	.	.	.	.	144	2465	.	5	[]	[ 1]	[STATIC, RECTANGLE, 880.0, 460.0, 1040.0, 620.0]	346	2	.	1	1	CrossArea	25600	2	76.6	-44.1	FALSE	Fixation: 2321 ms	0	.	.	1	1.41	CrossArea	964	1	1	144	1	1	2321
h002	30	2	leftdot.PNG	20	left	experiment	FALSE	NONE	.	.	.	.	.	.	.	.	.	237	1268	.	1	[]	[ 1]	[STATIC, RECTANGLE, 880.0, 460.0, 1040.0, 620.0]	237	1	.	1	1	CrossArea	25600	1	-19.2	-42.6	FALSE	Fixation: 1031 ms	1	dotpresent	1031	1	0.73	CrossArea	1190	0	0	237	1	1	1031
h002	30	2	leftdot.PNG	20	left	experiment	FALSE	NONE	.	.	.	.	.	.	.	.	.	344	1656	.	2	[]	[ 2]	[STATIC, ELLIPSE, 1320.0, 336.59998, 1722.0, 743.4]	1178	2	.	2	2	RightMirror	128439	1	-70.1	-32	FALSE	Fixation: 1312 ms	0	.	.	2	1.22	RightMirror	1052	0	0	1178	1	2	1312
h002	30	2	leftdot.PNG	20	left	experiment	FALSE	NONE	.	.	.	.	.	.	.	.	.	834	2530	.	3	[]	[ 2]	[STATIC, ELLIPSE, 1320.0, 336.59998, 1722.0, 743.4]	1178	2	.	2	2	RightMirror	128439	1	172.2	-32.9	FALSE	Fixation: 1696 ms	1	dotlasttime	2507	2	2.78	RightMirror	1088	0	0	1178	2	2	1696
h002	31	2	rightdot.PNG	58	right	experiment	FALSE	NONE	.	.	.	.	.	.	.	.	.	189	1217	.	1	[]	[ 1]	[STATIC, RECTANGLE, 880.0, 460.0, 1040.0, 620.0]	189	1	.	1	1	CrossArea	25600	1	-23.5	-25.3	FALSE	Fixation: 1028 ms	1	dotpresent	1028	1	0.55	CrossArea	1064	0	0	189	1	1	1028
h002	31	2	rightdot.PNG	58	right	experiment	FALSE	NONE	.	.	.	.	.	.	.	.	.	1001	2283	.	2	[]	[ 3]	[STATIC, ELLIPSE, 197.99998, 336.59998, 600.0, 743.4]	1001	1	.	3	3	LeftMirror	128439	1	-162.6	-30.4	FALSE	Fixation: 1282 ms	0	.	.	3	2.64	LeftMirror	1039	0	0	1001	1	1	1282
h002	31	2	rightdot.PNG	58	right	experiment	FALSE	NONE	.	.	.	.	.	.	.	.	.	185	2526	.	3	[]	[ ]	.	.	.	.	.	.	.	.	.	.	.	FALSE	Fixation: 2341 ms	1	dotlasttime	2503	3	5.23	LeftMirror	1106	.	.	.	.	.	2341
h002	32	2	rightdot.PNG	48	right	experiment	FALSE	NONE	.	.	.	.	.	.	.	.	.	212	1243	.	1	[]	[ 1]	[STATIC, RECTANGLE, 880.0, 460.0, 1040.0, 620.0]	212	1	.	1	1	CrossArea	25600	1	6.4	-3.6	FALSE	Fixation: 1031 ms	1	dotpresent	1031	1	0.12	CrossArea	1077	0	0	212	1	1	1031
h002	32	2	rightdot.PNG	48	right	experiment	FALSE	NONE	.	.	.	.	.	.	.	.	.	225	1532	.	2	[]	[ 3]	[STATIC, ELLIPSE, 197.99998, 336.59998, 600.0, 743.4]	538	2	.	3	3	LeftMirror	128439	1	-42.1	-30.4	FALSE	Fixation: 1307 ms	0	.	.	3	0.82	LeftMirror	1160	0	0	225	1	1	1307
h002	32	2	rightdot.PNG	48	right	experiment	FALSE	NONE	.	.	.	.	.	.	.	.	.	538	2108	.	3	[]	[ ]	.	.	.	.	.	.	.	.	.	.	.	FALSE	Fixation: 1570 ms	0	.	.	3	3.6	LeftMirror	1111	.	.	.	.	.	1570
h002	32	2	rightdot.PNG	48	right	experiment	FALSE	NONE	.	.	.	.	.	.	.	.	.	313	2451	.	4	[]	[ 3]	[STATIC, ELLIPSE, 197.99998, 336.59998, 600.0, 743.4]	538	2	.	3	3	LeftMirror	128439	2	33.7	-10.1	FALSE	Fixation: 2138 ms	0	.	.	3	0.56	LeftMirror	1097	2	0	313	1	1	2138
h002	32	2	rightdot.PNG	48	right	experiment	FALSE	NONE	.	.	.	.	.	.	.	.	.	10	2530	.	5	[]	[ ]	.	.	.	.	.	.	.	.	.	.	.	FALSE	Fixation: 2520 ms	1	intertrialblank	2530	1	3.12	CrossArea	1056	.	.	.	.	.	2520
h002	33	2	leftdot.PNG	27	left	experiment	FALSE	NONE	.	.	.	.	.	.	.	.	.	263	1299	.	1	[]	[ 1]	[STATIC, RECTANGLE, 880.0, 460.0, 1040.0, 620.0]	263	1	.	1	1	CrossArea	25600	1	14.5	-24.5	FALSE	Fixation: 1036 ms	1	dotpresent	1036	1	0.45	CrossArea	1108	0	0	263	1	1	1036
h002	33	2	leftdot.PNG	27	left	experiment	FALSE	NONE	.	.	.	.	.	.	.	.	.	111	1469	.	2	[]	[ 3]	[STATIC, ELLIPSE, 197.99998, 336.59998, 600.0, 743.4]	111	1	.	3	3	LeftDotArea	128439	1	109.4	-30.5	FALSE	Fixation: 1358 ms	0	.	.	3	1.82	LeftDotArea	1139	0	0	111	1	1	1358
h002	33	2	leftdot.PNG	27	left	experiment	FALSE	NONE	.	.	.	.	.	.	.	.	.	240	1771	.	3	[]	[ 2]	[STATIC, ELLIPSE, 1320.0, 336.59998, 1722.0, 743.4]	967	2	.	2	2	RightMirror	128439	1	-171.7	-36.6	FALSE	Fixation: 1531 ms	0	.	.	2	2.81	RightMirror	1074	0	1	967	1	2	1531
h002	33	2	leftdot.PNG	27	left	experiment	FALSE	NONE	.	.	.	.	.	.	.	.	.	727	2534	.	4	[]	[ 2]	[STATIC, ELLIPSE, 1320.0, 336.59998, 1722.0, 743.4]	967	2	.	2	2	RightMirror	128439	1	101.7	-19	FALSE	Fixation: 1807 ms	1	dotlasttime	2511	2	1.66	RightMirror	1018	0	1	967	2	2	1807
h002	34	2	leftdot.PNG	32	left	experiment	FALSE	NONE	.	.	.	.	.	.	.	.	.	199	1230	.	1	[]	[ 1]	[STATIC, RECTANGLE, 880.0, 460.0, 1040.0, 620.0]	199	1	.	1	1	CrossArea	25600	1	-16.1	-13	FALSE	Fixation: 1031 ms	1	dotpresent	1031	1	0.33	CrossArea	1007	0	0	199	1	1	1031
h002	34	2	leftdot.PNG	32	left	experiment	FALSE	NONE	.	.	.	.	.	.	.	.	.	1211	2507	.	2	[]	[ 2]	[STATIC, ELLIPSE, 1320.0, 336.59998, 1722.0, 743.4]	1211	1	.	2	2	RightMirror	128439	1	25.2	-34.2	FALSE	Fixation: 1296 ms	1	dotlasttime	2506	2	0.67	RightMirror	963	0	0	1211	1	1	1296
h002	35	2	rightdot.PNG	54	right	experiment	FALSE	NONE	.	.	.	.	.	.	.	.	.	211	1250	.	1	[]	[ 1]	[STATIC, RECTANGLE, 880.0, 460.0, 1040.0, 620.0]	263	2	.	1	1	CrossArea	25600	1	-8.2	-37	FALSE	Fixation: 1039 ms	1	dotpresent	1039	1	0.6	CrossArea	896	0	0	211	1	1	1039
h002	35	2	rightdot.PNG	54	right	experiment	FALSE	NONE	.	.	.	.	.	.	.	.	.	33	1323	.	2	[]	[ ]	.	.	.	.	.	.	.	.	.	.	.	FALSE	Fixation: 1290 ms	0	.	.	3	3.47	LeftMirror	926	.	.	.	.	.	1290
h002	35	2	rightdot.PNG	54	right	experiment	FALSE	NONE	.	.	.	.	.	.	.	.	.	204	1554	.	3	[]	[ 3]	[STATIC, ELLIPSE, 197.99998, 336.59998, 600.0, 743.4]	415	2	.	3	3	LeftMirror	128439	1	-115.2	-51.5	FALSE	Fixation: 1350 ms	0	.	.	3	2.01	LeftMirror	924	0	0	204	1	1	1350
h002	35	2	rightdot.PNG	54	right	experiment	FALSE	NONE	.	.	.	.	.	.	.	.	.	610	2182	.	4	[]	[ ]	.	.	.	.	.	.	.	.	.	.	.	FALSE	Fixation: 1572 ms	0	.	.	3	3.41	LeftMirror	891	.	.	.	.	.	1572
h002	35	2	rightdot.PNG	54	right	experiment	FALSE	NONE	.	.	.	.	.	.	.	.	.	211	2434	.	5	[]	[ 3]	[STATIC, ELLIPSE, 197.99998, 336.59998, 600.0, 743.4]	415	2	.	3	3	LeftMirror	128439	2	65.5	-2.3	FALSE	Fixation: 2223 ms	0	.	.	3	1.05	LeftMirror	846	3	0	211	1	1	2223
h002	35	2	rightdot.PNG	54	right	experiment	FALSE	NONE	.	.	.	.	.	.	.	.	.	52	2537	.	6	[]	[ 1]	[STATIC, RECTANGLE, 880.0, 460.0, 1040.0, 620.0]	263	2	.	1	1	CrossArea	25600	2	-59	1.8	FALSE	Fixation: 2485 ms	1	dotlasttime	2514	1	0.94	CrossArea	823	1	1	52	1	1	2485
h002	36	2	leftdot.PNG	16	left	experiment	FALSE	BEFORE	.	.	.	.	.	.	.	.	.	302	1341	.	1	[]	[ 1]	[STATIC, RECTANGLE, 880.0, 460.0, 1040.0, 620.0]	302	1	.	1	1	CrossArea	25600	1	-1.3	-17.7	FALSE	Fixation: 1039 ms	1	dotpresent	1039	1	0.28	CrossArea	697	0	0	302	1	1	1039
h002	36	2	leftdot.PNG	16	left	experiment	FALSE	NONE	.	.	.	.	.	.	.	.	.	224	1608	.	2	[]	[ 2]	[STATIC, ELLIPSE, 1320.0, 336.59998, 1722.0, 743.4]	1126	2	.	2	2	RightMirror	128439	1	-75.5	-8.5	FALSE	Fixation: 1384 ms	0	.	.	2	1.21	RightMirror	659	0	0	1126	1	2	1384
h002	36	2	leftdot.PNG	16	left	experiment	FALSE	NONE	.	.	.	.	.	.	.	.	.	902	2537	.	3	[]	[ 2]	[STATIC, ELLIPSE, 1320.0, 336.59998, 1722.0, 743.4]	1126	2	.	2	2	RightMirror	128439	1	166.3	-6.2	FALSE	Fixation: 1635 ms	1	TRACKER_TIME 4 2603278.096	2514	2	2.65	RightMirror	768	0	0	1126	2	2	1635
h002	37	2	rightdot.PNG	42	right	experiment	FALSE	NONE	.	.	.	.	.	.	.	.	.	211	1251	.	1	[]	[ 1]	[STATIC, RECTANGLE, 880.0, 460.0, 1040.0, 620.0]	290	2	.	1	1	CrossArea	25600	1	-24.7	-10.2	FALSE	Fixation: 1040 ms	1	dotpresent	1040	1	0.42	CrossArea	937	0	0	211	1	1	1040
h002	37	2	rightdot.PNG	42	right	experiment	FALSE	NONE	.	.	.	.	.	.	.	.	.	176	1490	.	2	[]	[ 3]	[STATIC, ELLIPSE, 197.99998, 336.59998, 600.0, 743.4]	1062	2	.	3	3	LeftMirror	128439	1	-77.3	-31.8	FALSE	Fixation: 1314 ms	0	.	.	3	1.33	LeftMirror	999	0	0	1062	1	2	1314
h002	37	2	rightdot.PNG	42	right	experiment	FALSE	NONE	.	.	.	.	.	.	.	.	.	886	2395	.	3	[]	[ 3]	[STATIC, ELLIPSE, 197.99998, 336.59998, 600.0, 743.4]	1062	2	.	3	3	LeftMirror	128439	1	-164.3	-8	FALSE	Fixation: 1509 ms	0	.	.	3	2.62	LeftMirror	932	0	0	1062	2	2	1509
h002	37	2	rightdot.PNG	42	right	experiment	FALSE	NONE	.	.	.	.	.	.	.	.	.	79	2538	.	4	[]	[ 1]	[STATIC, RECTANGLE, 880.0, 460.0, 1040.0, 620.0]	290	2	.	1	1	CrossArea	25600	2	74	-32.9	FALSE	Fixation: 2459 ms	1	dotlasttime	2515	1	1.29	CrossArea	899	1	1	79	1	1	2459
h002	38	2	leftdot.PNG	29	left	experiment	FALSE	NONE	.	.	.	.	.	.	.	.	.	208	1247	.	1	[]	[ 1]	[STATIC, RECTANGLE, 880.0, 460.0, 1040.0, 620.0]	208	1	.	1	1	CrossArea	25600	1	-10.1	-14.5	FALSE	Fixation: 1039 ms	1	dotpresent	1039	1	0.28	CrossArea	840	0	0	208	1	1	1039
h002	38	2	leftdot.PNG	29	left	experiment	FALSE	NONE	.	.	.	.	.	.	.	.	.	287	1590	.	2	[]	[ 2]	[STATIC, ELLIPSE, 1320.0, 336.59998, 1722.0, 743.4]	1056	2	.	2	2	RightMirror	128439	1	-15.5	-41.9	FALSE	Fixation: 1303 ms	0	.	.	2	0.7	RightMirror	829	0	0	1056	1	2	1303
h002	38	2	leftdot.PNG	29	left	experiment	FALSE	AFTER	.	.	.	.	.	.	.	.	.	769	2385	.	3	[]	[ 2]	[STATIC, ELLIPSE, 1320.0, 336.59998, 1722.0, 743.4]	1056	2	.	2	2	RightMirror	128439	1	168.1	-24.6	FALSE	Fixation: 1616 ms	0	.	.	2	2.71	RightMirror	845	0	0	1056	2	2	1616
h002	39	2	rightdot.PNG	61	right	experiment	FALSE	NONE	.	.	.	.	.	.	.	.	.	212	1251	.	1	[]	[ 1]	[STATIC, RECTANGLE, 880.0, 460.0, 1040.0, 620.0]	212	1	.	1	1	CrossArea	25600	1	-22.7	-16.2	FALSE	Fixation: 1039 ms	1	dotpresent	1039	1	0.44	CrossArea	890	0	0	212	1	1	1039
h002	39	2	rightdot.PNG	61	right	experiment	FALSE	NONE	.	.	.	.	.	.	.	.	.	457	1770	.	2	[]	[ 3]	[STATIC, ELLIPSE, 197.99998, 336.59998, 600.0, 743.4]	1160	3	.	3	3	LeftMirror	128439	1	-50.2	-30.1	FALSE	Fixation: 1313 ms	0	.	.	3	0.93	LeftMirror	900	0	0	1160	1	3	1313
h002	39	2	rightdot.PNG	61	right	experiment	FALSE	NONE	.	.	.	.	.	.	.	.	.	567	2359	.	3	[]	[ 3]	[STATIC, ELLIPSE, 197.99998, 336.59998, 600.0, 743.4]	1160	3	.	3	3	LeftMirror	128439	1	-167.3	-48	FALSE	Fixation: 1792 ms	0	.	.	3	2.78	LeftMirror	905	0	0	1160	2	3	1792
h002	39	2	rightdot.PNG	61	right	experiment	FALSE	NONE	.	.	.	.	.	.	.	.	.	136	2538	.	4	[]	[ 3]	[STATIC, ELLIPSE, 197.99998, 336.59998, 600.0, 743.4]	1160	3	.	3	3	LeftMirror	128439	1	114	-52.3	FALSE	Fixation: 2402 ms	1	dotlasttime	2515	3	2	LeftMirror	879	0	0	1160	3	3	2402
h002	40	2	leftdot.PNG	33	left	experiment	FALSE	NONE	.	.	.	.	.	.	.	.	.	153	1185	.	1	[]	[ 1]	[STATIC, RECTANGLE, 880.0, 460.0, 1040.0, 620.0]	225	2	.	1	1	CrossArea	25600	1	-17.3	-22.7	FALSE	Fixation: 1032 ms	1	dotpresent	1032	1	0.45	CrossArea	850	0	0	153	1	1	1032
h002	40	2	leftdot.PNG	33	left	experiment	FALSE	NONE	.	.	.	.	.	.	.	.	.	633	1869	.	2	[]	[ 2]	[STATIC, ELLIPSE, 1320.0, 336.59998, 1722.0, 743.4]	633	1	.	2	2	RightMirror	128439	1	52	-43.6	FALSE	Fixation: 1236 ms	0	.	.	2	1.08	RightMirror	822	0	0	633	1	1	1236
h002	40	2	leftdot.PNG	33	left	experiment	FALSE	NONE	.	.	.	.	.	.	.	.	.	493	2385	.	3	[]	[ ]	.	.	.	.	.	.	.	.	.	.	.	FALSE	Fixation: 1892 ms	0	.	.	2	3.41	RightMirror	827	.	.	.	.	.	1892
h002	40	2	leftdot.PNG	33	left	experiment	FALSE	NONE	.	.	.	.	.	.	.	.	.	72	2530	.	4	[]	[ 1]	[STATIC, RECTANGLE, 880.0, 460.0, 1040.0, 620.0]	225	2	.	1	1	CrossArea	25600	2	-36.4	-65.9	FALSE	Fixation: 2458 ms	1	dotlasttime	2507	1	1.19	CrossArea	895	1	1	72	1	1	2458
h002	41	2	leftdot.PNG	23	left	experiment	FALSE	NONE	.	.	.	.	.	.	.	.	.	214	1244	.	1	[]	[ 1]	[STATIC, RECTANGLE, 880.0, 460.0, 1040.0, 620.0]	214	1	.	1	1	CrossArea	25600	1	-71.5	-67.2	FALSE	Fixation: 1030 ms	1	dotpresent	1030	1	1.57	CrossArea	890	0	0	214	1	1	1030
h002	41	2	leftdot.PNG	23	left	experiment	FALSE	NONE	.	.	.	.	.	.	.	.	.	1226	2528	.	2	[]	[ 2]	[STATIC, ELLIPSE, 1320.0, 336.59998, 1722.0, 743.4]	1226	1	.	2	2	RightMirror	128439	1	-48.4	-66.6	FALSE	Fixation: 1302 ms	1	dotlasttime	2505	2	1.31	RightMirror	917	0	0	1226	1	1	1302
h002	42	2	rightdot.PNG	70	right	experiment	FALSE	NONE	.	.	.	.	.	.	.	.	.	218	1259	.	1	[]	[ 1]	[STATIC, RECTANGLE, 880.0, 460.0, 1040.0, 620.0]	218	1	.	1	1	CrossArea	25600	1	-13.6	-17	FALSE	Fixation: 1041 ms	1	dotpresent	1041	1	0.34	CrossArea	799	0	0	218	1	1	1041
h002	42	2	rightdot.PNG	70	right	experiment	FALSE	NONE	.	.	.	.	.	.	.	.	.	164	1503	.	2	[]	[ 3]	[STATIC, ELLIPSE, 197.99998, 336.59998, 600.0, 743.4]	164	1	.	3	3	LeftMirror	128439	1	-95.1	-25.7	FALSE	Fixation: 1339 ms	0	.	.	3	1.56	LeftMirror	877	0	0	164	1	1	1339
h002	42	2	rightdot.PNG	70	right	experiment	FALSE	NONE	.	.	.	.	.	.	.	.	.	1008	2535	.	3	[]	[ ]	.	.	.	.	.	.	.	.	.	.	.	FALSE	Fixation: 1527 ms	1	dotlasttime	2516	3	3.43	LeftMirror	785	.	.	.	.	.	1527
h002	43	2	rightdot.PNG	51	right	experiment	FALSE	NONE	.	.	.	.	.	.	.	.	.	240	1273	.	1	[]	[ 1]	[STATIC, RECTANGLE, 880.0, 460.0, 1040.0, 620.0]	240	1	.	1	1	CrossArea	25600	1	-20.1	22.6	FALSE	Fixation: 1033 ms	1	dotpresent	1033	1	0.47	CrossArea	903	0	0	240	1	1	1033
h002	43	2	rightdot.PNG	51	right	experiment	FALSE	NONE	.	.	.	.	.	.	.	.	.	207	1532	.	2	[]	[ 3]	[STATIC, ELLIPSE, 197.99998, 336.59998, 600.0, 743.4]	207	1	.	3	3	LeftMirror	128439	1	-115.9	-21.4	FALSE	Fixation: 1325 ms	0	.	.	3	1.86	LeftMirror	919	0	0	207	1	1	1325
h002	43	2	rightdot.PNG	51	right	experiment	FALSE	NONE	.	.	.	.	.	.	.	.	.	895	2451	.	3	[]	[ ]	.	.	.	.	.	.	.	.	.	.	.	FALSE	Fixation: 1556 ms	0	.	.	3	3.68	LeftMirror	938	.	.	.	.	.	1556
h002	43	2	rightdot.PNG	51	right	experiment	FALSE	NONE	.	.	.	.	.	.	.	.	.	22	2531	.	4	[]	[ ]	.	.	.	.	.	.	.	.	.	.	.	FALSE	Fixation: 2509 ms	1	intertrialblank	2531	1	2.46	CrossArea	987	.	.	.	.	.	2509
h002	44	2	leftdot.PNG	12	left	experiment	FALSE	NONE	.	.	.	.	.	.	.	.	.	160	1194	.	1	[]	[ 1]	[STATIC, RECTANGLE, 880.0, 460.0, 1040.0, 620.0]	300	2	.	1	1	CrossArea	25600	1	-23.7	-4.1	FALSE	Fixation: 1034 ms	1	dotpresent	1034	1	0.38	CrossArea	913	0	0	160	1	1	1034
h002	44	2	leftdot.PNG	12	left	experiment	FALSE	NONE	.	.	.	.	.	.	.	.	.	1084	2332	.	2	[]	[ 2]	[STATIC, ELLIPSE, 1320.0, 336.59998, 1722.0, 743.4]	1084	1	.	2	2	RightMirror	128439	1	120.7	17.8	FALSE	Fixation: 1248 ms	0	.	.	2	1.94	RightMirror	839	0	0	1084	1	1	1248
h002	44	2	leftdot.PNG	12	left	experiment	FALSE	NONE	.	.	.	.	.	.	.	.	.	140	2533	.	3	[]	[ 1]	[STATIC, RECTANGLE, 880.0, 460.0, 1040.0, 620.0]	300	2	.	1	1	CrossArea	25600	2	66.6	-35.4	FALSE	Fixation: 2393 ms	1	dotlasttime	2510	1	1.2	CrossArea	895	1	1	140	1	1	2393
h002	45	2	leftdot.PNG	14	left	experiment	FALSE	NONE	.	.	.	.	.	.	.	.	.	234	1271	.	1	[]	[ 1]	[STATIC, RECTANGLE, 880.0, 460.0, 1040.0, 620.0]	234	1	.	1	1	CrossArea	25600	1	6.2	-40.6	FALSE	Fixation: 1037 ms	1	dotpresent	1037	1	0.65	CrossArea	922	0	0	234	1	1	1037
h002	45	2	leftdot.PNG	14	left	experiment	FALSE	NONE	.	.	.	.	.	.	.	.	.	1187	2518	.	2	[]	[ 2]	[STATIC, ELLIPSE, 1320.0, 336.59998, 1722.0, 743.4]	1187	1	.	2	2	RightMirror	128439	1	15.3	-28.4	FALSE	Fixation: 1331 ms	1	dotlasttime	2513	2	0.51	RightMirror	890	0	0	1187	1	1	1331
h002	46	2	rightdot.PNG	53	right	experiment	FALSE	NONE	.	.	.	.	.	.	.	.	.	220	1248	.	1	[]	[ 1]	[STATIC, RECTANGLE, 880.0, 460.0, 1040.0, 620.0]	220	1	.	1	1	CrossArea	25600	1	-9.2	-40.5	FALSE	Fixation: 1028 ms	1	dotpresent	1028	1	0.66	CrossArea	937	0	0	220	1	1	1028
h002	46	2	rightdot.PNG	53	right	experiment	FALSE	NONE	.	.	.	.	.	.	.	.	.	150	1459	.	2	[]	[ 3]	[STATIC, ELLIPSE, 197.99998, 336.59998, 600.0, 743.4]	894	2	.	3	3	LeftMirror	128439	1	-58.8	-27.8	FALSE	Fixation: 1309 ms	0	.	.	3	1.04	LeftMirror	984	0	0	894	1	2	1309
h002	46	2	rightdot.PNG	53	right	experiment	FALSE	NONE	.	.	.	.	.	.	.	.	.	744	2225	.	3	[]	[ 3]	[STATIC, ELLIPSE, 197.99998, 336.59998, 600.0, 743.4]	894	2	.	3	3	LeftMirror	128439	1	-156.3	-22.1	FALSE	Fixation: 1481 ms	0	.	.	3	2.52	LeftMirror	928	0	0	894	2	2	1481
h002	46	2	rightdot.PNG	53	right	experiment	FALSE	NONE	.	.	.	.	.	.	.	.	.	254	2526	.	4	[]	[ ]	.	.	.	.	.	.	.	.	.	.	.	FALSE	Fixation: 2272 ms	1	dotlasttime	2503	3	5.07	LeftMirror	874	.	.	.	.	.	2272
h002	47	2	rightdot.PNG	74	right	experiment	FALSE	NONE	.	.	.	.	.	.	.	.	.	425	1455	.	1	[]	[ 1]	[STATIC, RECTANGLE, 880.0, 460.0, 1040.0, 620.0]	425	1	.	1	1	CrossArea	25600	1	-21.9	-26	FALSE	Fixation: 1030 ms	1	dotpresent	1030	1	0.54	CrossArea	981	0	0	425	1	1	1030
h002	47	2	rightdot.PNG	74	right	experiment	FALSE	NONE	.	.	.	.	.	.	.	.	.	241	1755	.	2	[]	[ 2]	[STATIC, ELLIPSE, 1320.0, 336.59998, 1722.0, 743.4]	241	1	.	2	2	RightDotArea	128439	1	-84.4	-43.1	FALSE	Fixation: 1514 ms	0	.	.	2	1.52	RightDotArea	961	0	0	241	1	1	1514
h002	47	2	rightdot.PNG	74	right	experiment	FALSE	NONE	.	.	.	.	.	.	.	.	.	199	2021	.	3	[]	[ 3]	[STATIC, ELLIPSE, 197.99998, 336.59998, 600.0, 743.4]	631	2	.	3	3	LeftMirror	128439	1	189.6	-36.6	FALSE	Fixation: 1822 ms	0	.	.	3	3.11	LeftMirror	990	0	0	631	1	2	1822
h002	47	2	rightdot.PNG	74	right	experiment	FALSE	NONE	.	.	.	.	.	.	.	.	.	432	2501	.	4	[]	[ 3]	[STATIC, ELLIPSE, 197.99998, 336.59998, 600.0, 743.4]	631	2	.	3	3	LeftMirror	128439	1	-61.5	-36.5	FALSE	Fixation: 2069 ms	0	.	.	3	1.15	LeftMirror	933	0	0	631	2	2	2069
h002	48	2	leftdot.PNG	26	left	experiment	FALSE	NONE	.	.	.	.	.	.	.	.	.	231	1264	.	1	[]	[ 1]	[STATIC, RECTANGLE, 880.0, 460.0, 1040.0, 620.0]	571	2	.	1	1	CrossArea	25600	1	7	-9.7	FALSE	Fixation: 1033 ms	1	dotpresent	1033	1	0.19	CrossArea	734	0	0	231	1	1	1033
h002	48	2	leftdot.PNG	26	left	experiment	FALSE	NONE	.	.	.	.	.	.	.	.	.	585	1909	.	2	[]	[ 2]	[STATIC, ELLIPSE, 1320.0, 336.59998, 1722.0, 743.4]	585	1	.	2	2	RightMirror	128439	1	26.1	-53.8	FALSE	Fixation: 1324 ms	0	.	.	2	0.95	RightMirror	849	0	0	585	1	1	1324
h002	48	2	leftdot.PNG	26	left	experiment	FALSE	NONE	.	.	.	.	.	.	.	.	.	188	2149	.	3	[]	[ ]	.	.	.	.	.	.	.	.	.	.	.	FALSE	Fixation: 1961 ms	0	.	.	2	5.18	RightMirror	869	.	.	.	.	.	1961
h002	48	2	leftdot.PNG	26	left	experiment	FALSE	NONE	.	.	.	.	.	.	.	.	.	340	2531	.	4	[]	[ 1]	[STATIC, RECTANGLE, 880.0, 460.0, 1040.0, 620.0]	571	2	.	1	1	CrossArea	25600	2	-19.7	-71.3	FALSE	Fixation: 2191 ms	1	dotlasttime	2508	1	1.17	CrossArea	878	1	1	340	1	1	2191
h002	49	2	rightdot.PNG	59	right	experiment	FALSE	NONE	.	.	.	.	.	.	.	.	.	196	1226	.	1	[]	[ 1]	[STATIC, RECTANGLE, 880.0, 460.0, 1040.0, 620.0]	196	1	.	1	1	CrossArea	25600	1	10.4	2.3	FALSE	Fixation: 1030 ms	1	dotpresent	1030	1	0.17	CrossArea	724	0	0	196	1	1	1030
h002	49	2	rightdot.PNG	59	right	experiment	FALSE	NONE	.	.	.	.	.	.	.	.	.	663	1949	.	2	[]	[ 3]	[STATIC, ELLIPSE, 197.99998, 336.59998, 600.0, 743.4]	1219	2	.	3	3	LeftMirror	128439	1	-17.8	-89.9	FALSE	Fixation: 1286 ms	0	.	.	3	1.45	LeftMirror	845	0	0	1219	1	2	1286
h002	49	2	rightdot.PNG	59	right	experiment	FALSE	NONE	.	.	.	.	.	.	.	.	.	556	2529	.	3	[]	[ 3]	[STATIC, ELLIPSE, 197.99998, 336.59998, 600.0, 743.4]	1219	2	.	3	3	LeftMirror	128439	1	142.5	-64.4	FALSE	Fixation: 1973 ms	1	TRACKER_TIME 5 2664551.248	2506	3	2.51	LeftMirror	814	0	0	1219	2	2	1973
h002	50	2	leftdot.PNG	31	left	experiment	FALSE	NONE	.	.	.	.	.	.	.	.	.	262	1288	.	1	[]	[ 1]	[STATIC, RECTANGLE, 880.0, 460.0, 1040.0, 620.0]	262	1	.	1	1	CrossArea	25600	1	-9.3	-25.9	FALSE	Fixation: 1026 ms	1	dotpresent	1026	1	0.43	CrossArea	852	0	0	262	1	1	1026
h002	50	2	leftdot.PNG	31	left	experiment	FALSE	NONE	.	.	.	.	.	.	.	.	.	210	1553	.	2	[]	[ 2]	[STATIC, ELLIPSE, 1320.0, 336.59998, 1722.0, 743.4]	1163	2	.	2	2	RightMirror	128439	1	-63	-30.7	FALSE	Fixation: 1343 ms	0	.	.	2	1.12	RightMirror	832	0	0	1163	1	2	1343
h002	50	2	leftdot.PNG	31	left	experiment	FALSE	NONE	.	.	.	.	.	.	.	.	.	953	2525	.	3	[]	[ 2]	[STATIC, ELLIPSE, 1320.0, 336.59998, 1722.0, 743.4]	1163	2	.	2	2	RightMirror	128439	1	30.8	-37.1	FALSE	Fixation: 1572 ms	1	dotlasttime	2502	2	0.77	RightMirror	858	0	0	1163	2	2	1572
h002	51	2	leftdot.PNG	7	left	experiment	FALSE	NONE	.	.	.	.	.	.	.	.	.	299	1326	.	1	[]	[ 1]	[STATIC, RECTANGLE, 880.0, 460.0, 1040.0, 620.0]	299	1	.	1	1	CrossArea	25600	1	-8.1	-23.6	FALSE	Fixation: 1027 ms	1	dotpresent	1027	1	0.39	CrossArea	972	0	0	299	1	1	1027
h002	51	2	leftdot.PNG	7	left	experiment	FALSE	NONE	.	.	.	.	.	.	.	.	.	325	1708	.	2	[]	[ 2]	[STATIC, ELLIPSE, 1320.0, 336.59998, 1722.0, 743.4]	1093	2	.	2	2	RightMirror	128439	1	-13.3	-44.5	FALSE	Fixation: 1383 ms	0	.	.	2	0.73	RightMirror	938	0	0	1093	1	2	1383
h002	51	2	leftdot.PNG	7	left	experiment	FALSE	NONE	.	.	.	.	.	.	.	.	.	768	2500	.	3	[]	[ 2]	[STATIC, ELLIPSE, 1320.0, 336.59998, 1722.0, 743.4]	1093	2	.	2	2	RightMirror	128439	1	148.7	-17.3	FALSE	Fixation: 1732 ms	0	.	.	2	2.39	RightMirror	890	0	0	1093	2	2	1732
h002	52	2	rightdot.PNG	55	right	experiment	FALSE	NONE	.	.	.	.	.	.	.	.	.	193	1222	.	1	[]	[ 1]	[STATIC, RECTANGLE, 880.0, 460.0, 1040.0, 620.0]	193	1	.	1	1	CrossArea	25600	1	2.1	17.7	FALSE	Fixation: 1029 ms	1	dotpresent	1029	1	0.28	CrossArea	622	0	0	193	1	1	1029
h002	52	2	rightdot.PNG	55	right	experiment	FALSE	NONE	.	.	.	.	.	.	.	.	.	754	2039	.	2	[]	[ 3]	[STATIC, ELLIPSE, 197.99998, 336.59998, 600.0, 743.4]	754	1	.	3	3	LeftMirror	128439	1	11.2	-23.7	FALSE	Fixation: 1285 ms	0	.	.	3	0.41	LeftMirror	746	0	0	754	1	1	1285
h002	52	2	rightdot.PNG	55	right	experiment	FALSE	NONE	.	.	.	.	.	.	.	.	.	449	2527	.	3	[]	[ ]	.	.	.	.	.	.	.	.	.	.	.	FALSE	Fixation: 2078 ms	1	dotlasttime	2504	1	3.08	CrossArea	774	.	.	.	.	.	2078
h002	53	2	leftdot.PNG	35	left	experiment	FALSE	NONE	.	.	.	.	.	.	.	.	.	218	1258	.	1	[]	[ 1]	[STATIC, RECTANGLE, 880.0, 460.0, 1040.0, 620.0]	218	1	.	1	1	CrossArea	25600	1	-19.8	-7.7	FALSE	Fixation: 1040 ms	1	dotpresent	1040	1	0.34	CrossArea	905	0	0	218	1	1	1040
h002	53	2	leftdot.PNG	35	left	experiment	FALSE	NONE	.	.	.	.	.	.	.	.	.	301	1612	.	2	[]	[ 2]	[STATIC, ELLIPSE, 1320.0, 336.59998, 1722.0, 743.4]	1193	2	.	2	2	RightMirror	128439	1	-89.4	-39.1	FALSE	Fixation: 1311 ms	0	.	.	2	1.55	RightMirror	865	0	0	1193	1	2	1311
h002	53	2	leftdot.PNG	35	left	experiment	FALSE	NONE	.	.	.	.	.	.	.	.	.	892	2539	.	3	[]	[ 2]	[STATIC, ELLIPSE, 1320.0, 336.59998, 1722.0, 743.4]	1193	2	.	2	2	RightMirror	128439	1	131.1	-14.5	FALSE	Fixation: 1647 ms	1	dotlasttime	2516	2	2.1	RightMirror	882	0	0	1193	2	2	1647
h002	54	2	leftdot.PNG	17	left	experiment	FALSE	BEFORE	.	.	.	.	.	.	.	.	.	211	1238	.	1	[]	[ 1]	[STATIC, RECTANGLE, 880.0, 460.0, 1040.0, 620.0]	211	1	.	1	1	CrossArea	25600	1	-1	-50.6	FALSE	Fixation: 1027 ms	1	dotpresent	1027	1	0.8	CrossArea	891	0	0	211	1	1	1027
h002	54	2	leftdot.PNG	17	left	experiment	FALSE	NONE	.	.	.	.	.	.	.	.	.	1233	2526	.	2	[]	[ 2]	[STATIC, ELLIPSE, 1320.0, 336.59998, 1722.0, 743.4]	1233	1	.	2	2	RightMirror	128439	1	67.1	-23.7	FALSE	Fixation: 1293 ms	1	dotlasttime	2503	2	1.13	RightMirror	855	0	0	1233	1	1	1293
h002	55	2	rightdot.PNG	65	right	experiment	FALSE	NONE	.	.	.	.	.	.	.	.	.	203	1236	.	1	[]	[ 1]	[STATIC, RECTANGLE, 880.0, 460.0, 1040.0, 620.0]	203	1	.	1	1	CrossArea	25600	1	61.9	-45.5	FALSE	Fixation: 1033 ms	1	dotpresent	1033	1	1.22	CrossArea	936	0	0	203	1	1	1033
h002	55	2	rightdot.PNG	65	right	experiment	FALSE	NONE	.	.	.	.	.	.	.	.	.	137	1435	.	2	[]	[ 3]	[STATIC, ELLIPSE, 197.99998, 336.59998, 600.0, 743.4]	568	2	.	3	3	LeftMirror	128439	1	-27	-64.6	FALSE	Fixation: 1298 ms	0	.	.	3	1.11	LeftMirror	1074	0	0	137	1	1	1298
h002	55	2	rightdot.PNG	65	right	experiment	FALSE	NONE	.	.	.	.	.	.	.	.	.	539	2007	.	3	[]	[ ]	.	.	.	.	.	.	.	.	.	.	.	FALSE	Fixation: 1468 ms	0	.	.	3	3.63	LeftMirror	1036	.	.	.	.	.	1468
h002	55	2	rightdot.PNG	65	right	experiment	FALSE	NONE	.	.	.	.	.	.	.	.	.	431	2469	.	4	[]	[ 3]	[STATIC, ELLIPSE, 197.99998, 336.59998, 600.0, 743.4]	568	2	.	3	3	LeftMirror	128439	2	-23	-41.8	FALSE	Fixation: 2038 ms	0	.	.	3	0.75	LeftMirror	1037	2	0	431	1	1	2038
h002	55	2	rightdot.PNG	65	right	experiment	FALSE	NONE	.	.	.	.	.	.	.	.	.	17	2531	.	5	[]	[ ]	.	.	.	.	.	.	.	.	.	.	.	FALSE	Fixation: 2514 ms	1	intertrialblank	2531	3	5.3	LeftMirror	1046	.	.	.	.	.	2514
h002	56	2	rightdot.PNG	47	right	experiment	FALSE	NONE	.	.	.	.	.	.	.	.	.	209	1237	.	1	[]	[ 1]	[STATIC, RECTANGLE, 880.0, 460.0, 1040.0, 620.0]	414	2	.	1	1	CrossArea	25600	1	0.4	-33.4	FALSE	Fixation: 1028 ms	1	dotpresent	1028	1	0.53	CrossArea	918	0	0	209	1	1	1028
h002	56	2	rightdot.PNG	47	right	experiment	FALSE	NONE	.	.	.	.	.	.	.	.	.	473	1753	.	2	[]	[ 3]	[STATIC, ELLIPSE, 197.99998, 336.59998, 600.0, 743.4]	473	1	.	3	3	LeftMirror	128439	1	32.5	-48	FALSE	Fixation: 1280 ms	0	.	.	3	0.92	LeftMirror	1006	0	0	473	1	1	1280
h002	56	2	rightdot.PNG	47	right	experiment	FALSE	NONE	.	.	.	.	.	.	.	.	.	227	2022	.	3	[]	[ ]	.	.	.	.	.	.	.	.	.	.	.	FALSE	Fixation: 1795 ms	0	.	.	3	3.54	LeftMirror	974	.	.	.	.	.	1795
h002	56	2	rightdot.PNG	47	right	experiment	FALSE	NONE	.	.	.	.	.	.	.	.	.	213	2291	.	4	[]	[ ]	.	.	.	.	.	.	.	.	.	.	.	FALSE	Fixation: 2078 ms	0	.	.	1	3.44	CrossArea	972	.	.	.	.	.	2078
h002	56	2	rightdot.PNG	47	right	experiment	FALSE	NONE	.	.	.	.	.	.	.	.	.	205	2527	.	5	[]	[ 1]	[STATIC, RECTANGLE, 880.0, 460.0, 1040.0, 620.0]	414	2	.	1	1	CrossArea	25600	2	-24.3	-61.6	FALSE	Fixation: 2322 ms	1	dotlasttime	2504	1	1.05	CrossArea	1000	1	1	205	1	1	2322
h002	57	2	leftdot.PNG	18	left	experiment	FALSE	NONE	.	.	.	.	.	.	.	.	.	177	1202	.	1	[]	[ 1]	[STATIC, RECTANGLE, 880.0, 460.0, 1040.0, 620.0]	494	2	.	1	1	CrossArea	25600	1	-5.8	-34	FALSE	Fixation: 1025 ms	1	dotpresent	1025	1	0.55	CrossArea	887	0	0	177	1	1	1025
h002	57	2	leftdot.PNG	18	left	experiment	FALSE	NONE	.	.	.	.	.	.	.	.	.	884	2149	.	2	[]	[ 2]	[STATIC, ELLIPSE, 1320.0, 336.59998, 1722.0, 743.4]	884	1	.	2	2	RightMirror	128439	1	22.2	-35.9	FALSE	Fixation: 1265 ms	0	.	.	2	0.67	RightMirror	911	0	0	884	1	1	1265
h002	57	2	leftdot.PNG	18	left	experiment	FALSE	NONE	.	.	.	.	.	.	.	.	.	317	2524	.	3	[]	[ 1]	[STATIC, RECTANGLE, 880.0, 460.0, 1040.0, 620.0]	494	2	.	1	1	CrossArea	25600	2	48.6	-71.5	FALSE	Fixation: 2207 ms	1	dotlasttime	2501	1	1.37	CrossArea	931	1	1	317	1	1	2207
h002	58	2	leftdot.PNG	21	left	experiment	FALSE	NONE	.	.	.	.	.	.	.	.	.	217	1249	.	1	[]	[ 1]	[STATIC, RECTANGLE, 880.0, 460.0, 1040.0, 620.0]	217	1	.	1	1	CrossArea	25600	1	-10.8	2.9	FALSE	Fixation: 1032 ms	1	dotpresent	1032	1	0.18	CrossArea	774	0	0	217	1	1	1032
h002	58	2	leftdot.PNG	21	left	experiment	FALSE	NONE	.	.	.	.	.	.	.	.	.	824	2128	.	2	[]	[ 2]	[STATIC, ELLIPSE, 1320.0, 336.59998, 1722.0, 743.4]	1204	2	.	2	2	RightMirror	128439	1	-9	-30.6	FALSE	Fixation: 1304 ms	0	.	.	2	0.5	RightMirror	826	0	0	1204	1	2	1304
h002	58	2	leftdot.PNG	21	left	experiment	FALSE	NONE	.	.	.	.	.	.	.	.	.	380	2531	.	3	[]	[ 2]	[STATIC, ELLIPSE, 1320.0, 336.59998, 1722.0, 743.4]	1204	2	.	2	2	RightMirror	128439	1	80.1	3	FALSE	Fixation: 2151 ms	1	dotlasttime	2508	2	1.28	RightMirror	866	0	0	1204	2	2	2151
h002	59	2	rightdot.PNG	44	right	experiment	FALSE	BEFORE	.	.	.	.	.	.	.	.	.	255	1285	.	1	[]	[ 1]	[STATIC, RECTANGLE, 880.0, 460.0, 1040.0, 620.0]	438	2	.	1	1	CrossArea	25600	1	-6.7	-10.3	FALSE	Fixation: 1030 ms	1	dotpresent	1030	1	0.19	CrossArea	821	0	0	255	1	1	1030
h002	59	2	rightdot.PNG	44	right	experiment	FALSE	NONE	.	.	.	.	.	.	.	.	.	145	1491	.	2	[]	[ 3]	[STATIC, ELLIPSE, 197.99998, 336.59998, 600.0, 743.4]	881	3	.	3	3	LeftMirror	128439	1	-42.2	-6.3	FALSE	Fixation: 1346 ms	0	.	.	3	0.68	LeftMirror	829	0	0	881	1	3	1346
h002	59	2	rightdot.PNG	44	right	experiment	FALSE	NONE	.	.	.	.	.	.	.	.	.	597	2118	.	3	[]	[ 3]	[STATIC, ELLIPSE, 197.99998, 336.59998, 600.0, 743.4]	881	3	.	3	3	LeftMirror	128439	1	-200.2	-14.8	FALSE	Fixation: 1521 ms	0	.	.	3	3.2	LeftMirror	840	0	0	881	2	3	1521
h002	59	2	rightdot.PNG	44	right	experiment	FALSE	NONE	.	.	.	.	.	.	.	.	.	139	2299	.	4	[]	[ 3]	[STATIC, ELLIPSE, 197.99998, 336.59998, 600.0, 743.4]	881	3	.	3	3	LeftMirror	128439	1	113.8	-16.7	FALSE	Fixation: 2160 ms	0	.	.	3	1.83	LeftMirror	870	0	0	881	3	3	2160
h002	59	2	rightdot.PNG	44	right	experiment	FALSE	NONE	.	.	.	.	.	.	.	.	.	183	2529	.	5	[]	[ 1]	[STATIC, RECTANGLE, 880.0, 460.0, 1040.0, 620.0]	438	2	.	1	1	CrossArea	25600	2	-61.7	-39.3	FALSE	Fixation: 2346 ms	1	dotlasttime	2506	1	1.16	CrossArea	878	1	1	183	1	1	2346
h002	60	2	leftdot.PNG	9	left	experiment	FALSE	NONE	.	.	.	.	.	.	.	.	.	215	1243	.	1	[]	[ 1]	[STATIC, RECTANGLE, 880.0, 460.0, 1040.0, 620.0]	215	1	.	1	1	CrossArea	25600	1	-36.4	-18.8	FALSE	Fixation: 1028 ms	1	dotpresent	1028	1	0.65	CrossArea	889	0	0	215	1	1	1028
h002	60	2	leftdot.PNG	9	left	experiment	FALSE	NONE	.	.	.	.	.	.	.	.	.	265	1571	.	2	[]	[ 2]	[STATIC, ELLIPSE, 1320.0, 336.59998, 1722.0, 743.4]	1199	2	.	2	2	RightMirror	128439	1	62.6	-56.3	FALSE	Fixation: 1306 ms	0	.	.	2	1.34	RightMirror	879	0	0	1199	1	2	1306
h002	60	2	leftdot.PNG	9	left	experiment	FALSE	NONE	.	.	.	.	.	.	.	.	.	934	2526	.	3	[]	[ 2]	[STATIC, ELLIPSE, 1320.0, 336.59998, 1722.0, 743.4]	1199	2	.	2	2	RightMirror	128439	1	-8.5	26.6	FALSE	Fixation: 1592 ms	1	dotlasttime	2504	2	0.44	RightMirror	937	0	0	1199	2	2	1592
h002	61	2	rightdot.PNG	52	right	experiment	FALSE	NONE	.	.	.	.	.	.	.	.	.	218	1253	.	1	[]	[ 1]	[STATIC, RECTANGLE, 880.0, 460.0, 1040.0, 620.0]	738	2	.	1	1	CrossArea	25600	1	10.5	-32.6	FALSE	Fixation: 1035 ms	1	dotpresent	1035	1	0.54	CrossArea	931	0	0	218	1	1	1035
h002	61	2	rightdot.PNG	52	right	experiment	FALSE	NONE	.	.	.	.	.	.	.	.	.	181	1507	.	2	[]	[ 3]	[STATIC, ELLIPSE, 197.99998, 336.59998, 600.0, 743.4]	596	2	.	3	3	LeftMirror	128439	1	-83.5	-37.5	FALSE	Fixation: 1326 ms	0	.	.	3	1.46	LeftMirror	967	0	0	596	1	2	1326
h002	61	2	rightdot.PNG	52	right	experiment	FALSE	NONE	.	.	.	.	.	.	.	.	.	415	1948	.	3	[]	[ 3]	[STATIC, ELLIPSE, 197.99998, 336.59998, 600.0, 743.4]	596	2	.	3	3	LeftMirror	128439	1	-181.8	-28.3	FALSE	Fixation: 1533 ms	0	.	.	3	2.95	LeftMirror	955	0	0	596	2	2	1533
h002	61	2	rightdot.PNG	52	right	experiment	FALSE	NONE	.	.	.	.	.	.	.	.	.	520	2534	.	4	[]	[ 1]	[STATIC, RECTANGLE, 880.0, 460.0, 1040.0, 620.0]	738	2	.	1	1	CrossArea	25600	2	47.1	-39.8	FALSE	Fixation: 2014 ms	1	dotlasttime	2511	1	0.98	CrossArea	958	1	1	520	1	1	2014
h002	62	2	leftdot.PNG	8	left	experiment	FALSE	NONE	.	.	.	.	.	.	.	.	.	240	1274	.	1	[]	[ 1]	[STATIC, RECTANGLE, 880.0, 460.0, 1040.0, 620.0]	240	1	.	1	1	CrossArea	25600	1	-4	-29.9	FALSE	Fixation: 1034 ms	1	dotpresent	1034	1	0.48	CrossArea	898	0	0	240	1	1	1034
h002	62	2	leftdot.PNG	8	left	experiment	FALSE	NONE	.	.	.	.	.	.	.	.	.	1024	2355	.	2	[]	[ 2]	[STATIC, ELLIPSE, 1320.0, 336.59998, 1722.0, 743.4]	1024	1	.	2	2	RightMirror	128439	1	-28	-16.1	FALSE	Fixation: 1331 ms	0	.	.	2	0.52	RightMirror	864	0	0	1024	1	1	1331
h002	62	2	leftdot.PNG	8	left	experiment	FALSE	NONE	.	.	.	.	.	.	.	.	.	107	2532	.	3	[]	[ ]	.	.	.	.	.	.	.	.	.	.	.	FALSE	Fixation: 2425 ms	1	dotlasttime	2510	1	1.85	CrossArea	930	.	.	.	.	.	2425
h002	63	2	leftdot.PNG	10	left	experiment	FALSE	NONE	.	.	.	.	.	.	.	.	.	229	1260	.	1	[]	[ 1]	[STATIC, RECTANGLE, 880.0, 460.0, 1040.0, 620.0]	229	1	.	1	1	CrossArea	25600	1	27.4	-25.9	FALSE	Fixation: 1031 ms	1	dotpresent	1031	1	0.6	CrossArea	844	0	0	229	1	1	1031
h002	63	2	leftdot.PNG	10	left	experiment	FALSE	NONE	.	.	.	.	.	.	.	.	.	897	2201	.	2	[]	[ 2]	[STATIC, ELLIPSE, 1320.0, 336.59998, 1722.0, 743.4]	897	1	.	2	2	RightMirror	128439	1	-23.6	-51.1	FALSE	Fixation: 1304 ms	0	.	.	2	0.89	RightMirror	881	0	0	897	1	1	1304
h002	63	2	leftdot.PNG	10	left	experiment	FALSE	NONE	.	.	.	.	.	.	.	.	.	258	2529	.	3	[]	[ ]	.	.	.	.	.	.	.	.	.	.	.	FALSE	Fixation: 2271 ms	1	dotlasttime	2507	1	2.41	CrossArea	933	.	.	.	.	.	2271
h002	64	2	rightdot.PNG	49	right	experiment	FALSE	NONE	.	.	.	.	.	.	.	.	.	228	1263	.	1	[]	[ 1]	[STATIC, RECTANGLE, 880.0, 460.0, 1040.0, 620.0]	228	1	.	1	1	CrossArea	25600	1	-0.5	-43.4	FALSE	Fixation: 1035 ms	1	dotpresent	1035	1	0.68	CrossArea	1000	0	0	228	1	1	1035
h002	64	2	rightdot.PNG	49	right	experiment	FALSE	NONE	.	.	.	.	.	.	.	.	.	192	1504	.	2	[]	[ 3]	[STATIC, ELLIPSE, 197.99998, 336.59998, 600.0, 743.4]	925	3	.	3	3	LeftMirror	128439	1	39.2	-30.4	FALSE	Fixation: 1312 ms	0	.	.	3	0.79	LeftMirror	951	0	0	925	1	3	1312
h002	64	2	rightdot.PNG	49	right	experiment	FALSE	NONE	.	.	.	.	.	.	.	.	.	464	1992	.	3	[]	[ 3]	[STATIC, ELLIPSE, 197.99998, 336.59998, 600.0, 743.4]	925	3	.	3	3	LeftMirror	128439	1	-65.4	-39.7	FALSE	Fixation: 1528 ms	0	.	.	3	1.22	LeftMirror	942	0	0	925	2	3	1528
h002	64	2	rightdot.PNG	49	right	experiment	FALSE	NONE	.	.	.	.	.	.	.	.	.	269	2276	.	4	[]	[ 3]	[STATIC, ELLIPSE, 197.99998, 336.59998, 600.0, 743.4]	925	3	.	3	3	LeftMirror	128439	1	18.6	-45.1	FALSE	Fixation: 2007 ms	0	.	.	3	0.77	LeftMirror	944	0	0	925	3	3	2007
h002	64	2	rightdot.PNG	49	right	experiment	FALSE	AFTER	.	.	.	.	.	.	.	.	.	21	2346	.	5	[]	[ ]	.	.	.	.	.	.	.	.	.	.	.	FALSE	Fixation: 2325 ms	0	.	.	1	1.56	CrossArea	942	.	.	.	.	.	2325
h002	65	2	rightdot.PNG	63	right	experiment	FALSE	NONE	.	.	.	.	.	.	.	.	.	208	1246	.	1	[]	[ 1]	[STATIC, RECTANGLE, 880.0, 460.0, 1040.0, 620.0]	492	2	.	1	1	CrossArea	25600	1	-7.5	-36.7	FALSE	Fixation: 1038 ms	1	dotpresent	1038	1	0.59	CrossArea	1044	0	0	208	1	1	1038
h002	65	2	rightdot.PNG	63	right	experiment	FALSE	NONE	.	.	.	.	.	.	.	.	.	162	1465	.	2	[]	[ 3]	[STATIC, ELLIPSE, 197.99998, 336.59998, 600.0, 743.4]	380	2	.	3	3	LeftMirror	128439	1	-24.8	-52.2	FALSE	Fixation: 1303 ms	0	.	.	3	0.91	LeftMirror	951	0	0	162	1	1	1303
h002	65	2	rightdot.PNG	63	right	experiment	FALSE	NONE	.	.	.	.	.	.	.	.	.	440	1941	.	3	[]	[ ]	.	.	.	.	.	.	.	.	.	.	.	FALSE	Fixation: 1501 ms	0	.	.	3	3.29	LeftMirror	927	.	.	.	.	.	1501
h002	65	2	rightdot.PNG	63	right	experiment	FALSE	NONE	.	.	.	.	.	.	.	.	.	218	2192	.	4	[]	[ 3]	[STATIC, ELLIPSE, 197.99998, 336.59998, 600.0, 743.4]	380	2	.	3	3	LeftMirror	128439	2	-10.3	-20.4	FALSE	Fixation: 1974 ms	0	.	.	3	0.36	LeftMirror	898	2	0	218	1	1	1974
h002	65	2	rightdot.PNG	63	right	experiment	FALSE	NONE	.	.	.	.	.	.	.	.	.	284	2536	.	5	[]	[ 1]	[STATIC, RECTANGLE, 880.0, 460.0, 1040.0, 620.0]	492	2	.	1	1	CrossArea	25600	2	69.5	-8.1	FALSE	Fixation: 2252 ms	1	dotlasttime	2514	1	1.12	CrossArea	887	1	1	284	1	1	2252
h002	66	2	leftdot.PNG	39	left	experiment	FALSE	NONE	.	.	.	.	.	.	.	.	.	204	1236	.	1	[]	[ 1]	[STATIC, RECTANGLE, 880.0, 460.0, 1040.0, 620.0]	423	2	.	1	1	CrossArea	25600	1	-10.2	8.8	FALSE	Fixation: 1032 ms	1	dotpresent	1032	1	0.21	CrossArea	788	0	0	204	1	1	1032
h002	66	2	leftdot.PNG	39	left	experiment	FALSE	NONE	.	.	.	.	.	.	.	.	.	965	2253	.	2	[]	[ 2]	[STATIC, ELLIPSE, 1320.0, 336.59998, 1722.0, 743.4]	965	1	.	2	2	RightMirror	128439	1	-28.4	-24.7	FALSE	Fixation: 1288 ms	0	.	.	2	0.6	RightMirror	780	0	0	965	1	1	1288
h002	66	2	leftdot.PNG	39	left	experiment	FALSE	NONE	.	.	.	.	.	.	.	.	.	219	2530	.	3	[]	[ 1]	[STATIC, RECTANGLE, 880.0, 460.0, 1040.0, 620.0]	423	2	.	1	1	CrossArea	25600	2	44.9	-41.2	FALSE	Fixation: 2311 ms	1	dotlasttime	2507	1	0.97	CrossArea	841	1	1	219	1	1	2311
h002	67	2	rightdot.PNG	60	right	experiment	FALSE	NONE	.	.	.	.	.	.	.	.	.	215	1248	.	1	[]	[ 1]	[STATIC, RECTANGLE, 880.0, 460.0, 1040.0, 620.0]	384	2	.	1	1	CrossArea	25600	1	-5.1	-1.1	FALSE	Fixation: 1033 ms	1	dotpresent	1033	1	0.08	CrossArea	700	0	0	215	1	1	1033
h002	67	2	rightdot.PNG	60	right	experiment	FALSE	NONE	.	.	.	.	.	.	.	.	.	143	1452	.	2	[]	[ 3]	[STATIC, ELLIPSE, 197.99998, 336.59998, 600.0, 743.4]	499	2	.	3	3	LeftMirror	128439	1	-30.2	-40	FALSE	Fixation: 1309 ms	0	.	.	3	0.79	LeftMirror	721	0	0	143	1	1	1309
h002	67	2	rightdot.PNG	60	right	experiment	FALSE	NONE	.	.	.	.	.	.	.	.	.	438	1920	.	3	[]	[ ]	.	.	.	.	.	.	.	.	.	.	.	FALSE	Fixation: 1482 ms	0	.	.	3	3.27	LeftMirror	748	.	.	.	.	.	1482
h002	67	2	rightdot.PNG	60	right	experiment	FALSE	NONE	.	.	.	.	.	.	.	.	.	356	2308	.	4	[]	[ 3]	[STATIC, ELLIPSE, 197.99998, 336.59998, 600.0, 743.4]	499	2	.	3	3	LeftMirror	128439	2	-40	-20.4	FALSE	Fixation: 1952 ms	0	.	.	3	0.72	LeftMirror	768	2	0	356	1	1	1952
h002	67	2	rightdot.PNG	60	right	experiment	FALSE	NONE	.	.	.	.	.	.	.	.	.	169	2531	.	5	[]	[ 1]	[STATIC, RECTANGLE, 880.0, 460.0, 1040.0, 620.0]	384	2	.	1	1	CrossArea	25600	2	-66	17	FALSE	Fixation: 2362 ms	1	dotlasttime	2509	1	1.09	CrossArea	715	1	1	169	1	1	2362
h002	68	2	rightdot.PNG	46	right	experiment	FALSE	NONE	.	.	.	.	.	.	.	.	.	190	1217	.	1	[]	[ 1]	[STATIC, RECTANGLE, 880.0, 460.0, 1040.0, 620.0]	373	2	.	1	1	CrossArea	25600	1	5.9	10.8	FALSE	Fixation: 1027 ms	1	dotpresent	1027	1	0.19	CrossArea	711	0	0	190	1	1	1027
h002	68	2	rightdot.PNG	46	right	experiment	FALSE	NONE	.	.	.	.	.	.	.	.	.	147	1418	.	2	[]	[ 3]	[STATIC, ELLIPSE, 197.99998, 336.59998, 600.0, 743.4]	315	2	.	3	3	LeftMirror	128439	1	-104.5	-44.1	FALSE	Fixation: 1271 ms	0	.	.	3	1.81	LeftMirror	747	0	0	147	1	1	1271
h002	68	2	rightdot.PNG	46	right	experiment	FALSE	NONE	.	.	.	.	.	.	.	.	.	645	2085	.	3	[]	[ ]	.	.	.	.	.	.	.	.	.	.	.	FALSE	Fixation: 1440 ms	0	.	.	3	3.4	LeftMirror	746	.	.	.	.	.	1440
h002	68	2	rightdot.PNG	46	right	experiment	FALSE	NONE	.	.	.	.	.	.	.	.	.	168	2298	.	4	[]	[ 3]	[STATIC, ELLIPSE, 197.99998, 336.59998, 600.0, 743.4]	315	2	.	3	3	LeftMirror	128439	2	161.6	-18.3	FALSE	Fixation: 2130 ms	0	.	.	3	2.59	LeftMirror	750	2	0	168	1	1	2130
h002	68	2	rightdot.PNG	46	right	experiment	FALSE	NONE	.	.	.	.	.	.	.	.	.	183	2526	.	5	[]	[ 1]	[STATIC, RECTANGLE, 880.0, 460.0, 1040.0, 620.0]	373	2	.	1	1	CrossArea	25600	2	-51.9	-33.2	FALSE	Fixation: 2343 ms	1	dotlasttime	2503	1	0.98	CrossArea	757	1	1	183	1	1	2343
h002	69	2	leftdot.PNG	28	left	experiment	FALSE	NONE	.	.	.	.	.	.	.	.	.	218	1243	.	1	[]	[ 1]	[STATIC, RECTANGLE, 880.0, 460.0, 1040.0, 620.0]	218	1	.	1	1	CrossArea	25600	1	3.3	-8	FALSE	Fixation: 1025 ms	1	dotpresent	1025	1	0.14	CrossArea	726	0	0	218	1	1	1025
h002	69	2	leftdot.PNG	28	left	experiment	FALSE	NONE	.	.	.	.	.	.	.	.	.	328	1624	.	2	[]	[ 2]	[STATIC, ELLIPSE, 1320.0, 336.59998, 1722.0, 743.4]	1122	2	.	2	2	RightMirror	128439	1	-74.9	-23.8	FALSE	Fixation: 1296 ms	0	.	.	2	1.25	RightMirror	748	0	0	1122	1	2	1296
h002	69	2	leftdot.PNG	28	left	experiment	FALSE	NONE	.	.	.	.	.	.	.	.	.	794	2446	.	3	[]	[ 2]	[STATIC, ELLIPSE, 1320.0, 336.59998, 1722.0, 743.4]	1122	2	.	2	2	RightMirror	128439	1	91.7	14.6	FALSE	Fixation: 1652 ms	0	.	.	2	1.48	RightMirror	714	0	0	1122	2	2	1652
h002	70	2	rightdot.PNG	69	right	experiment	FALSE	BEFORE	.	.	.	.	.	.	.	.	.	222	1251	.	1	[]	[ 1]	[STATIC, RECTANGLE, 880.0, 460.0, 1040.0, 620.0]	222	1	.	1	1	CrossArea	25600	1	-40.9	-9.9	FALSE	Fixation: 1029 ms	1	dotpresent	1029	1	0.66	CrossArea	747	0	0	222	1	1	1029
h002	70	2	rightdot.PNG	69	right	experiment	FALSE	NONE	.	.	.	.	.	.	.	.	.	157	1477	.	2	[]	[ 3]	[STATIC, ELLIPSE, 197.99998, 336.59998, 600.0, 743.4]	444	2	.	3	3	LeftMirror	128439	1	-178	-20.7	FALSE	Fixation: 1320 ms	0	.	.	3	2.83	LeftMirror	692	0	0	157	1	1	1320
h002	70	2	rightdot.PNG	69	right	experiment	FALSE	NONE	.	.	.	.	.	.	.	.	.	520	2027	.	3	[]	[ ]	.	.	.	.	.	.	.	.	.	.	.	FALSE	Fixation: 1507 ms	0	.	.	3	5.26	LeftMirror	690	.	.	.	.	.	1507
h002	70	2	rightdot.PNG	69	right	experiment	FALSE	NONE	.	.	.	.	.	.	.	.	.	287	2350	.	4	[]	[ 3]	[STATIC, ELLIPSE, 197.99998, 336.59998, 600.0, 743.4]	444	2	.	3	3	LeftMirror	128439	2	-94.1	7.6	FALSE	Fixation: 2063 ms	0	.	.	3	1.49	LeftMirror	702	2	0	287	1	1	2063
h002	70	2	rightdot.PNG	69	right	experiment	FALSE	NONE	.	.	.	.	.	.	.	.	.	123	2528	.	5	[]	[ ]	.	.	.	.	.	.	.	.	.	.	.	FALSE	Fixation: 2405 ms	1	dotlasttime	2505	3	4.96	LeftMirror	669	.	.	.	.	.	2405
h002	71	2	rightdot.PNG	43	right	experiment	FALSE	NONE	.	.	.	.	.	.	.	.	.	223	1253	.	1	[]	[ 1]	[STATIC, RECTANGLE, 880.0, 460.0, 1040.0, 620.0]	223	1	.	1	1	CrossArea	25600	1	-6.7	-16.5	FALSE	Fixation: 1030 ms	1	dotpresent	1030	1	0.28	CrossArea	740	0	0	223	1	1	1030
h002	71	2	rightdot.PNG	43	right	experiment	FALSE	NONE	.	.	.	.	.	.	.	.	.	215	1535	.	2	[]	[ 3]	[STATIC, ELLIPSE, 197.99998, 336.59998, 600.0, 743.4]	215	1	.	3	3	LeftMirror	128439	1	-137.1	-29.5	FALSE	Fixation: 1320 ms	0	.	.	3	2.23	LeftMirror	849	0	0	215	1	1	1320
h002	71	2	rightdot.PNG	43	right	experiment	FALSE	NONE	.	.	.	.	.	.	.	.	.	656	2217	.	3	[]	[ ]	.	.	.	.	.	.	.	.	.	.	.	FALSE	Fixation: 1561 ms	0	.	.	3	5.25	LeftMirror	765	.	.	.	.	.	1561
h002	71	2	rightdot.PNG	43	right	experiment	FALSE	NONE	.	.	.	.	.	.	.	.	.	215	2486	.	4	[]	[ ]	.	.	.	.	.	.	.	.	.	.	.	FALSE	Fixation: 2271 ms	0	.	.	3	4.27	LeftMirror	783	.	.	.	.	.	2271
h002	72	2	leftdot.PNG	13	left	experiment	FALSE	NONE	.	.	.	.	.	.	.	.	.	237	1278	.	1	[]	[ 1]	[STATIC, RECTANGLE, 880.0, 460.0, 1040.0, 620.0]	237	1	.	1	1	CrossArea	25600	1	1.2	-31.7	FALSE	Fixation: 1041 ms	1	dotpresent	1041	1	0.5	CrossArea	921	0	0	237	1	1	1041
h002	72	2	leftdot.PNG	13	left	experiment	FALSE	NONE	.	.	.	.	.	.	.	.	.	549	1880	.	2	[]	[ 2]	[STATIC, ELLIPSE, 1320.0, 336.59998, 1722.0, 743.4]	1155	3	.	2	2	RightMirror	128439	1	-10.7	-23.6	FALSE	Fixation: 1331 ms	0	.	.	2	0.41	RightMirror	836	0	0	1155	1	3	1331
h002	72	2	leftdot.PNG	13	left	experiment	FALSE	NONE	.	.	.	.	.	.	.	.	.	345	2258	.	3	[]	[ 2]	[STATIC, ELLIPSE, 1320.0, 336.59998, 1722.0, 743.4]	1155	3	.	2	2	RightMirror	128439	1	159.6	-1	FALSE	Fixation: 1913 ms	0	.	.	2	2.55	RightMirror	791	0	0	1155	2	3	1913
h002	72	2	leftdot.PNG	13	left	experiment	FALSE	NONE	.	.	.	.	.	.	.	.	.	261	2539	.	4	[]	[ 2]	[STATIC, ELLIPSE, 1320.0, 336.59998, 1722.0, 743.4]	1155	3	.	2	2	RightMirror	128439	1	35.4	-28.9	FALSE	Fixation: 2278 ms	1	dotlasttime	2517	2	0.73	RightMirror	825	0	0	1155	3	3	2278
h002	73	2	rightdot.PNG	41	right	experiment	FALSE	NONE	.	.	.	.	.	.	.	.	.	248	1276	.	1	[]	[ 1]	[STATIC, RECTANGLE, 880.0, 460.0, 1040.0, 620.0]	248	1	.	1	1	CrossArea	25600	1	-4.3	-1.4	FALSE	Fixation: 1028 ms	1	dotpresent	1028	1	0.07	CrossArea	863	0	0	248	1	1	1028
h002	73	2	rightdot.PNG	41	right	experiment	FALSE	NONE	.	.	.	.	.	.	.	.	.	186	1509	.	2	[]	[ 3]	[STATIC, ELLIPSE, 197.99998, 336.59998, 600.0, 743.4]	1156	2	.	3	3	LeftMirror	128439	1	6.6	-5.1	FALSE	Fixation: 1323 ms	0	.	.	3	0.13	LeftMirror	917	0	0	1156	1	2	1323
h002	73	2	rightdot.PNG	41	right	experiment	FALSE	NONE	.	.	.	.	.	.	.	.	.	970	2527	.	3	[]	[ 3]	[STATIC, ELLIPSE, 197.99998, 336.59998, 600.0, 743.4]	1156	2	.	3	3	LeftMirror	128439	1	-163.4	-3.5	FALSE	Fixation: 1557 ms	1	dotlasttime	2504	3	2.6	LeftMirror	999	0	0	1156	2	2	1557
h002	74	2	leftdot.PNG	15	left	experiment	FALSE	NONE	.	.	.	.	.	.	.	.	.	274	1303	.	1	[]	[ 1]	[STATIC, RECTANGLE, 880.0, 460.0, 1040.0, 620.0]	274	1	.	1	1	CrossArea	25600	1	16.4	-0.8	FALSE	Fixation: 1029 ms	1	dotpresent	1029	1	0.26	CrossArea	742	0	0	274	1	1	1029
h002	74	2	leftdot.PNG	15	left	experiment	FALSE	NONE	.	.	.	.	.	.	.	.	.	1163	2527	.	2	[]	[ 2]	[STATIC, ELLIPSE, 1320.0, 336.59998, 1722.0, 743.4]	1163	1	.	2	2	RightMirror	128439	1	99.2	17	FALSE	Fixation: 1364 ms	1	TRACKER_TIME 7 2786780.982	2505	2	1.6	RightMirror	761	0	0	1163	1	1	1364
h002	75	2	rightdot.PNG	72	right	experiment	FALSE	BEFORE	.	.	.	.	.	.	.	.	.	216	1251	.	1	[]	[ 1]	[STATIC, RECTANGLE, 880.0, 460.0, 1040.0, 620.0]	216	1	.	1	1	CrossArea	25600	1	2.8	-51.4	FALSE	Fixation: 1035 ms	1	dotpresent	1035	1	0.8	CrossArea	853	0	0	216	1	1	1035
h002	75	2	rightdot.PNG	72	right	experiment	FALSE	NONE	.	.	.	.	.	.	.	.	.	223	1552	.	2	[]	[ ]	.	.	.	.	.	.	.	.	.	.	.	FALSE	Fixation: 1329 ms	0	.	.	3	3.3	LeftMirror	907	.	.	.	.	.	1329
h002	75	2	rightdot.PNG	72	right	experiment	FALSE	NONE	.	.	.	.	.	.	.	.	.	271	1848	.	3	[]	[ ]	.	.	.	.	.	.	.	.	.	.	.	FALSE	Fixation: 1577 ms	0	.	.	3	5.01	LeftMirror	851	.	.	.	.	.	1577
h002	75	2	rightdot.PNG	72	right	experiment	FALSE	NONE	.	.	.	.	.	.	.	.	.	187	2065	.	4	[]	[ ]	.	.	.	.	.	.	.	.	.	.	.	FALSE	Fixation: 1878 ms	0	.	.	3	7.58	LeftMirror	870	.	.	.	.	.	1878
h002	75	2	rightdot.PNG	72	right	experiment	FALSE	NONE	.	.	.	.	.	.	.	.	.	238	2349	.	5	[]	[ 3]	[STATIC, ELLIPSE, 197.99998, 336.59998, 600.0, 743.4]	238	1	.	3	3	LeftMirror	128439	1	-28.7	-10.6	FALSE	Fixation: 2111 ms	0	.	.	3	0.48	LeftMirror	902	0	0	238	1	1	2111
h002	75	2	rightdot.PNG	72	right	experiment	FALSE	NONE	.	.	.	.	.	.	.	.	.	110	2533	.	6	[]	[ ]	.	.	.	.	.	.	.	.	.	.	.	FALSE	Fixation: 2423 ms	1	dotlasttime	2511	1	1.94	CrossArea	889	.	.	.	.	.	2423
h003	1	1	leftdot.PNG	3	left	practice	FALSE	NONE	.	.	.	.	.	.	.	.	.	215	1249	.	1	[]	[ 1]	[STATIC, RECTANGLE, 880.0, 460.0, 1040.0, 620.0]	215	1	.	1	1	CrossArea	25600	1	0.1	-38.5	FALSE	Fixation: 1034 ms	1	dotpresent	1034	1	0.61	CrossArea	918	0	0	215	1	1	1034
h003	1	1	leftdot.PNG	3	left	practice	FALSE	NONE	.	.	.	.	.	.	.	.	.	103	1388	.	2	[]	[ ]	.	.	.	.	.	.	.	.	.	.	.	FALSE	Fixation: 1285 ms	0	.	.	1	3.35	CrossArea	905	.	.	.	.	.	1285
h003	1	1	leftdot.PNG	3	left	practice	FALSE	NONE	.	.	.	.	.	.	.	.	.	432	1851	.	3	[]	[ ]	.	.	.	.	.	.	.	.	.	.	.	FALSE	Fixation: 1419 ms	0	.	.	2	3.48	RightMirror	889	.	.	.	.	.	1419
h003	1	1	leftdot.PNG	3	left	practice	FALSE	NONE	.	.	.	.	.	.	.	.	.	659	2533	.	4	[]	[ 2]	[STATIC, ELLIPSE, 1320.0, 336.59998, 1722.0, 743.4]	659	1	.	2	2	RightMirror	128439	1	-108.3	-63.1	FALSE	Fixation: 1874 ms	1	dotlasttime	2510	2	2.02	RightMirror	816	0	0	659	1	1	1874
h003	2	1	leftdot.PNG	5	left	practice	FALSE	NONE	.	.	.	.	.	.	.	.	.	233	1272	.	1	[]	[ 1]	[STATIC, RECTANGLE, 880.0, 460.0, 1040.0, 620.0]	233	1	.	1	1	CrossArea	25600	1	7.4	-49.2	FALSE	Fixation: 1039 ms	1	dotpresent	1039	1	0.79	CrossArea	896	0	0	233	1	1	1039
h003	2	1	leftdot.PNG	5	left	practice	FALSE	NONE	.	.	.	.	.	.	.	.	.	63	1362	.	2	[]	[ ]	.	.	.	.	.	.	.	.	.	.	.	FALSE	Fixation: 1299 ms	0	.	.	2	5.35	RightMirror	890	.	.	.	.	.	1299
h003	2	1	leftdot.PNG	5	left	practice	FALSE	NONE	.	.	.	.	.	.	.	.	.	1141	2538	.	3	[]	[ ]	.	.	.	.	.	.	.	.	.	.	.	FALSE	Fixation: 1397 ms	1	dotlasttime	2515	2	3.43	RightMirror	829	.	.	.	.	.	1397
h003	3	1	rightdot.PNG	2	right	practice	FALSE	NONE	.	.	.	.	.	.	.	.	.	187	1220	.	1	[]	[ 1]	[STATIC, RECTANGLE, 880.0, 460.0, 1040.0, 620.0]	252	2	.	1	1	CrossArea	25600	1	-11.5	-44.7	FALSE	Fixation: 1033 ms	1	dotpresent	1033	1	0.73	CrossArea	886	0	0	252	1	2	1033
h003	3	1	rightdot.PNG	2	right	practice	FALSE	NONE	.	.	.	.	.	.	.	.	.	65	1293	.	2	[]	[ 1]	[STATIC, RECTANGLE, 880.0, 460.0, 1040.0, 620.0]	252	2	.	1	1	CrossArea	25600	1	-42.6	-62.1	FALSE	Fixation: 1228 ms	0	.	.	1	1.2	CrossArea	890	0	0	252	2	2	1228
h003	3	1	rightdot.PNG	2	right	practice	FALSE	NONE	.	.	.	.	.	.	.	.	.	55	1382	.	3	[]	[ ]	.	.	.	.	.	.	.	.	.	.	.	FALSE	Fixation: 1327 ms	0	.	.	3	4.72	LeftMirror	915	.	.	.	.	.	1327
h003	3	1	rightdot.PNG	2	right	practice	FALSE	NONE	.	.	.	.	.	.	.	.	.	1113	2531	.	4	[]	[ 3]	[STATIC, ELLIPSE, 197.99998, 336.59998, 600.0, 743.4]	1113	1	.	3	3	LeftMirror	128439	1	62.5	-56.7	FALSE	Fixation: 1418 ms	1	dotlasttime	2508	3	1.35	LeftMirror	843	0	0	1113	1	1	1418
h003	4	1	rightdot.PNG	4	right	practice	FALSE	NONE	.	.	.	.	.	.	.	.	.	241	1268	.	1	[]	[ 1]	[STATIC, RECTANGLE, 880.0, 460.0, 1040.0, 620.0]	241	1	.	1	1	CrossArea	25600	1	-22.5	-68.3	FALSE	Fixation: 1027 ms	1	dotpresent	1027	1	1.14	CrossArea	840	0	0	241	1	1	1027
h003	4	1	rightdot.PNG	4	right	practice	FALSE	NONE	.	.	.	.	.	.	.	.	.	410	1771	.	2	[]	[ 3]	[STATIC, ELLIPSE, 197.99998, 336.59998, 600.0, 743.4]	1143	2	.	3	3	LeftMirror	128439	1	47.7	-42.8	FALSE	Fixation: 1361 ms	0	.	.	3	1.02	LeftMirror	891	0	0	1143	1	2	1361
h003	4	1	rightdot.PNG	4	right	practice	FALSE	NONE	.	.	.	.	.	.	.	.	.	733	2525	.	3	[]	[ 3]	[STATIC, ELLIPSE, 197.99998, 336.59998, 600.0, 743.4]	1143	2	.	3	3	LeftMirror	128439	1	-15	-58	FALSE	Fixation: 1792 ms	1	dotlasttime	2503	3	0.95	LeftMirror	841	0	0	1143	2	2	1792
h003	5	1	leftdot.PNG	1	left	practice	FALSE	NONE	.	.	.	.	.	.	.	.	.	227	1258	.	1	[]	[ 1]	[STATIC, RECTANGLE, 880.0, 460.0, 1040.0, 620.0]	227	1	.	1	1	CrossArea	25600	1	6	-49.2	FALSE	Fixation: 1031 ms	1	dotpresent	1031	1	0.79	CrossArea	856	0	0	227	1	1	1031
h003	5	1	leftdot.PNG	1	left	practice	FALSE	NONE	.	.	.	.	.	.	.	.	.	1229	2530	.	2	[]	[ 2]	[STATIC, ELLIPSE, 1320.0, 336.59998, 1722.0, 743.4]	1229	1	.	2	2	RightMirror	128439	1	-84.3	-52.2	FALSE	Fixation: 1301 ms	1	dotlasttime	2507	2	1.59	RightMirror	766	0	0	1229	1	1	1301
h003	6	2	leftdot.PNG	40	left	experiment	FALSE	NONE	.	.	.	.	.	.	.	.	.	288	1314	.	1	[]	[ 1]	[STATIC, RECTANGLE, 880.0, 460.0, 1040.0, 620.0]	288	1	.	1	1	CrossArea	25600	1	-11.6	-41.8	FALSE	Fixation: 1026 ms	1	dotpresent	1026	1	0.69	CrossArea	865	0	0	288	1	1	1026
h003	6	2	leftdot.PNG	40	left	experiment	FALSE	NONE	.	.	.	.	.	.	.	.	.	58	1406	.	2	[]	[ ]	.	.	.	.	.	.	.	.	.	.	.	FALSE	Fixation: 1348 ms	0	.	.	2	5.26	RightMirror	860	.	.	.	.	.	1348
h003	6	2	leftdot.PNG	40	left	experiment	FALSE	NONE	.	.	.	.	.	.	.	.	.	1078	2525	.	3	[]	[ ]	.	.	.	.	.	.	.	.	.	.	.	FALSE	Fixation: 1447 ms	1	dotlasttime	2502	2	3.3	RightMirror	830	.	.	.	.	.	1447
h003	7	2	leftdot.PNG	32	left	experiment	FALSE	NONE	.	.	.	.	.	.	.	.	.	182	1217	.	1	[]	[ 1]	[STATIC, RECTANGLE, 880.0, 460.0, 1040.0, 620.0]	182	1	.	1	1	CrossArea	25600	1	-25.6	-49.6	FALSE	Fixation: 1035 ms	1	dotpresent	1035	1	0.89	CrossArea	876	0	0	182	1	1	1035
h003	7	2	leftdot.PNG	32	left	experiment	FALSE	NONE	.	.	.	.	.	.	.	.	.	211	1500	.	2	[]	[ 2]	[STATIC, ELLIPSE, 1320.0, 336.59998, 1722.0, 743.4]	1192	3	.	2	2	RightMirror	128439	1	0.9	-21.9	FALSE	Fixation: 1289 ms	0	.	.	2	0.35	RightMirror	873	0	0	1192	1	3	1289
h003	7	2	leftdot.PNG	32	left	experiment	FALSE	NONE	.	.	.	.	.	.	.	.	.	387	1914	.	3	[]	[ 2]	[STATIC, ELLIPSE, 1320.0, 336.59998, 1722.0, 743.4]	1192	3	.	2	2	RightMirror	128439	1	-150.3	-68.6	FALSE	Fixation: 1527 ms	0	.	.	2	2.65	RightMirror	844	0	0	1192	2	3	1527
h003	7	2	leftdot.PNG	32	left	experiment	FALSE	NONE	.	.	.	.	.	.	.	.	.	594	2534	.	4	[]	[ 2]	[STATIC, ELLIPSE, 1320.0, 336.59998, 1722.0, 743.4]	1192	3	.	2	2	RightMirror	128439	1	-30.3	-29.2	FALSE	Fixation: 1940 ms	1	dotlasttime	2511	2	0.67	RightMirror	818	0	0	1192	3	3	1940
h003	8	2	rightdot.PNG	46	right	experiment	FALSE	NONE	.	.	.	.	.	.	.	.	.	219	1250	.	1	[]	[ 1]	[STATIC, RECTANGLE, 880.0, 460.0, 1040.0, 620.0]	219	1	.	1	1	CrossArea	25600	1	-18.2	-54.1	FALSE	Fixation: 1031 ms	1	dotpresent	1031	1	0.91	CrossArea	879	0	0	219	1	1	1031
h003	8	2	rightdot.PNG	46	right	experiment	FALSE	NONE	.	.	.	.	.	.	.	.	.	1206	2529	.	2	[]	[ 3]	[STATIC, ELLIPSE, 197.99998, 336.59998, 600.0, 743.4]	1206	1	.	3	3	LeftMirror	128439	1	35.7	-57.1	FALSE	Fixation: 1323 ms	1	dotlasttime	2506	3	1.07	LeftMirror	855	0	0	1206	1	1	1323
h003	9	2	rightdot.PNG	41	right	experiment	FALSE	NONE	.	.	.	.	.	.	.	.	.	190	1216	.	1	[]	[ 1]	[STATIC, RECTANGLE, 880.0, 460.0, 1040.0, 620.0]	190	1	.	1	1	CrossArea	25600	1	-41	-46.5	FALSE	Fixation: 1026 ms	1	dotpresent	1026	1	0.99	CrossArea	825	0	0	190	1	1	1026
h003	9	2	rightdot.PNG	41	right	experiment	FALSE	NONE	.	.	.	.	.	.	.	.	.	332	1627	.	2	[]	[ 3]	[STATIC, ELLIPSE, 197.99998, 336.59998, 600.0, 743.4]	1196	2	.	3	3	LeftMirror	128439	1	-71.7	-86.3	FALSE	Fixation: 1295 ms	0	.	.	3	1.78	LeftMirror	908	0	0	1196	1	2	1295
h003	9	2	rightdot.PNG	41	right	experiment	FALSE	NONE	.	.	.	.	.	.	.	.	.	864	2524	.	3	[]	[ 3]	[STATIC, ELLIPSE, 197.99998, 336.59998, 600.0, 743.4]	1196	2	.	3	3	LeftMirror	128439	1	27.6	-19.6	FALSE	Fixation: 1660 ms	1	dotlasttime	2502	3	0.54	LeftMirror	797	0	0	1196	2	2	1660
h003	10	2	leftdot.PNG	39	left	experiment	FALSE	NONE	.	.	.	.	.	.	.	.	.	81	1118	.	1	[]	[ 1]	[STATIC, RECTANGLE, 880.0, 460.0, 1040.0, 620.0]	201	2	.	1	1	CrossArea	25600	1	-25.5	-76.6	FALSE	Fixation: 1037 ms	1	dotpresent	1037	1	1.29	CrossArea	870	0	0	201	1	2	1037
h003	10	2	leftdot.PNG	39	left	experiment	FALSE	NONE	.	.	.	.	.	.	.	.	.	120	1258	.	2	[]	[ 1]	[STATIC, RECTANGLE, 880.0, 460.0, 1040.0, 620.0]	201	2	.	1	1	CrossArea	25600	1	-42.8	-66	FALSE	Fixation: 1138 ms	0	.	.	1	1.26	CrossArea	875	0	0	201	2	2	1138
h003	10	2	leftdot.PNG	39	left	experiment	FALSE	NONE	.	.	.	.	.	.	.	.	.	1228	2536	.	3	[]	[ 2]	[STATIC, ELLIPSE, 1320.0, 336.59998, 1722.0, 743.4]	1228	1	.	2	2	RightMirror	128439	1	-153	-74.2	FALSE	Fixation: 1308 ms	1	dotlasttime	2513	2	2.74	RightMirror	813	0	0	1228	1	1	1308
h003	11	2	leftdot.PNG	37	left	experiment	FALSE	NONE	.	.	.	.	.	.	.	.	.	208	1248	.	1	[]	[ 1]	[STATIC, RECTANGLE, 880.0, 460.0, 1040.0, 620.0]	208	1	.	1	1	CrossArea	25600	1	-13.2	-27.7	FALSE	Fixation: 1040 ms	1	dotpresent	1040	1	0.49	CrossArea	923	0	0	208	1	1	1040
h003	11	2	leftdot.PNG	37	left	experiment	FALSE	NONE	.	.	.	.	.	.	.	.	.	791	2084	.	2	[]	[ ]	.	.	.	.	.	.	.	.	.	.	.	FALSE	Fixation: 1293 ms	0	.	.	2	3.28	RightMirror	903	.	.	.	.	.	1293
h003	11	2	leftdot.PNG	37	left	experiment	FALSE	NONE	.	.	.	.	.	.	.	.	.	434	2539	.	3	[]	[ 2]	[STATIC, ELLIPSE, 1320.0, 336.59998, 1722.0, 743.4]	434	1	.	2	2	RightMirror	128439	1	-97.9	-49.2	FALSE	Fixation: 2105 ms	1	dotlasttime	2516	2	1.76	RightMirror	863	0	0	434	1	1	2105
h003	12	2	rightdot.PNG	64	right	experiment	FALSE	NONE	.	.	.	.	.	.	.	.	.	143	1175	.	1	[]	[ 1]	[STATIC, RECTANGLE, 880.0, 460.0, 1040.0, 620.0]	143	1	.	1	1	CrossArea	25600	1	-31.5	-37.3	FALSE	Fixation: 1032 ms	1	dotpresent	1032	1	0.77	CrossArea	852	0	0	143	1	1	1032
h003	12	2	rightdot.PNG	64	right	experiment	FALSE	NONE	.	.	.	.	.	.	.	.	.	44	1249	.	2	[]	[ ]	.	.	.	.	.	.	.	.	.	.	.	FALSE	Fixation: 1205 ms	0	.	.	1	2.29	CrossArea	918	.	.	.	.	.	1205
h003	12	2	rightdot.PNG	64	right	experiment	FALSE	NONE	.	.	.	.	.	.	.	.	.	200	1507	.	3	[]	[ 3]	[STATIC, ELLIPSE, 197.99998, 336.59998, 600.0, 743.4]	1189	2	.	3	3	LeftMirror	128439	1	26.2	-7	FALSE	Fixation: 1307 ms	0	.	.	3	0.43	LeftMirror	946	0	0	1189	1	2	1307
h003	12	2	rightdot.PNG	64	right	experiment	FALSE	NONE	.	.	.	.	.	.	.	.	.	989	2531	.	4	[]	[ 3]	[STATIC, ELLIPSE, 197.99998, 336.59998, 600.0, 743.4]	1189	2	.	3	3	LeftMirror	128439	1	-88.6	-47	FALSE	Fixation: 1542 ms	1	dotlasttime	2508	3	1.6	LeftMirror	860	0	0	1189	2	2	1542
h003	13	2	rightdot.PNG	55	right	experiment	FALSE	NONE	.	.	.	.	.	.	.	.	.	237	1276	.	1	[]	[ 1]	[STATIC, RECTANGLE, 880.0, 460.0, 1040.0, 620.0]	237	1	.	1	1	CrossArea	25600	1	-39.3	-26.5	FALSE	Fixation: 1039 ms	1	dotpresent	1039	1	0.75	CrossArea	928	0	0	237	1	1	1039
h003	13	2	rightdot.PNG	55	right	experiment	FALSE	NONE	.	.	.	.	.	.	.	.	.	158	1481	.	2	[]	[ 3]	[STATIC, ELLIPSE, 197.99998, 336.59998, 600.0, 743.4]	1159	3	.	3	3	LeftMirror	128439	1	51	-26.5	FALSE	Fixation: 1323 ms	0	.	.	3	0.92	LeftMirror	968	0	0	1159	1	3	1323
h003	13	2	rightdot.PNG	55	right	experiment	FALSE	NONE	.	.	.	.	.	.	.	.	.	343	1865	.	3	[]	[ 3]	[STATIC, ELLIPSE, 197.99998, 336.59998, 600.0, 743.4]	1159	3	.	3	3	LeftMirror	128439	1	-108.9	-84.8	FALSE	Fixation: 1522 ms	0	.	.	3	2.19	LeftMirror	937	0	0	1159	2	3	1522
h003	13	2	rightdot.PNG	55	right	experiment	FALSE	NONE	.	.	.	.	.	.	.	.	.	658	2538	.	4	[]	[ 3]	[STATIC, ELLIPSE, 197.99998, 336.59998, 600.0, 743.4]	1159	3	.	3	3	LeftMirror	128439	1	-102.8	-27.6	FALSE	Fixation: 1880 ms	1	dotlasttime	2515	3	1.7	LeftMirror	872	0	0	1159	3	3	1880
h003	14	2	leftdot.PNG	12	left	experiment	FALSE	NONE	.	.	.	.	.	.	.	.	.	247	1276	.	1	[]	[ 1]	[STATIC, RECTANGLE, 880.0, 460.0, 1040.0, 620.0]	247	1	.	1	1	CrossArea	25600	1	-8.2	-35.7	FALSE	Fixation: 1029 ms	1	dotpresent	1029	1	0.58	CrossArea	894	0	0	247	1	1	1029
h003	14	2	leftdot.PNG	12	left	experiment	FALSE	NONE	.	.	.	.	.	.	.	.	.	132	1464	.	2	[]	[ 2]	[STATIC, ELLIPSE, 1320.0, 336.59998, 1722.0, 743.4]	1126	4	.	2	2	RightMirror	128439	1	16.2	-34.2	FALSE	Fixation: 1332 ms	0	.	.	2	0.6	RightMirror	872	0	0	1126	1	4	1332
h003	14	2	leftdot.PNG	12	left	experiment	FALSE	NONE	.	.	.	.	.	.	.	.	.	735	2223	.	3	[]	[ 2]	[STATIC, ELLIPSE, 1320.0, 336.59998, 1722.0, 743.4]	1126	4	.	2	2	RightMirror	128439	1	-99.6	-59.8	FALSE	Fixation: 1488 ms	0	.	.	2	1.86	RightMirror	823	0	0	1126	2	4	1488
h003	14	2	leftdot.PNG	12	left	experiment	FALSE	NONE	.	.	.	.	.	.	.	.	.	20	2268	.	4	[]	[ 2]	[STATIC, ELLIPSE, 1320.0, 336.59998, 1722.0, 743.4]	1126	4	.	2	2	RightMirror	128439	1	-4.7	-56.9	FALSE	Fixation: 2248 ms	0	.	.	2	0.9	RightMirror	826	0	0	1126	3	4	2248
h003	14	2	leftdot.PNG	12	left	experiment	FALSE	NONE	.	.	.	.	.	.	.	.	.	239	2516	.	5	[]	[ 2]	[STATIC, ELLIPSE, 1320.0, 336.59998, 1722.0, 743.4]	1126	4	.	2	2	RightMirror	128439	1	-79.3	-64	FALSE	Fixation: 2277 ms	1	dotlasttime	2505	2	1.63	RightMirror	841	0	0	1126	4	4	2277
h003	15	2	leftdot.PNG	16	left	experiment	FALSE	NONE	.	.	.	.	.	.	.	.	.	217	1242	.	1	[]	[ 1]	[STATIC, RECTANGLE, 880.0, 460.0, 1040.0, 620.0]	217	1	.	1	1	CrossArea	25600	1	-43.6	-27.5	FALSE	Fixation: 1025 ms	1	dotpresent	1025	1	0.83	CrossArea	910	0	0	217	1	1	1025
h003	15	2	leftdot.PNG	16	left	experiment	FALSE	NONE	.	.	.	.	.	.	.	.	.	183	1467	.	2	[]	[ ]	.	.	.	.	.	.	.	.	.	.	.	FALSE	Fixation: 1284 ms	0	.	.	2	4.33	RightMirror	893	.	.	.	.	.	1284
h003	15	2	leftdot.PNG	16	left	experiment	FALSE	NONE	.	.	.	.	.	.	.	.	.	1026	2524	.	3	[]	[ 2]	[STATIC, ELLIPSE, 1320.0, 336.59998, 1722.0, 743.4]	1026	1	.	2	2	RightMirror	128439	1	-69.1	-54.3	FALSE	Fixation: 1498 ms	1	dotlasttime	2501	2	1.41	RightMirror	847	0	0	1026	1	1	1498
h003	16	2	rightdot.PNG	72	right	experiment	FALSE	NONE	.	.	.	.	.	.	.	.	.	212	1250	.	1	[]	[ 1]	[STATIC, RECTANGLE, 880.0, 460.0, 1040.0, 620.0]	212	1	.	1	1	CrossArea	25600	1	-6.8	-29.7	FALSE	Fixation: 1038 ms	1	dotpresent	1038	1	0.48	CrossArea	827	0	0	212	1	1	1038
h003	16	2	rightdot.PNG	72	right	experiment	FALSE	NONE	.	.	.	.	.	.	.	.	.	59	1376	.	2	[]	[ 3]	[STATIC, ELLIPSE, 197.99998, 336.59998, 600.0, 743.4]	1162	3	.	3	3	LeftMirror	128439	1	21.2	-61	FALSE	Fixation: 1317 ms	0	.	.	3	1.02	LeftMirror	893	0	0	1162	1	3	1317
h003	16	2	rightdot.PNG	72	right	experiment	FALSE	NONE	.	.	.	.	.	.	.	.	.	314	1719	.	3	[]	[ 3]	[STATIC, ELLIPSE, 197.99998, 336.59998, 600.0, 743.4]	1162	3	.	3	3	LeftMirror	128439	1	-99.2	-90.3	FALSE	Fixation: 1405 ms	0	.	.	3	2.14	LeftMirror	884	0	0	1162	2	3	1405
h003	16	2	rightdot.PNG	72	right	experiment	FALSE	NONE	.	.	.	.	.	.	.	.	.	789	2538	.	4	[]	[ 3]	[STATIC, ELLIPSE, 197.99998, 336.59998, 600.0, 743.4]	1162	3	.	3	3	LeftMirror	128439	1	23.3	-21.9	FALSE	Fixation: 1749 ms	1	TRACKER_TIME 3 3216704.517	2514	3	0.51	LeftMirror	826	0	0	1162	3	3	1749
h003	17	2	leftdot.PNG	27	left	experiment	FALSE	NONE	.	.	.	.	.	.	.	.	.	221	1252	.	1	[]	[ 1]	[STATIC, RECTANGLE, 880.0, 460.0, 1040.0, 620.0]	221	1	.	1	1	CrossArea	25600	1	-27.6	-27.6	FALSE	Fixation: 1031 ms	1	dotpresent	1031	1	0.62	CrossArea	946	0	0	221	1	1	1031
h003	17	2	leftdot.PNG	27	left	experiment	FALSE	NONE	.	.	.	.	.	.	.	.	.	1227	2530	.	2	[]	[ 2]	[STATIC, ELLIPSE, 1320.0, 336.59998, 1722.0, 743.4]	1227	1	.	2	2	RightMirror	128439	1	-159.4	-27.9	FALSE	Fixation: 1303 ms	1	dotlasttime	2507	2	2.61	RightMirror	882	0	0	1227	1	1	1303
h003	18	2	rightdot.PNG	49	right	experiment	FALSE	NONE	.	.	.	.	.	.	.	.	.	216	1253	.	1	[]	[ 1]	[STATIC, RECTANGLE, 880.0, 460.0, 1040.0, 620.0]	216	1	.	1	1	CrossArea	25600	1	-20.7	-36.9	FALSE	Fixation: 1037 ms	1	dotpresent	1037	1	0.67	CrossArea	963	0	0	216	1	1	1037
h003	18	2	rightdot.PNG	49	right	experiment	FALSE	NONE	.	.	.	.	.	.	.	.	.	1220	2535	.	2	[]	[ 3]	[STATIC, ELLIPSE, 197.99998, 336.59998, 600.0, 743.4]	1220	1	.	3	3	LeftMirror	128439	1	9.1	-44.5	FALSE	Fixation: 1315 ms	1	dotlasttime	2512	3	0.72	LeftMirror	873	0	0	1220	1	1	1315
h003	19	2	leftdot.PNG	22	left	experiment	FALSE	NONE	.	.	.	.	.	.	.	.	.	212	1244	.	1	[]	[ 1]	[STATIC, RECTANGLE, 880.0, 460.0, 1040.0, 620.0]	212	1	.	1	1	CrossArea	25600	1	-20.8	-24.1	FALSE	Fixation: 1032 ms	1	dotpresent	1032	1	0.51	CrossArea	866	0	0	212	1	1	1032
h003	19	2	leftdot.PNG	22	left	experiment	FALSE	NONE	.	.	.	.	.	.	.	.	.	1237	2530	.	2	[]	[ 2]	[STATIC, ELLIPSE, 1320.0, 336.59998, 1722.0, 743.4]	1237	1	.	2	2	RightMirror	128439	1	-132.9	-21.5	FALSE	Fixation: 1293 ms	1	dotlasttime	2507	2	2.17	RightMirror	835	0	0	1237	1	1	1293
h003	20	2	rightdot.PNG	62	right	experiment	FALSE	NONE	.	.	.	.	.	.	.	.	.	201	1235	.	1	[]	[ 1]	[STATIC, RECTANGLE, 880.0, 460.0, 1040.0, 620.0]	201	1	.	1	1	CrossArea	25600	1	-13.2	-35.2	FALSE	Fixation: 1034 ms	1	dotpresent	1034	1	0.59	CrossArea	879	0	0	201	1	1	1034
h003	20	2	rightdot.PNG	62	right	experiment	FALSE	NONE	.	.	.	.	.	.	.	.	.	1218	2533	.	2	[]	[ 3]	[STATIC, ELLIPSE, 197.99998, 336.59998, 600.0, 743.4]	1218	1	.	3	3	LeftMirror	128439	1	-23.3	-15.3	FALSE	Fixation: 1315 ms	1	dotlasttime	2509	3	0.44	LeftMirror	823	0	0	1218	1	1	1315
h003	21	2	rightdot.PNG	48	right	experiment	FALSE	NONE	.	.	.	.	.	.	.	.	.	200	1236	.	1	[]	[ 1]	[STATIC, RECTANGLE, 880.0, 460.0, 1040.0, 620.0]	200	1	.	1	1	CrossArea	25600	1	-25.7	-17.5	FALSE	Fixation: 1036 ms	1	dotpresent	1036	1	0.49	CrossArea	795	0	0	200	1	1	1036
h003	21	2	rightdot.PNG	48	right	experiment	FALSE	NONE	.	.	.	.	.	.	.	.	.	199	1486	.	2	[]	[ 3]	[STATIC, ELLIPSE, 197.99998, 336.59998, 600.0, 743.4]	1203	3	.	3	3	LeftMirror	128439	1	-25	-4	FALSE	Fixation: 1287 ms	0	.	.	3	0.4	LeftMirror	857	0	0	1203	1	3	1287
h003	21	2	rightdot.PNG	48	right	experiment	FALSE	NONE	.	.	.	.	.	.	.	.	.	403	1912	.	3	[]	[ 3]	[STATIC, ELLIPSE, 197.99998, 336.59998, 600.0, 743.4]	1203	3	.	3	3	LeftMirror	128439	1	-138.7	-30.3	FALSE	Fixation: 1509 ms	0	.	.	3	2.27	LeftMirror	814	0	0	1203	2	3	1509
h003	21	2	rightdot.PNG	48	right	experiment	FALSE	NONE	.	.	.	.	.	.	.	.	.	601	2534	.	4	[]	[ 3]	[STATIC, ELLIPSE, 197.99998, 336.59998, 600.0, 743.4]	1203	3	.	3	3	LeftMirror	128439	1	-28.5	-36	FALSE	Fixation: 1933 ms	1	dotlasttime	2511	3	0.73	LeftMirror	752	0	0	1203	3	3	1933
h003	22	2	leftdot.PNG	11	left	experiment	FALSE	NONE	.	.	.	.	.	.	.	.	.	275	1314	.	1	[]	[ 1]	[STATIC, RECTANGLE, 880.0, 460.0, 1040.0, 620.0]	275	1	.	1	1	CrossArea	25600	1	-21.7	-45.6	FALSE	Fixation: 1039 ms	1	dotpresent	1039	1	0.8	CrossArea	800	0	0	275	1	1	1039
h003	22	2	leftdot.PNG	11	left	experiment	FALSE	NONE	.	.	.	.	.	.	.	.	.	42	1413	.	2	[]	[ ]	.	.	.	.	.	.	.	.	.	.	.	FALSE	Fixation: 1371 ms	0	.	.	2	3.33	RightMirror	839	.	.	.	.	.	1371
h003	22	2	leftdot.PNG	11	left	experiment	FALSE	NONE	.	.	.	.	.	.	.	.	.	1077	2537	.	3	[]	[ 2]	[STATIC, ELLIPSE, 1320.0, 336.59998, 1722.0, 743.4]	1077	1	.	2	2	RightMirror	128439	1	29	-44.6	FALSE	Fixation: 1460 ms	1	dotlasttime	2514	2	0.84	RightMirror	764	0	0	1077	1	1	1460
h003	23	2	leftdot.PNG	31	left	experiment	FALSE	NONE	.	.	.	.	.	.	.	.	.	202	1235	.	1	[]	[ 1]	[STATIC, RECTANGLE, 880.0, 460.0, 1040.0, 620.0]	202	1	.	1	1	CrossArea	25600	1	-16.3	-46	FALSE	Fixation: 1033 ms	1	dotpresent	1033	1	0.78	CrossArea	876	0	0	202	1	1	1033
h003	23	2	leftdot.PNG	31	left	experiment	FALSE	NONE	.	.	.	.	.	.	.	.	.	108	1401	.	2	[]	[ 2]	[STATIC, ELLIPSE, 1320.0, 336.59998, 1722.0, 743.4]	1209	2	.	2	2	RightMirror	128439	1	37.7	-44.5	FALSE	Fixation: 1293 ms	0	.	.	2	0.93	RightMirror	852	0	0	1209	1	2	1293
h003	23	2	leftdot.PNG	31	left	experiment	FALSE	NONE	.	.	.	.	.	.	.	.	.	1101	2531	.	3	[]	[ 2]	[STATIC, ELLIPSE, 1320.0, 336.59998, 1722.0, 743.4]	1209	2	.	2	2	RightMirror	128439	1	-157.9	-66.7	FALSE	Fixation: 1430 ms	1	dotlasttime	2508	2	2.76	RightMirror	851	0	0	1209	2	2	1430
h003	24	2	rightdot.PNG	59	right	experiment	FALSE	NONE	.	.	.	.	.	.	.	.	.	196	1226	.	1	[]	[ 1]	[STATIC, RECTANGLE, 880.0, 460.0, 1040.0, 620.0]	196	1	.	1	1	CrossArea	25600	1	-27	-40	FALSE	Fixation: 1030 ms	1	dotpresent	1030	1	0.77	CrossArea	864	0	0	196	1	1	1030
h003	24	2	rightdot.PNG	59	right	experiment	FALSE	NONE	.	.	.	.	.	.	.	.	.	1232	2529	.	2	[]	[ 3]	[STATIC, ELLIPSE, 197.99998, 336.59998, 600.0, 743.4]	1232	1	.	3	3	LeftMirror	128439	1	-32.2	-38.2	FALSE	Fixation: 1297 ms	1	dotlasttime	2506	3	0.79	LeftMirror	871	0	0	1232	1	1	1297
h003	25	2	rightdot.PNG	63	right	experiment	FALSE	NONE	.	.	.	.	.	.	.	.	.	225	1259	.	1	[]	[ 1]	[STATIC, RECTANGLE, 880.0, 460.0, 1040.0, 620.0]	225	1	.	1	1	CrossArea	25600	1	-12.4	-51.6	FALSE	Fixation: 1034 ms	1	dotpresent	1034	1	0.84	CrossArea	851	0	0	225	1	1	1034
h003	25	2	rightdot.PNG	63	right	experiment	FALSE	NONE	.	.	.	.	.	.	.	.	.	136	1477	.	2	[]	[ 3]	[STATIC, ELLIPSE, 197.99998, 336.59998, 600.0, 743.4]	1165	2	.	3	3	LeftMirror	128439	1	30.5	-30	FALSE	Fixation: 1341 ms	0	.	.	3	0.68	LeftMirror	895	0	0	1165	1	2	1341
h003	25	2	rightdot.PNG	63	right	experiment	FALSE	NONE	.	.	.	.	.	.	.	.	.	1029	2532	.	3	[]	[ 3]	[STATIC, ELLIPSE, 197.99998, 336.59998, 600.0, 743.4]	1165	2	.	3	3	LeftMirror	128439	1	-84	-78.6	FALSE	Fixation: 1503 ms	1	dotlasttime	2509	3	1.83	LeftMirror	833	0	0	1165	2	2	1503
h003	26	2	leftdot.PNG	10	left	experiment	FALSE	NONE	.	.	.	.	.	.	.	.	.	207	1236	.	1	[]	[ 1]	[STATIC, RECTANGLE, 880.0, 460.0, 1040.0, 620.0]	207	1	.	1	1	CrossArea	25600	1	-19.8	-44.4	FALSE	Fixation: 1029 ms	1	dotpresent	1029	1	0.77	CrossArea	831	0	0	207	1	1	1029
h003	26	2	leftdot.PNG	10	left	experiment	FALSE	NONE	.	.	.	.	.	.	.	.	.	1233	2527	.	2	[]	[ 2]	[STATIC, ELLIPSE, 1320.0, 336.59998, 1722.0, 743.4]	1233	1	.	2	2	RightMirror	128439	1	-78.8	-20.7	FALSE	Fixation: 1294 ms	1	dotlasttime	2504	2	1.31	RightMirror	737	0	0	1233	1	1	1294
h003	27	2	leftdot.PNG	17	left	experiment	FALSE	NONE	.	.	.	.	.	.	.	.	.	188	1216	.	1	[]	[ 1]	[STATIC, RECTANGLE, 880.0, 460.0, 1040.0, 620.0]	188	1	.	1	1	CrossArea	25600	1	-26.1	-20.9	FALSE	Fixation: 1028 ms	1	dotpresent	1028	1	0.53	CrossArea	732	0	0	188	1	1	1028
h003	27	2	leftdot.PNG	17	left	experiment	FALSE	NONE	.	.	.	.	.	.	.	.	.	1247	2526	.	2	[]	[ 2]	[STATIC, ELLIPSE, 1320.0, 336.59998, 1722.0, 743.4]	1247	1	.	2	2	RightMirror	128439	1	-76.7	-11.7	FALSE	Fixation: 1279 ms	1	dotlasttime	2503	2	1.25	RightMirror	715	0	0	1247	1	1	1279
h003	28	2	rightdot.PNG	53	right	experiment	FALSE	NONE	.	.	.	.	.	.	.	.	.	209	1237	.	1	[]	[ 1]	[STATIC, RECTANGLE, 880.0, 460.0, 1040.0, 620.0]	209	1	.	1	1	CrossArea	25600	1	-30.7	-48.1	FALSE	Fixation: 1028 ms	1	dotpresent	1028	1	0.9	CrossArea	815	0	0	209	1	1	1028
h003	28	2	rightdot.PNG	53	right	experiment	FALSE	NONE	.	.	.	.	.	.	.	.	.	504	1808	.	2	[]	[ 3]	[STATIC, ELLIPSE, 197.99998, 336.59998, 600.0, 743.4]	1198	2	.	3	3	LeftMirror	128439	1	-110.6	-40	FALSE	Fixation: 1304 ms	0	.	.	3	1.88	LeftMirror	841	0	0	1198	1	2	1304
h003	28	2	rightdot.PNG	53	right	experiment	FALSE	NONE	.	.	.	.	.	.	.	.	.	694	2527	.	3	[]	[ 3]	[STATIC, ELLIPSE, 197.99998, 336.59998, 600.0, 743.4]	1198	2	.	3	3	LeftMirror	128439	1	17.3	-37	FALSE	Fixation: 1833 ms	1	dotlasttime	2504	3	0.65	LeftMirror	820	0	0	1198	2	2	1833
h003	29	2	leftdot.PNG	19	left	experiment	FALSE	NONE	.	.	.	.	.	.	.	.	.	187	1225	.	1	[]	[ 1]	[STATIC, RECTANGLE, 880.0, 460.0, 1040.0, 620.0]	187	1	.	1	1	CrossArea	25600	1	-31.8	-19.4	FALSE	Fixation: 1038 ms	1	dotpresent	1038	1	0.6	CrossArea	769	0	0	187	1	1	1038
h003	29	2	leftdot.PNG	19	left	experiment	FALSE	NONE	.	.	.	.	.	.	.	.	.	1261	2536	.	2	[]	[ 2]	[STATIC, ELLIPSE, 1320.0, 336.59998, 1722.0, 743.4]	1261	1	.	2	2	RightMirror	128439	1	-57.7	-20.8	FALSE	Fixation: 1275 ms	1	dotlasttime	2513	2	0.98	RightMirror	762	0	0	1261	1	1	1275
h003	30	2	leftdot.PNG	33	left	experiment	FALSE	NONE	.	.	.	.	.	.	.	.	.	199	1230	.	1	[]	[ 1]	[STATIC, RECTANGLE, 880.0, 460.0, 1040.0, 620.0]	199	1	.	1	1	CrossArea	25600	1	-29.4	-13	FALSE	Fixation: 1031 ms	1	dotpresent	1031	1	0.51	CrossArea	772	0	0	199	1	1	1031
h003	30	2	leftdot.PNG	33	left	experiment	FALSE	NONE	.	.	.	.	.	.	.	.	.	1230	2529	.	2	[]	[ 2]	[STATIC, ELLIPSE, 1320.0, 336.59998, 1722.0, 743.4]	1230	1	.	2	2	RightMirror	128439	1	-57.4	-22.8	FALSE	Fixation: 1299 ms	1	dotlasttime	2506	2	0.99	RightMirror	783	0	0	1230	1	1	1299
h003	31	2	rightdot.PNG	65	right	experiment	FALSE	NONE	.	.	.	.	.	.	.	.	.	216	1249	.	1	[]	[ 1]	[STATIC, RECTANGLE, 880.0, 460.0, 1040.0, 620.0]	216	1	.	1	1	CrossArea	25600	1	-24.6	-3.2	FALSE	Fixation: 1033 ms	1	dotpresent	1033	1	0.39	CrossArea	792	0	0	216	1	1	1033
h003	31	2	rightdot.PNG	65	right	experiment	FALSE	NONE	.	.	.	.	.	.	.	.	.	394	1711	.	2	[]	[ 3]	[STATIC, ELLIPSE, 197.99998, 336.59998, 600.0, 743.4]	1159	3	.	3	3	LeftMirror	128439	1	-137.6	-21.3	FALSE	Fixation: 1317 ms	0	.	.	3	2.22	LeftMirror	813	0	0	1159	1	3	1317
h003	31	2	rightdot.PNG	65	right	experiment	FALSE	NONE	.	.	.	.	.	.	.	.	.	69	1811	.	3	[]	[ 3]	[STATIC, ELLIPSE, 197.99998, 336.59998, 600.0, 743.4]	1159	3	.	3	3	LeftMirror	128439	1	-1.9	-19.6	FALSE	Fixation: 1742 ms	0	.	.	3	0.31	LeftMirror	763	0	0	1159	2	3	1742
h003	31	2	rightdot.PNG	65	right	experiment	FALSE	NONE	.	.	.	.	.	.	.	.	.	696	2532	.	4	[]	[ 3]	[STATIC, ELLIPSE, 197.99998, 336.59998, 600.0, 743.4]	1159	3	.	3	3	LeftMirror	128439	1	-115.7	-6.8	FALSE	Fixation: 1836 ms	1	dotlasttime	2509	3	1.85	LeftMirror	747	0	0	1159	3	3	1836
h003	32	2	rightdot.PNG	74	right	experiment	FALSE	NONE	.	.	.	.	.	.	.	.	.	230	1271	.	1	[]	[ 1]	[STATIC, RECTANGLE, 880.0, 460.0, 1040.0, 620.0]	230	1	.	1	1	CrossArea	25600	1	-19.4	-14	FALSE	Fixation: 1041 ms	1	dotpresent	1041	1	0.38	CrossArea	838	0	0	230	1	1	1041
h003	32	2	rightdot.PNG	74	right	experiment	FALSE	NONE	.	.	.	.	.	.	.	.	.	1208	2540	.	2	[]	[ 3]	[STATIC, ELLIPSE, 197.99998, 336.59998, 600.0, 743.4]	1208	1	.	3	3	LeftMirror	128439	1	-125.5	-3	FALSE	Fixation: 1332 ms	1	dotlasttime	2517	3	2	LeftMirror	811	0	0	1208	1	1	1332
h003	33	2	leftdot.PNG	26	left	experiment	FALSE	NONE	.	.	.	.	.	.	.	.	.	215	1255	.	1	[]	[ 1]	[STATIC, RECTANGLE, 880.0, 460.0, 1040.0, 620.0]	215	1	.	1	1	CrossArea	25600	1	-29.9	-24.5	FALSE	Fixation: 1040 ms	1	dotpresent	1040	1	0.61	CrossArea	821	0	0	215	1	1	1040
h003	33	2	leftdot.PNG	26	left	experiment	FALSE	NONE	.	.	.	.	.	.	.	.	.	213	1524	.	2	[]	[ 2]	[STATIC, ELLIPSE, 1320.0, 336.59998, 1722.0, 743.4]	1200	2	.	2	2	RightMirror	128439	1	-12.9	-34.8	FALSE	Fixation: 1311 ms	0	.	.	2	0.58	RightMirror	814	0	0	1200	1	2	1311
h003	33	2	leftdot.PNG	26	left	experiment	FALSE	NONE	.	.	.	.	.	.	.	.	.	987	2538	.	3	[]	[ 2]	[STATIC, ELLIPSE, 1320.0, 336.59998, 1722.0, 743.4]	1200	2	.	2	2	RightMirror	128439	1	123.1	-25.9	FALSE	Fixation: 1551 ms	1	dotlasttime	2515	2	2.01	RightMirror	799	0	0	1200	2	2	1551
h003	34	2	rightdot.PNG	73	right	experiment	FALSE	NONE	.	.	.	.	.	.	.	.	.	232	1270	.	1	[]	[ 1]	[STATIC, RECTANGLE, 880.0, 460.0, 1040.0, 620.0]	232	1	.	1	1	CrossArea	25600	1	-2.9	-14.8	FALSE	Fixation: 1038 ms	1	dotpresent	1038	1	0.24	CrossArea	835	0	0	232	1	1	1038
h003	34	2	rightdot.PNG	73	right	experiment	FALSE	NONE	.	.	.	.	.	.	.	.	.	644	1966	.	2	[]	[ 3]	[STATIC, ELLIPSE, 197.99998, 336.59998, 600.0, 743.4]	1187	2	.	3	3	LeftMirror	128439	1	6.6	-34.7	FALSE	Fixation: 1322 ms	0	.	.	3	0.56	LeftMirror	837	0	0	1187	1	2	1322
h003	34	2	rightdot.PNG	73	right	experiment	FALSE	NONE	.	.	.	.	.	.	.	.	.	543	2537	.	3	[]	[ 3]	[STATIC, ELLIPSE, 197.99998, 336.59998, 600.0, 743.4]	1187	2	.	3	3	LeftMirror	128439	1	-46.2	-19.2	FALSE	Fixation: 1994 ms	1	dotlasttime	2514	3	0.8	LeftMirror	802	0	0	1187	2	2	1994
h003	35	2	leftdot.PNG	29	left	experiment	FALSE	NONE	.	.	.	.	.	.	.	.	.	221	1249	.	1	[]	[ 1]	[STATIC, RECTANGLE, 880.0, 460.0, 1040.0, 620.0]	221	1	.	1	1	CrossArea	25600	1	-21.2	-29	FALSE	Fixation: 1028 ms	1	dotpresent	1028	1	0.57	CrossArea	824	0	0	221	1	1	1028
h003	35	2	leftdot.PNG	29	left	experiment	FALSE	NONE	.	.	.	.	.	.	.	.	.	1206	2527	.	2	[]	[ 2]	[STATIC, ELLIPSE, 1320.0, 336.59998, 1722.0, 743.4]	1206	1	.	2	2	RightMirror	128439	1	-15.5	10.4	FALSE	Fixation: 1321 ms	1	dotlasttime	2504	2	0.3	RightMirror	803	0	0	1206	1	1	1321
h003	36	2	leftdot.PNG	24	left	experiment	FALSE	NONE	.	.	.	.	.	.	.	.	.	227	1252	.	1	[]	[ 1]	[STATIC, RECTANGLE, 880.0, 460.0, 1040.0, 620.0]	227	1	.	1	1	CrossArea	25600	1	-24.9	-33.4	FALSE	Fixation: 1025 ms	1	dotpresent	1025	1	0.66	CrossArea	818	0	0	227	1	1	1025
h003	36	2	leftdot.PNG	24	left	experiment	FALSE	NONE	.	.	.	.	.	.	.	.	.	326	1650	.	2	[]	[ 2]	[STATIC, ELLIPSE, 1320.0, 336.59998, 1722.0, 743.4]	1170	2	.	2	2	RightMirror	128439	1	37	-16.2	FALSE	Fixation: 1324 ms	0	.	.	2	0.65	RightMirror	800	0	0	1170	1	2	1324
h003	36	2	leftdot.PNG	24	left	experiment	FALSE	NONE	.	.	.	.	.	.	.	.	.	844	2524	.	3	[]	[ 2]	[STATIC, ELLIPSE, 1320.0, 336.59998, 1722.0, 743.4]	1170	2	.	2	2	RightMirror	128439	1	-75.5	-10	FALSE	Fixation: 1680 ms	1	dotlasttime	2501	2	1.22	RightMirror	744	0	0	1170	2	2	1680
h003	37	2	rightdot.PNG	75	right	experiment	FALSE	NONE	.	.	.	.	.	.	.	.	.	186	1224	.	1	[]	[ 1]	[STATIC, RECTANGLE, 880.0, 460.0, 1040.0, 620.0]	186	1	.	1	1	CrossArea	25600	1	-17.5	-22.4	FALSE	Fixation: 1038 ms	1	dotpresent	1038	1	0.45	CrossArea	797	0	0	186	1	1	1038
h003	37	2	rightdot.PNG	75	right	experiment	FALSE	NONE	.	.	.	.	.	.	.	.	.	1229	2536	.	2	[]	[ 3]	[STATIC, ELLIPSE, 197.99998, 336.59998, 600.0, 743.4]	1229	1	.	3	3	LeftMirror	128439	1	-40.8	-27.4	FALSE	Fixation: 1307 ms	1	dotlasttime	2514	3	0.78	LeftMirror	802	0	0	1229	1	1	1307
h003	38	2	rightdot.PNG	45	right	experiment	FALSE	NONE	.	.	.	.	.	.	.	.	.	203	1241	.	1	[]	[ 1]	[STATIC, RECTANGLE, 880.0, 460.0, 1040.0, 620.0]	203	1	.	1	1	CrossArea	25600	1	-16.3	-56.9	FALSE	Fixation: 1038 ms	1	dotpresent	1038	1	0.93	CrossArea	785	0	0	203	1	1	1038
h003	38	2	rightdot.PNG	45	right	experiment	FALSE	NONE	.	.	.	.	.	.	.	.	.	1179	2536	.	2	[]	[ 3]	[STATIC, ELLIPSE, 197.99998, 336.59998, 600.0, 743.4]	1179	1	.	3	3	LeftMirror	128439	1	-68.2	-36.2	FALSE	Fixation: 1357 ms	1	dotlasttime	2514	3	1.23	LeftMirror	790	0	0	1179	1	1	1357
h003	39	2	leftdot.PNG	6	left	experiment	FALSE	NONE	.	.	.	.	.	.	.	.	.	229	1258	.	1	[]	[ 1]	[STATIC, RECTANGLE, 880.0, 460.0, 1040.0, 620.0]	229	1	.	1	1	CrossArea	25600	1	-7.1	-58.1	FALSE	Fixation: 1029 ms	1	dotpresent	1029	1	0.93	CrossArea	925	0	0	229	1	1	1029
h003	39	2	leftdot.PNG	6	left	experiment	FALSE	NONE	.	.	.	.	.	.	.	.	.	1211	2528	.	2	[]	[ 2]	[STATIC, ELLIPSE, 1320.0, 336.59998, 1722.0, 743.4]	1211	1	.	2	2	RightMirror	128439	1	-86	-58.1	FALSE	Fixation: 1317 ms	1	dotlasttime	2505	2	1.66	RightMirror	828	0	0	1211	1	1	1317
h003	40	2	leftdot.PNG	25	left	experiment	FALSE	NONE	.	.	.	.	.	.	.	.	.	238	1265	.	1	[]	[ 1]	[STATIC, RECTANGLE, 880.0, 460.0, 1040.0, 620.0]	238	1	.	1	1	CrossArea	25600	1	-15.8	-50.6	FALSE	Fixation: 1027 ms	1	dotpresent	1027	1	0.84	CrossArea	926	0	0	238	1	1	1027
h003	40	2	leftdot.PNG	25	left	experiment	FALSE	NONE	.	.	.	.	.	.	.	.	.	175	1494	.	2	[]	[ 2]	[STATIC, ELLIPSE, 1320.0, 336.59998, 1722.0, 743.4]	1178	2	.	2	2	RightMirror	128439	1	37.7	-3.9	FALSE	Fixation: 1319 ms	0	.	.	2	0.61	RightMirror	910	0	0	1178	1	2	1319
h003	40	2	leftdot.PNG	25	left	experiment	FALSE	NONE	.	.	.	.	.	.	.	.	.	1003	2525	.	3	[]	[ 2]	[STATIC, ELLIPSE, 1320.0, 336.59998, 1722.0, 743.4]	1178	2	.	2	2	RightMirror	128439	1	-26.1	-28.2	FALSE	Fixation: 1522 ms	1	dotlasttime	2503	2	0.61	RightMirror	835	0	0	1178	2	2	1522
h003	41	2	rightdot.PNG	50	right	experiment	FALSE	NONE	.	.	.	.	.	.	.	.	.	209	1242	.	1	[]	[ 1]	[STATIC, RECTANGLE, 880.0, 460.0, 1040.0, 620.0]	209	1	.	1	1	CrossArea	25600	1	3.6	-46.1	FALSE	Fixation: 1033 ms	1	dotpresent	1033	1	0.73	CrossArea	841	0	0	209	1	1	1033
h003	41	2	rightdot.PNG	50	right	experiment	FALSE	NONE	.	.	.	.	.	.	.	.	.	402	1712	.	2	[]	[ 3]	[STATIC, ELLIPSE, 197.99998, 336.59998, 600.0, 743.4]	1198	2	.	3	3	LeftMirror	128439	1	46.1	-53.5	FALSE	Fixation: 1310 ms	0	.	.	3	1.12	LeftMirror	879	0	0	1198	1	2	1310
h003	41	2	rightdot.PNG	50	right	experiment	FALSE	NONE	.	.	.	.	.	.	.	.	.	796	2532	.	3	[]	[ 3]	[STATIC, ELLIPSE, 197.99998, 336.59998, 600.0, 743.4]	1198	2	.	3	3	LeftMirror	128439	1	-61.3	-57	FALSE	Fixation: 1736 ms	1	dotlasttime	2509	3	1.33	LeftMirror	796	0	0	1198	2	2	1736
h003	42	2	leftdot.PNG	7	left	experiment	FALSE	NONE	.	.	.	.	.	.	.	.	.	253	1290	.	1	[]	[ 1]	[STATIC, RECTANGLE, 880.0, 460.0, 1040.0, 620.0]	253	1	.	1	1	CrossArea	25600	1	-9.2	-46.6	FALSE	Fixation: 1037 ms	1	dotpresent	1037	1	0.75	CrossArea	792	0	0	253	1	1	1037
h003	42	2	leftdot.PNG	7	left	experiment	FALSE	NONE	.	.	.	.	.	.	.	.	.	1168	2536	.	2	[]	[ 2]	[STATIC, ELLIPSE, 1320.0, 336.59998, 1722.0, 743.4]	1168	1	.	2	2	RightMirror	128439	1	-16.9	-42.3	FALSE	Fixation: 1368 ms	1	dotlasttime	2513	2	0.72	RightMirror	752	0	0	1168	1	1	1368
h003	43	2	rightdot.PNG	42	right	experiment	FALSE	NONE	.	.	.	.	.	.	.	.	.	212	1249	.	1	[]	[ 1]	[STATIC, RECTANGLE, 880.0, 460.0, 1040.0, 620.0]	212	1	.	1	1	CrossArea	25600	1	-15.8	-55.4	FALSE	Fixation: 1037 ms	1	dotpresent	1037	1	0.91	CrossArea	886	0	0	212	1	1	1037
h003	43	2	rightdot.PNG	42	right	experiment	FALSE	NONE	.	.	.	.	.	.	.	.	.	1219	2535	.	2	[]	[ 3]	[STATIC, ELLIPSE, 197.99998, 336.59998, 600.0, 743.4]	1219	1	.	3	3	LeftMirror	128439	1	-21.9	-27.1	FALSE	Fixation: 1316 ms	1	dotlasttime	2513	3	0.55	LeftMirror	860	0	0	1219	1	1	1316
h003	44	2	rightdot.PNG	69	right	experiment	FALSE	NONE	.	.	.	.	.	.	.	.	.	223	1257	.	1	[]	[ 1]	[STATIC, RECTANGLE, 880.0, 460.0, 1040.0, 620.0]	223	1	.	1	1	CrossArea	25600	1	-3.2	-53.1	FALSE	Fixation: 1034 ms	1	dotpresent	1034	1	0.84	CrossArea	801	0	0	223	1	1	1034
h003	44	2	rightdot.PNG	69	right	experiment	FALSE	NONE	.	.	.	.	.	.	.	.	.	1201	2532	.	2	[]	[ 3]	[STATIC, ELLIPSE, 197.99998, 336.59998, 600.0, 743.4]	1201	1	.	3	3	LeftMirror	128439	1	-64.4	-21.5	FALSE	Fixation: 1331 ms	1	dotlasttime	2510	3	1.08	LeftMirror	791	0	0	1201	1	1	1331
h003	45	2	leftdot.PNG	36	left	experiment	FALSE	NONE	.	.	.	.	.	.	.	.	.	234	1264	.	1	[]	[ 1]	[STATIC, RECTANGLE, 880.0, 460.0, 1040.0, 620.0]	234	1	.	1	1	CrossArea	25600	1	-31.4	-52.8	FALSE	Fixation: 1030 ms	1	dotpresent	1030	1	0.98	CrossArea	774	0	0	234	1	1	1030
h003	45	2	leftdot.PNG	36	left	experiment	FALSE	NONE	.	.	.	.	.	.	.	.	.	64	1361	.	2	[]	[ ]	.	.	.	.	.	.	.	.	.	.	.	FALSE	Fixation: 1297 ms	0	.	.	2	5.2	RightMirror	793	.	.	.	.	.	1297
h003	45	2	leftdot.PNG	36	left	experiment	FALSE	NONE	.	.	.	.	.	.	.	.	.	1129	2529	.	3	[]	[ 2]	[STATIC, ELLIPSE, 1320.0, 336.59998, 1722.0, 743.4]	1129	1	.	2	2	RightMirror	128439	1	-73.9	-53.8	FALSE	Fixation: 1400 ms	1	dotlasttime	2506	2	1.46	RightMirror	753	0	0	1129	1	1	1400
h003	46	2	leftdot.PNG	18	left	experiment	FALSE	NONE	.	.	.	.	.	.	.	.	.	212	1237	.	1	[]	[ 1]	[STATIC, RECTANGLE, 880.0, 460.0, 1040.0, 620.0]	212	1	.	1	1	CrossArea	25600	1	-21.5	-54.7	FALSE	Fixation: 1025 ms	1	dotpresent	1025	1	0.93	CrossArea	799	0	0	212	1	1	1025
h003	46	2	leftdot.PNG	18	left	experiment	FALSE	NONE	.	.	.	.	.	.	.	.	.	1212	2523	.	2	[]	[ 2]	[STATIC, ELLIPSE, 1320.0, 336.59998, 1722.0, 743.4]	1212	1	.	2	2	RightMirror	128439	1	-89.5	-36.6	FALSE	Fixation: 1311 ms	1	dotlasttime	2501	2	1.55	RightMirror	754	0	0	1212	1	1	1311
h003	47	2	rightdot.PNG	68	right	experiment	FALSE	NONE	.	.	.	.	.	.	.	.	.	237	1264	.	1	[]	[ 1]	[STATIC, RECTANGLE, 880.0, 460.0, 1040.0, 620.0]	237	1	.	1	1	CrossArea	25600	1	-20.2	-61.3	FALSE	Fixation: 1027 ms	1	dotpresent	1027	1	1.02	CrossArea	810	0	0	237	1	1	1027
h003	47	2	rightdot.PNG	68	right	experiment	FALSE	NONE	.	.	.	.	.	.	.	.	.	361	1702	.	2	[]	[ 3]	[STATIC, ELLIPSE, 197.99998, 336.59998, 600.0, 743.4]	1146	2	.	3	3	LeftMirror	128439	1	25	-50.8	FALSE	Fixation: 1341 ms	0	.	.	3	0.9	LeftMirror	854	0	0	1146	1	2	1341
h003	47	2	rightdot.PNG	68	right	experiment	FALSE	NONE	.	.	.	.	.	.	.	.	.	785	2525	.	3	[]	[ 3]	[STATIC, ELLIPSE, 197.99998, 336.59998, 600.0, 743.4]	1146	2	.	3	3	LeftMirror	128439	1	-54.4	-60.4	FALSE	Fixation: 1740 ms	1	dotlasttime	2503	3	1.29	LeftMirror	762	0	0	1146	2	2	1740
h003	48	2	leftdot.PNG	30	left	experiment	FALSE	NONE	.	.	.	.	.	.	.	.	.	294	1321	.	1	[]	[ 1]	[STATIC, RECTANGLE, 880.0, 460.0, 1040.0, 620.0]	294	1	.	1	1	CrossArea	25600	1	-16.4	-40.3	FALSE	Fixation: 1027 ms	1	dotpresent	1027	1	0.69	CrossArea	780	0	0	294	1	1	1027
h003	48	2	leftdot.PNG	30	left	experiment	FALSE	NONE	.	.	.	.	.	.	.	.	.	104	1471	.	2	[]	[ 2]	[STATIC, ELLIPSE, 1320.0, 336.59998, 1722.0, 743.4]	1078	4	.	2	2	RightMirror	128439	1	-194.8	-28.6	FALSE	Fixation: 1367 ms	0	.	.	2	3.16	RightMirror	766	0	0	1078	1	4	1367
h003	48	2	leftdot.PNG	30	left	experiment	FALSE	NONE	.	.	.	.	.	.	.	.	.	418	1920	.	3	[]	[ 2]	[STATIC, ELLIPSE, 1320.0, 336.59998, 1722.0, 743.4]	1078	4	.	2	2	RightMirror	128439	1	-53	-39.3	FALSE	Fixation: 1502 ms	0	.	.	2	1.05	RightMirror	719	0	0	1078	2	4	1502
h003	48	2	leftdot.PNG	30	left	experiment	FALSE	NONE	.	.	.	.	.	.	.	.	.	196	2142	.	4	[]	[ 2]	[STATIC, ELLIPSE, 1320.0, 336.59998, 1722.0, 743.4]	1078	4	.	2	2	RightMirror	128439	1	66.9	-34	FALSE	Fixation: 1946 ms	0	.	.	2	1.2	RightMirror	718	0	0	1078	3	4	1946
h003	48	2	leftdot.PNG	30	left	experiment	FALSE	NONE	.	.	.	.	.	.	.	.	.	360	2525	.	5	[]	[ 2]	[STATIC, ELLIPSE, 1320.0, 336.59998, 1722.0, 743.4]	1078	4	.	2	2	RightMirror	128439	1	-25.1	-40.2	FALSE	Fixation: 2165 ms	1	dotlasttime	2503	2	0.75	RightMirror	741	0	0	1078	4	4	2165
h003	49	2	rightdot.PNG	52	right	experiment	FALSE	NONE	.	.	.	.	.	.	.	.	.	213	1254	.	1	[]	[ 1]	[STATIC, RECTANGLE, 880.0, 460.0, 1040.0, 620.0]	213	1	.	1	1	CrossArea	25600	1	-3.9	-66.1	FALSE	Fixation: 1041 ms	1	dotpresent	1041	1	1.05	CrossArea	783	0	0	213	1	1	1041
h003	49	2	rightdot.PNG	52	right	experiment	FALSE	NONE	.	.	.	.	.	.	.	.	.	1203	2539	.	2	[]	[ 3]	[STATIC, ELLIPSE, 197.99998, 336.59998, 600.0, 743.4]	1203	1	.	3	3	LeftMirror	128439	1	-47.9	-44	FALSE	Fixation: 1336 ms	1	dotlasttime	2517	3	1.04	LeftMirror	751	0	0	1203	1	1	1336
h003	50	2	leftdot.PNG	8	left	experiment	FALSE	NONE	.	.	.	.	.	.	.	.	.	240	1267	.	1	[]	[ 1]	[STATIC, RECTANGLE, 880.0, 460.0, 1040.0, 620.0]	240	1	.	1	1	CrossArea	25600	1	-37	-34.8	FALSE	Fixation: 1027 ms	1	dotpresent	1027	1	0.81	CrossArea	717	0	0	240	1	1	1027
h003	50	2	leftdot.PNG	8	left	experiment	FALSE	NONE	.	.	.	.	.	.	.	.	.	66	1385	.	2	[]	[ 2]	[STATIC, ELLIPSE, 1320.0, 336.59998, 1722.0, 743.4]	1163	2	.	2	2	RightMirror	128439	1	-157.7	-44.7	FALSE	Fixation: 1319 ms	0	.	.	2	2.63	RightMirror	723	0	0	1163	1	2	1319
h003	50	2	leftdot.PNG	8	left	experiment	FALSE	NONE	.	.	.	.	.	.	.	.	.	1097	2526	.	3	[]	[ 2]	[STATIC, ELLIPSE, 1320.0, 336.59998, 1722.0, 743.4]	1163	2	.	2	2	RightMirror	128439	1	-58.2	-57.1	FALSE	Fixation: 1429 ms	1	dotlasttime	2503	2	1.3	RightMirror	735	0	0	1163	2	2	1429
h003	51	2	leftdot.PNG	35	left	experiment	FALSE	NONE	.	.	.	.	.	.	.	.	.	212	1239	.	1	[]	[ 1]	[STATIC, RECTANGLE, 880.0, 460.0, 1040.0, 620.0]	212	1	.	1	1	CrossArea	25600	1	-26.3	-39.2	FALSE	Fixation: 1027 ms	1	dotpresent	1027	1	0.75	CrossArea	703	0	0	212	1	1	1027
h003	51	2	leftdot.PNG	35	left	experiment	FALSE	NONE	.	.	.	.	.	.	.	.	.	1221	2526	.	2	[]	[ 2]	[STATIC, ELLIPSE, 1320.0, 336.59998, 1722.0, 743.4]	1221	1	.	2	2	RightMirror	128439	1	-120.4	-60	FALSE	Fixation: 1305 ms	1	dotlasttime	2503	2	2.16	RightMirror	727	0	0	1221	1	1	1305
h003	52	2	rightdot.PNG	67	right	experiment	FALSE	NONE	.	.	.	.	.	.	.	.	.	155	1185	.	1	[]	[ 1]	[STATIC, RECTANGLE, 880.0, 460.0, 1040.0, 620.0]	155	1	.	1	1	CrossArea	25600	1	-29.1	-42.6	FALSE	Fixation: 1030 ms	1	dotpresent	1030	1	0.82	CrossArea	768	0	0	155	1	1	1030
h003	52	2	rightdot.PNG	67	right	experiment	FALSE	NONE	.	.	.	.	.	.	.	.	.	23	1248	.	2	[]	[ 2]	[STATIC, ELLIPSE, 1320.0, 336.59998, 1722.0, 743.4]	23	1	.	2	2	RightDotArea	128439	1	-139.5	-46.5	FALSE	Fixation: 1225 ms	0	.	.	2	2.35	RightDotArea	753	0	0	23	1	1	1225
h003	52	2	rightdot.PNG	67	right	experiment	FALSE	NONE	.	.	.	.	.	.	.	.	.	221	1544	.	3	[]	[ 3]	[STATIC, ELLIPSE, 197.99998, 336.59998, 600.0, 743.4]	1158	2	.	3	3	LeftMirror	128439	1	41.5	-60.1	FALSE	Fixation: 1323 ms	0	.	.	3	1.16	LeftMirror	790	0	0	1158	1	2	1323
h003	52	2	rightdot.PNG	67	right	experiment	FALSE	NONE	.	.	.	.	.	.	.	.	.	937	2529	.	4	[]	[ 3]	[STATIC, ELLIPSE, 197.99998, 336.59998, 600.0, 743.4]	1158	2	.	3	3	LeftMirror	128439	1	-83.9	-40.4	FALSE	Fixation: 1592 ms	1	dotlasttime	2506	3	1.49	LeftMirror	749	0	0	1158	2	2	1592
h003	53	2	rightdot.PNG	58	right	experiment	FALSE	NONE	.	.	.	.	.	.	.	.	.	206	1231	.	1	[]	[ 1]	[STATIC, RECTANGLE, 880.0, 460.0, 1040.0, 620.0]	206	1	.	1	1	CrossArea	25600	1	-39.4	-37	FALSE	Fixation: 1025 ms	1	dotpresent	1025	1	0.86	CrossArea	720	0	0	206	1	1	1025
h003	53	2	rightdot.PNG	58	right	experiment	FALSE	NONE	.	.	.	.	.	.	.	.	.	1220	2524	.	2	[]	[ 3]	[STATIC, ELLIPSE, 197.99998, 336.59998, 600.0, 743.4]	1220	1	.	3	3	LeftMirror	128439	1	-24.9	-28.2	FALSE	Fixation: 1304 ms	1	dotlasttime	2501	3	0.6	LeftMirror	744	0	0	1220	1	1	1304
h003	54	2	leftdot.PNG	20	left	experiment	FALSE	NONE	.	.	.	.	.	.	.	.	.	248	1283	.	1	[]	[ 1]	[STATIC, RECTANGLE, 880.0, 460.0, 1040.0, 620.0]	248	1	.	1	1	CrossArea	25600	1	-31.9	-53.2	FALSE	Fixation: 1035 ms	1	dotpresent	1035	1	0.99	CrossArea	704	0	0	248	1	1	1035
h003	54	2	leftdot.PNG	20	left	experiment	FALSE	NONE	.	.	.	.	.	.	.	.	.	134	1489	.	2	[]	[ 2]	[STATIC, ELLIPSE, 1320.0, 336.59998, 1722.0, 743.4]	1155	2	.	2	2	RightMirror	128439	1	35.8	-42.9	FALSE	Fixation: 1355 ms	0	.	.	2	0.89	RightMirror	695	0	0	1155	1	2	1355
h003	54	2	leftdot.PNG	20	left	experiment	FALSE	NONE	.	.	.	.	.	.	.	.	.	1021	2535	.	3	[]	[ 2]	[STATIC, ELLIPSE, 1320.0, 336.59998, 1722.0, 743.4]	1155	2	.	2	2	RightMirror	128439	1	-118.3	-39.2	FALSE	Fixation: 1514 ms	1	dotlasttime	2511	2	2.01	RightMirror	679	0	0	1155	2	2	1514
h003	55	2	rightdot.PNG	44	right	experiment	FALSE	NONE	.	.	.	.	.	.	.	.	.	219	1253	.	1	[]	[ 1]	[STATIC, RECTANGLE, 880.0, 460.0, 1040.0, 620.0]	219	1	.	1	1	CrossArea	25600	1	-27.6	-37.2	FALSE	Fixation: 1034 ms	1	dotpresent	1034	1	0.74	CrossArea	757	0	0	219	1	1	1034
h003	55	2	rightdot.PNG	44	right	experiment	FALSE	NONE	.	.	.	.	.	.	.	.	.	1212	2534	.	2	[]	[ 3]	[STATIC, ELLIPSE, 197.99998, 336.59998, 600.0, 743.4]	1212	1	.	3	3	LeftMirror	128439	1	-6.8	-31.2	FALSE	Fixation: 1322 ms	1	dotlasttime	2510	3	0.5	LeftMirror	752	0	0	1212	1	1	1322
h003	56	2	rightdot.PNG	43	right	experiment	FALSE	NONE	.	.	.	.	.	.	.	.	.	183	1211	.	1	[]	[ 1]	[STATIC, RECTANGLE, 880.0, 460.0, 1040.0, 620.0]	183	1	.	1	1	CrossArea	25600	1	-28.4	-28	FALSE	Fixation: 1028 ms	1	dotpresent	1028	1	0.63	CrossArea	647	0	0	183	1	1	1028
h003	56	2	rightdot.PNG	43	right	experiment	FALSE	NONE	.	.	.	.	.	.	.	.	.	1233	2527	.	2	[]	[ 3]	[STATIC, ELLIPSE, 197.99998, 336.59998, 600.0, 743.4]	1233	1	.	3	3	LeftMirror	128439	1	-21.2	-22.1	FALSE	Fixation: 1294 ms	1	TRACKER_TIME 7 3460398.349	2504	3	0.49	LeftMirror	689	0	0	1233	1	1	1294
h003	57	2	leftdot.PNG	15	left	experiment	FALSE	NONE	.	.	.	.	.	.	.	.	.	218	1248	.	1	[]	[ 1]	[STATIC, RECTANGLE, 880.0, 460.0, 1040.0, 620.0]	218	1	.	1	1	CrossArea	25600	1	-43.9	-50.2	FALSE	Fixation: 1030 ms	1	dotpresent	1030	1	1.06	CrossArea	743	0	0	218	1	1	1030
h003	57	2	leftdot.PNG	15	left	experiment	FALSE	NONE	.	.	.	.	.	.	.	.	.	1202	2529	.	2	[]	[ 2]	[STATIC, ELLIPSE, 1320.0, 336.59998, 1722.0, 743.4]	1202	1	.	2	2	RightMirror	128439	1	12.2	-20.8	FALSE	Fixation: 1327 ms	1	dotlasttime	2506	2	0.38	RightMirror	719	0	0	1202	1	1	1327
h003	58	2	rightdot.PNG	70	right	experiment	FALSE	NONE	.	.	.	.	.	.	.	.	.	205	1243	.	1	[]	[ 1]	[STATIC, RECTANGLE, 880.0, 460.0, 1040.0, 620.0]	205	1	.	1	1	CrossArea	25600	1	-37.6	-28.9	FALSE	Fixation: 1038 ms	1	dotpresent	1038	1	0.76	CrossArea	664	0	0	205	1	1	1038
h003	58	2	rightdot.PNG	70	right	experiment	FALSE	NONE	.	.	.	.	.	.	.	.	.	73	1361	.	2	[]	[ 3]	[STATIC, ELLIPSE, 197.99998, 336.59998, 600.0, 743.4]	1203	2	.	3	3	LeftMirror	128439	1	150.6	-32.5	FALSE	Fixation: 1288 ms	0	.	.	3	2.47	LeftMirror	676	0	0	1203	1	2	1288
h003	58	2	rightdot.PNG	70	right	experiment	FALSE	NONE	.	.	.	.	.	.	.	.	.	1130	2536	.	3	[]	[ 3]	[STATIC, ELLIPSE, 197.99998, 336.59998, 600.0, 743.4]	1203	2	.	3	3	LeftMirror	128439	1	-36.8	-30	FALSE	Fixation: 1406 ms	1	dotlasttime	2513	3	0.76	LeftMirror	696	0	0	1203	2	2	1406
h003	59	2	rightdot.PNG	47	right	experiment	FALSE	NONE	.	.	.	.	.	.	.	.	.	212	1250	.	1	[]	[ 1]	[STATIC, RECTANGLE, 880.0, 460.0, 1040.0, 620.0]	212	1	.	1	1	CrossArea	25600	1	-34.2	-23.1	FALSE	Fixation: 1038 ms	1	dotpresent	1038	1	0.66	CrossArea	653	0	0	212	1	1	1038
h003	59	2	rightdot.PNG	47	right	experiment	FALSE	NONE	.	.	.	.	.	.	.	.	.	1197	2537	.	2	[]	[ 3]	[STATIC, ELLIPSE, 197.99998, 336.59998, 600.0, 743.4]	1197	1	.	3	3	LeftMirror	128439	1	-101.1	-16.2	FALSE	Fixation: 1340 ms	1	dotlasttime	2514	3	1.63	LeftMirror	668	0	0	1197	1	1	1340
h003	60	2	leftdot.PNG	9	left	experiment	FALSE	NONE	.	.	.	.	.	.	.	.	.	232	1263	.	1	[]	[ 1]	[STATIC, RECTANGLE, 880.0, 460.0, 1040.0, 620.0]	232	1	.	1	1	CrossArea	25600	1	-23.8	-13.2	FALSE	Fixation: 1031 ms	1	dotpresent	1031	1	0.44	CrossArea	729	0	0	232	1	1	1031
h003	60	2	leftdot.PNG	9	left	experiment	FALSE	NONE	.	.	.	.	.	.	.	.	.	1208	2529	.	2	[]	[ 2]	[STATIC, ELLIPSE, 1320.0, 336.59998, 1722.0, 743.4]	1208	1	.	2	2	RightMirror	128439	1	-69	-7.5	FALSE	Fixation: 1321 ms	1	dotlasttime	2506	2	1.11	RightMirror	692	0	0	1208	1	1	1321
h003	61	2	rightdot.PNG	56	right	experiment	FALSE	NONE	.	.	.	.	.	.	.	.	.	226	1254	.	1	[]	[ 1]	[STATIC, RECTANGLE, 880.0, 460.0, 1040.0, 620.0]	226	1	.	1	1	CrossArea	25600	1	-42.6	-23.2	FALSE	Fixation: 1028 ms	1	dotpresent	1028	1	0.77	CrossArea	676	0	0	226	1	1	1028
h003	61	2	rightdot.PNG	56	right	experiment	FALSE	NONE	.	.	.	.	.	.	.	.	.	460	1789	.	2	[]	[ 3]	[STATIC, ELLIPSE, 197.99998, 336.59998, 600.0, 743.4]	1160	2	.	3	3	LeftMirror	128439	1	-25.4	6.5	FALSE	Fixation: 1329 ms	0	.	.	3	0.42	LeftMirror	712	0	0	1160	1	2	1329
h003	61	2	rightdot.PNG	56	right	experiment	FALSE	NONE	.	.	.	.	.	.	.	.	.	700	2526	.	3	[]	[ 3]	[STATIC, ELLIPSE, 197.99998, 336.59998, 600.0, 743.4]	1160	2	.	3	3	LeftMirror	128439	1	-116.4	5.5	FALSE	Fixation: 1826 ms	1	dotlasttime	2503	3	1.86	LeftMirror	644	0	0	1160	2	2	1826
h003	62	2	rightdot.PNG	61	right	experiment	FALSE	NONE	.	.	.	.	.	.	.	.	.	209	1237	.	1	[]	[ 1]	[STATIC, RECTANGLE, 880.0, 460.0, 1040.0, 620.0]	209	1	.	1	1	CrossArea	25600	1	-48.3	-19	FALSE	Fixation: 1028 ms	1	dotpresent	1028	1	0.83	CrossArea	673	0	0	209	1	1	1028
h003	62	2	rightdot.PNG	61	right	experiment	FALSE	NONE	.	.	.	.	.	.	.	.	.	1223	2527	.	2	[]	[ 3]	[STATIC, ELLIPSE, 197.99998, 336.59998, 600.0, 743.4]	1223	1	.	3	3	LeftMirror	128439	1	-92.8	3.3	FALSE	Fixation: 1304 ms	1	dotlasttime	2504	3	1.48	LeftMirror	690	0	0	1223	1	1	1304
h003	63	2	leftdot.PNG	34	left	experiment	FALSE	NONE	.	.	.	.	.	.	.	.	.	252	1285	.	1	[]	[ 1]	[STATIC, RECTANGLE, 880.0, 460.0, 1040.0, 620.0]	252	1	.	1	1	CrossArea	25600	1	-69.5	-35.6	FALSE	Fixation: 1033 ms	1	dotpresent	1033	1	1.25	CrossArea	811	0	0	252	1	1	1033
h003	63	2	leftdot.PNG	34	left	experiment	FALSE	NONE	.	.	.	.	.	.	.	.	.	516	1864	.	2	[]	[ 2]	[STATIC, ELLIPSE, 1320.0, 336.59998, 1722.0, 743.4]	1173	2	.	2	2	RightMirror	128439	1	-131.8	-25.6	FALSE	Fixation: 1348 ms	0	.	.	2	2.16	RightMirror	825	0	0	1173	1	2	1348
h003	63	2	leftdot.PNG	34	left	experiment	FALSE	NONE	.	.	.	.	.	.	.	.	.	657	2532	.	3	[]	[ 2]	[STATIC, ELLIPSE, 1320.0, 336.59998, 1722.0, 743.4]	1173	2	.	2	2	RightMirror	128439	1	-99.9	-23.3	FALSE	Fixation: 1875 ms	1	dotlasttime	2508	2	1.65	RightMirror	731	0	0	1173	2	2	1875
h003	64	2	leftdot.PNG	38	left	experiment	FALSE	NONE	.	.	.	.	.	.	.	.	.	195	1226	.	1	[]	[ 1]	[STATIC, RECTANGLE, 880.0, 460.0, 1040.0, 620.0]	195	1	.	1	1	CrossArea	25600	1	-33.2	-21.6	FALSE	Fixation: 1031 ms	1	dotpresent	1031	1	0.63	CrossArea	716	0	0	195	1	1	1031
h003	64	2	leftdot.PNG	38	left	experiment	FALSE	NONE	.	.	.	.	.	.	.	.	.	227	1528	.	2	[]	[ 2]	[STATIC, ELLIPSE, 1320.0, 336.59998, 1722.0, 743.4]	1204	2	.	2	2	RightMirror	128439	1	27.3	-17.4	FALSE	Fixation: 1301 ms	0	.	.	2	0.52	RightMirror	694	0	0	1204	1	2	1301
h003	64	2	leftdot.PNG	38	left	experiment	FALSE	NONE	.	.	.	.	.	.	.	.	.	977	2529	.	3	[]	[ 2]	[STATIC, ELLIPSE, 1320.0, 336.59998, 1722.0, 743.4]	1204	2	.	2	2	RightMirror	128439	1	-121.8	-51.1	FALSE	Fixation: 1552 ms	1	dotlasttime	2506	2	2.12	RightMirror	688	0	0	1204	2	2	1552
h003	65	2	rightdot.PNG	51	right	experiment	FALSE	NONE	.	.	.	.	.	.	.	.	.	202	1230	.	1	[]	[ 1]	[STATIC, RECTANGLE, 880.0, 460.0, 1040.0, 620.0]	202	1	.	1	1	CrossArea	25600	1	-21.6	-2.6	FALSE	Fixation: 1028 ms	1	dotpresent	1028	1	0.35	CrossArea	644	0	0	202	1	1	1028
h003	65	2	rightdot.PNG	51	right	experiment	FALSE	NONE	.	.	.	.	.	.	.	.	.	1220	2526	.	2	[]	[ 3]	[STATIC, ELLIPSE, 197.99998, 336.59998, 600.0, 743.4]	1220	1	.	3	3	LeftMirror	128439	1	-36.4	-7.4	FALSE	Fixation: 1306 ms	1	dotlasttime	2503	3	0.59	LeftMirror	682	0	0	1220	1	1	1306
h003	66	2	leftdot.PNG	14	left	experiment	FALSE	NONE	.	.	.	.	.	.	.	.	.	295	1330	.	1	[]	[ 1]	[STATIC, RECTANGLE, 880.0, 460.0, 1040.0, 620.0]	295	1	.	1	1	CrossArea	25600	1	-35.2	-17.2	FALSE	Fixation: 1035 ms	1	dotpresent	1035	1	0.63	CrossArea	730	0	0	295	1	1	1035
h003	66	2	leftdot.PNG	14	left	experiment	FALSE	NONE	.	.	.	.	.	.	.	.	.	1149	2533	.	2	[]	[ 2]	[STATIC, ELLIPSE, 1320.0, 336.59998, 1722.0, 743.4]	1149	1	.	2	2	RightMirror	128439	1	-103.1	10.5	FALSE	Fixation: 1384 ms	1	dotlasttime	2510	2	1.67	RightMirror	627	0	0	1149	1	1	1384
h003	67	2	rightdot.PNG	71	right	experiment	FALSE	NONE	.	.	.	.	.	.	.	.	.	268	1300	.	1	[]	[ 1]	[STATIC, RECTANGLE, 880.0, 460.0, 1040.0, 620.0]	268	1	.	1	1	CrossArea	25600	1	-40.6	4.2	FALSE	Fixation: 1032 ms	1	dotpresent	1032	1	0.65	CrossArea	666	0	0	268	1	1	1032
h003	67	2	rightdot.PNG	71	right	experiment	FALSE	NONE	.	.	.	.	.	.	.	.	.	111	1443	.	2	[]	[ ]	.	.	.	.	.	.	.	.	.	.	.	FALSE	Fixation: 1332 ms	0	.	.	1	1.51	CrossArea	685	.	.	.	.	.	1332
h003	67	2	rightdot.PNG	71	right	experiment	FALSE	NONE	.	.	.	.	.	.	.	.	.	77	1572	.	3	[]	[ 3]	[STATIC, ELLIPSE, 197.99998, 336.59998, 600.0, 743.4]	995	2	.	3	3	LeftMirror	128439	1	16.1	-62.6	FALSE	Fixation: 1495 ms	0	.	.	3	1.02	LeftMirror	704	0	0	995	1	2	1495
h003	67	2	rightdot.PNG	71	right	experiment	FALSE	NONE	.	.	.	.	.	.	.	.	.	918	2530	.	4	[]	[ 3]	[STATIC, ELLIPSE, 197.99998, 336.59998, 600.0, 743.4]	995	2	.	3	3	LeftMirror	128439	1	-36	-40.7	FALSE	Fixation: 1612 ms	1	dotlasttime	2507	3	0.86	LeftMirror	699	0	0	995	2	2	1612
h003	68	2	leftdot.PNG	21	left	experiment	FALSE	NONE	.	.	.	.	.	.	.	.	.	247	1287	.	1	[]	[ 1]	[STATIC, RECTANGLE, 880.0, 460.0, 1040.0, 620.0]	247	1	.	1	1	CrossArea	25600	1	-23.7	-37	FALSE	Fixation: 1040 ms	1	dotpresent	1040	1	0.7	CrossArea	722	0	0	247	1	1	1040
h003	68	2	leftdot.PNG	21	left	experiment	FALSE	NONE	.	.	.	.	.	.	.	.	.	233	1583	.	2	[]	[ 2]	[STATIC, ELLIPSE, 1320.0, 336.59998, 1722.0, 743.4]	1164	2	.	2	2	RightMirror	128439	1	124	-1.4	FALSE	Fixation: 1350 ms	0	.	.	2	1.99	RightMirror	688	0	0	1164	1	2	1350
h003	68	2	leftdot.PNG	21	left	experiment	FALSE	NONE	.	.	.	.	.	.	.	.	.	931	2539	.	3	[]	[ 2]	[STATIC, ELLIPSE, 1320.0, 336.59998, 1722.0, 743.4]	1164	2	.	2	2	RightMirror	128439	1	-25.5	-29.6	FALSE	Fixation: 1608 ms	1	dotlasttime	2516	2	0.62	RightMirror	633	0	0	1164	2	2	1608
h003	69	2	leftdot.PNG	13	left	experiment	FALSE	NONE	.	.	.	.	.	.	.	.	.	210	1245	.	1	[]	[ 1]	[STATIC, RECTANGLE, 880.0, 460.0, 1040.0, 620.0]	210	1	.	1	1	CrossArea	25600	1	-28.3	-33.7	FALSE	Fixation: 1035 ms	1	dotpresent	1035	1	0.7	CrossArea	690	0	0	210	1	1	1035
h003	69	2	leftdot.PNG	13	left	experiment	FALSE	NONE	.	.	.	.	.	.	.	.	.	1232	2533	.	2	[]	[ 2]	[STATIC, ELLIPSE, 1320.0, 336.59998, 1722.0, 743.4]	1232	1	.	2	2	RightMirror	128439	1	12.7	-25.9	FALSE	Fixation: 1301 ms	1	dotlasttime	2510	2	0.46	RightMirror	694	0	0	1232	1	1	1301
h003	70	2	rightdot.PNG	54	right	experiment	FALSE	NONE	.	.	.	.	.	.	.	.	.	207	1245	.	1	[]	[ 1]	[STATIC, RECTANGLE, 880.0, 460.0, 1040.0, 620.0]	207	1	.	1	1	CrossArea	25600	1	-19.6	-39.7	FALSE	Fixation: 1038 ms	1	dotpresent	1038	1	0.7	CrossArea	652	0	0	207	1	1	1038
h003	70	2	rightdot.PNG	54	right	experiment	FALSE	NONE	.	.	.	.	.	.	.	.	.	1225	2536	.	2	[]	[ 3]	[STATIC, ELLIPSE, 197.99998, 336.59998, 600.0, 743.4]	1225	1	.	3	3	LeftMirror	128439	1	-81.9	-11.7	FALSE	Fixation: 1311 ms	1	dotlasttime	2513	3	1.32	LeftMirror	621	0	0	1225	1	1	1311
h003	71	2	rightdot.PNG	57	right	experiment	FALSE	NONE	.	.	.	.	.	.	.	.	.	212	1241	.	1	[]	[ 1]	[STATIC, RECTANGLE, 880.0, 460.0, 1040.0, 620.0]	212	1	.	1	1	CrossArea	25600	1	-27.3	-31.1	FALSE	Fixation: 1029 ms	1	dotpresent	1029	1	0.65	CrossArea	664	0	0	212	1	1	1029
h003	71	2	rightdot.PNG	57	right	experiment	FALSE	NONE	.	.	.	.	.	.	.	.	.	591	1931	.	2	[]	[ 3]	[STATIC, ELLIPSE, 197.99998, 336.59998, 600.0, 743.4]	1162	2	.	3	3	LeftMirror	128439	1	-150.3	-6.5	FALSE	Fixation: 1340 ms	0	.	.	3	2.4	LeftMirror	656	0	0	1162	1	2	1340
h003	71	2	rightdot.PNG	57	right	experiment	FALSE	NONE	.	.	.	.	.	.	.	.	.	571	2527	.	3	[]	[ 3]	[STATIC, ELLIPSE, 197.99998, 336.59998, 600.0, 743.4]	1162	2	.	3	3	LeftMirror	128439	1	-8.4	7.4	FALSE	Fixation: 1956 ms	1	dotlasttime	2504	3	0.18	LeftMirror	637	0	0	1162	2	2	1956
h003	72	2	leftdot.PNG	23	left	experiment	FALSE	NONE	.	.	.	.	.	.	.	.	.	406	1447	.	1	[]	[ 1]	[STATIC, RECTANGLE, 880.0, 460.0, 1040.0, 620.0]	406	1	.	1	1	CrossArea	25600	1	-34.2	-36.2	FALSE	Fixation: 1041 ms	1	dotpresent	1041	1	0.79	CrossArea	824	0	0	406	1	1	1041
h003	72	2	leftdot.PNG	23	left	experiment	FALSE	NONE	.	.	.	.	.	.	.	.	.	46	1522	.	2	[]	[ ]	.	.	.	.	.	.	.	.	.	.	.	FALSE	Fixation: 1476 ms	0	.	.	1	2.55	CrossArea	802	.	.	.	.	.	1476
h003	72	2	leftdot.PNG	23	left	experiment	FALSE	NONE	.	.	.	.	.	.	.	.	.	281	1839	.	3	[]	[ 2]	[STATIC, ELLIPSE, 1320.0, 336.59998, 1722.0, 743.4]	941	2	.	2	2	RightMirror	128439	1	-107.7	-58.4	FALSE	Fixation: 1558 ms	0	.	.	2	1.96	RightMirror	775	0	0	941	1	2	1558
h003	72	2	leftdot.PNG	23	left	experiment	FALSE	NONE	.	.	.	.	.	.	.	.	.	660	2540	.	4	[]	[ 2]	[STATIC, ELLIPSE, 1320.0, 336.59998, 1722.0, 743.4]	941	2	.	2	2	RightMirror	128439	1	66.8	10.6	FALSE	Fixation: 1880 ms	1	dotlasttime	2517	2	1.09	RightMirror	779	0	0	941	2	2	1880
h003	73	2	rightdot.PNG	66	right	experiment	FALSE	NONE	.	.	.	.	.	.	.	.	.	250	1278	.	1	[]	[ 1]	[STATIC, RECTANGLE, 880.0, 460.0, 1040.0, 620.0]	250	1	.	1	1	CrossArea	25600	1	-19.5	-16.9	FALSE	Fixation: 1028 ms	1	dotpresent	1028	1	0.41	CrossArea	732	0	0	250	1	1	1028
h003	73	2	rightdot.PNG	66	right	experiment	FALSE	NONE	.	.	.	.	.	.	.	.	.	34	1372	.	2	[]	[ 3]	[STATIC, ELLIPSE, 197.99998, 336.59998, 600.0, 743.4]	1127	3	.	3	3	LeftMirror	128439	1	64.7	25.6	FALSE	Fixation: 1338 ms	0	.	.	3	1.11	LeftMirror	831	0	0	1127	1	3	1338
h003	73	2	rightdot.PNG	66	right	experiment	FALSE	NONE	.	.	.	.	.	.	.	.	.	575	1977	.	3	[]	[ 3]	[STATIC, ELLIPSE, 197.99998, 336.59998, 600.0, 743.4]	1127	3	.	3	3	LeftMirror	128439	1	-117.4	-2.5	FALSE	Fixation: 1402 ms	0	.	.	3	1.88	LeftMirror	788	0	0	1127	2	3	1402
h003	73	2	rightdot.PNG	66	right	experiment	FALSE	NONE	.	.	.	.	.	.	.	.	.	518	2526	.	4	[]	[ 3]	[STATIC, ELLIPSE, 197.99998, 336.59998, 600.0, 743.4]	1127	3	.	3	3	LeftMirror	128439	1	-6.9	-12	FALSE	Fixation: 2008 ms	1	dotlasttime	2503	3	0.22	LeftMirror	780	0	0	1127	3	3	2008
h003	74	2	leftdot.PNG	28	left	experiment	FALSE	NONE	.	.	.	.	.	.	.	.	.	197	1238	.	1	[]	[ 1]	[STATIC, RECTANGLE, 880.0, 460.0, 1040.0, 620.0]	197	1	.	1	1	CrossArea	25600	1	-35.8	-25	FALSE	Fixation: 1041 ms	1	dotpresent	1041	1	0.7	CrossArea	762	0	0	197	1	1	1041
h003	74	2	leftdot.PNG	28	left	experiment	FALSE	NONE	.	.	.	.	.	.	.	.	.	147	1439	.	2	[]	[ 2]	[STATIC, ELLIPSE, 1320.0, 336.59998, 1722.0, 743.4]	1212	2	.	2	2	RightMirror	128439	1	27.3	7.7	FALSE	Fixation: 1292 ms	0	.	.	2	0.46	RightMirror	711	0	0	1212	1	2	1292
h003	74	2	leftdot.PNG	28	left	experiment	FALSE	NONE	.	.	.	.	.	.	.	.	.	1065	2539	.	3	[]	[ 2]	[STATIC, ELLIPSE, 1320.0, 336.59998, 1722.0, 743.4]	1212	2	.	2	2	RightMirror	128439	1	-144.9	-28.6	FALSE	Fixation: 1474 ms	1	dotlasttime	2517	2	2.38	RightMirror	708	0	0	1212	2	2	1474
h003	75	2	rightdot.PNG	60	right	experiment	FALSE	NONE	.	.	.	.	.	.	.	.	.	179	1212	.	1	[]	[ 1]	[STATIC, RECTANGLE, 880.0, 460.0, 1040.0, 620.0]	179	1	.	1	1	CrossArea	25600	1	-16.3	-26	FALSE	Fixation: 1033 ms	1	dotpresent	1033	1	0.49	CrossArea	839	0	0	179	1	1	1033
h003	75	2	rightdot.PNG	60	right	experiment	FALSE	NONE	.	.	.	.	.	.	.	.	.	59	1317	.	2	[]	[ ]	.	.	.	.	.	.	.	.	.	.	.	FALSE	Fixation: 1258 ms	0	.	.	2	4.08	RightDotArea	846	.	.	.	.	.	1258
h003	75	2	rightdot.PNG	60	right	experiment	FALSE	NONE	.	.	.	.	.	.	.	.	.	29	1419	.	3	[]	[ 3]	[STATIC, ELLIPSE, 197.99998, 336.59998, 600.0, 743.4]	1078	2	.	3	3	LeftMirror	128439	1	165.9	-21.7	FALSE	Fixation: 1390 ms	0	.	.	3	2.68	LeftMirror	882	0	0	1078	1	2	1390
h003	75	2	rightdot.PNG	60	right	experiment	FALSE	NONE	.	.	.	.	.	.	.	.	.	1049	2532	.	4	[]	[ 3]	[STATIC, ELLIPSE, 197.99998, 336.59998, 600.0, 743.4]	1078	2	.	3	3	LeftMirror	128439	1	-20.1	5.1	FALSE	Fixation: 1483 ms	1	dotlasttime	2509	3	0.33	LeftMirror	796	0	0	1078	2	2	1483
h004	1	1	leftdot.PNG	1	left	practice	FALSE	NONE	.	.	.	.	.	.	.	.	.	167	1197	.	1	[]	[ 1]	[STATIC, RECTANGLE, 880.0, 460.0, 1040.0, 620.0]	167	1	.	1	1	CrossArea	25600	1	-32.3	-15.7	FALSE	Fixation: 1030 ms	1	dotpresent	1030	1	0.57	CrossArea	1171	0	0	167	1	1	1030
h004	1	1	leftdot.PNG	1	left	practice	FALSE	NONE	.	.	.	.	.	.	.	.	.	126	1370	.	2	[]	[ 3]	[STATIC, ELLIPSE, 197.99998, 336.59998, 600.0, 743.4]	126	1	.	3	3	LeftDotArea	128439	1	49.9	-21.2	FALSE	Fixation: 1244 ms	0	.	.	3	0.87	LeftDotArea	1257	0	0	126	1	1	1244
h004	1	1	leftdot.PNG	1	left	practice	FALSE	NONE	.	.	.	.	.	.	.	.	.	283	1728	.	3	[]	[ 2]	[STATIC, ELLIPSE, 1320.0, 336.59998, 1722.0, 743.4]	1038	3	.	2	2	RightMirror	128439	1	117.7	19.4	FALSE	Fixation: 1445 ms	0	.	.	2	1.91	RightMirror	1152	0	1	1038	1	3	1445
h004	1	1	leftdot.PNG	1	left	practice	FALSE	NONE	.	.	.	.	.	.	.	.	.	221	1973	.	4	[]	[ 2]	[STATIC, ELLIPSE, 1320.0, 336.59998, 1722.0, 743.4]	1038	3	.	2	2	RightMirror	128439	1	-34.7	-8	FALSE	Fixation: 1752 ms	0	.	.	2	0.57	RightMirror	1055	0	1	1038	2	3	1752
h004	1	1	leftdot.PNG	1	left	practice	FALSE	NONE	.	.	.	.	.	.	.	.	.	534	2529	.	5	[]	[ 2]	[STATIC, ELLIPSE, 1320.0, 336.59998, 1722.0, 743.4]	1038	3	.	2	2	RightMirror	128439	1	-138.9	-16.4	FALSE	Fixation: 1995 ms	1	dotlasttime	2506	2	2.24	RightMirror	978	0	1	1038	3	3	1995
h004	2	1	leftdot.PNG	3	left	practice	FALSE	NONE	.	.	.	.	.	.	.	.	.	219	1254	.	1	[]	[ 1]	[STATIC, RECTANGLE, 880.0, 460.0, 1040.0, 620.0]	219	1	.	1	1	CrossArea	25600	1	-19.8	-20	FALSE	Fixation: 1035 ms	1	dotpresent	1035	1	0.45	CrossArea	1140	0	0	219	1	1	1035
h004	2	1	leftdot.PNG	3	left	practice	FALSE	NONE	.	.	.	.	.	.	.	.	.	52	1350	.	2	[]	[ 3]	[STATIC, ELLIPSE, 197.99998, 336.59998, 600.0, 743.4]	52	1	.	3	3	LeftDotArea	128439	1	94.2	-13.2	FALSE	Fixation: 1298 ms	0	.	.	3	1.53	LeftDotArea	1198	0	0	52	1	1	1298
h004	2	1	leftdot.PNG	3	left	practice	FALSE	NONE	.	.	.	.	.	.	.	.	.	151	1587	.	3	[]	[ ]	.	.	.	.	.	.	.	.	.	.	.	FALSE	Fixation: 1436 ms	0	.	.	2	4.19	RightMirror	1133	.	.	.	.	.	1436
h004	2	1	leftdot.PNG	3	left	practice	FALSE	NONE	.	.	.	.	.	.	.	.	.	162	1779	.	4	[]	[ 2]	[STATIC, ELLIPSE, 1320.0, 336.59998, 1722.0, 743.4]	892	2	.	2	2	RightMirror	128439	1	-9.9	-14.1	FALSE	Fixation: 1617 ms	0	.	.	2	0.27	RightMirror	1136	0	1	892	1	2	1617
h004	2	1	leftdot.PNG	3	left	practice	FALSE	NONE	.	.	.	.	.	.	.	.	.	730	2534	.	5	[]	[ 2]	[STATIC, ELLIPSE, 1320.0, 336.59998, 1722.0, 743.4]	892	2	.	2	2	RightMirror	128439	1	-180.6	-5.9	FALSE	Fixation: 1804 ms	1	dotlasttime	2511	2	2.9	RightMirror	1038	0	1	892	2	2	1804
h004	3	1	rightdot.PNG	4	right	practice	FALSE	NONE	.	.	.	.	.	.	.	.	.	238	1272	.	1	[]	[ 1]	[STATIC, RECTANGLE, 880.0, 460.0, 1040.0, 620.0]	238	1	.	1	1	CrossArea	25600	1	-20	-21.6	FALSE	Fixation: 1034 ms	1	dotpresent	1034	1	0.47	CrossArea	1111	0	0	238	1	1	1034
h004	3	1	rightdot.PNG	4	right	practice	FALSE	NONE	.	.	.	.	.	.	.	.	.	1206	2532	.	2	[]	[ 3]	[STATIC, ELLIPSE, 197.99998, 336.59998, 600.0, 743.4]	1206	1	.	3	3	LeftMirror	128439	1	35.9	-9.3	FALSE	Fixation: 1326 ms	1	dotlasttime	2510	3	0.59	LeftMirror	1132	0	0	1206	1	1	1326
h004	4	1	rightdot.PNG	2	right	practice	FALSE	NONE	.	.	.	.	.	.	.	.	.	239	1273	.	1	[]	[ 1]	[STATIC, RECTANGLE, 880.0, 460.0, 1040.0, 620.0]	239	1	.	1	1	CrossArea	25600	1	-28.7	-28.7	FALSE	Fixation: 1034 ms	1	dotpresent	1034	1	0.65	CrossArea	1068	0	0	239	1	1	1034
h004	4	1	rightdot.PNG	2	right	practice	FALSE	NONE	.	.	.	.	.	.	.	.	.	242	1570	.	2	[]	[ 3]	[STATIC, ELLIPSE, 197.99998, 336.59998, 600.0, 743.4]	1072	2	.	3	3	LeftMirror	128439	1	-17.7	2.6	FALSE	Fixation: 1328 ms	0	.	.	3	0.29	LeftMirror	1181	0	0	1072	1	2	1328
h004	4	1	rightdot.PNG	2	right	practice	FALSE	NONE	.	.	.	.	.	.	.	.	.	830	2419	.	3	[]	[ 3]	[STATIC, ELLIPSE, 197.99998, 336.59998, 600.0, 743.4]	1072	2	.	3	3	LeftMirror	128439	1	79	7.5	FALSE	Fixation: 1589 ms	0	.	.	3	1.28	LeftMirror	1065	0	0	1072	2	2	1589
h004	4	1	rightdot.PNG	2	right	practice	FALSE	NONE	.	.	.	.	.	.	.	.	.	61	2532	.	4	[]	[ ]	.	.	.	.	.	.	.	.	.	.	.	FALSE	Fixation: 2471 ms	1	dotlasttime	2510	1	1.58	CrossArea	1030	.	.	.	.	.	2471
h004	5	1	leftdot.PNG	5	left	practice	FALSE	BEFORE	.	.	.	.	.	.	.	.	.	177	1202	.	1	[]	[ 1]	[STATIC, RECTANGLE, 880.0, 460.0, 1040.0, 620.0]	177	1	.	1	1	CrossArea	25600	1	-9	-40.9	FALSE	Fixation: 1025 ms	1	dotpresent	1025	1	0.65	CrossArea	1125	0	0	177	1	1	1025
h004	5	1	leftdot.PNG	5	left	practice	FALSE	NONE	.	.	.	.	.	.	.	.	.	115	1357	.	2	[]	[ 3]	[STATIC, ELLIPSE, 197.99998, 336.59998, 600.0, 743.4]	115	1	.	3	3	LeftDotArea	128439	1	188.8	-22.7	FALSE	Fixation: 1242 ms	0	.	.	3	3.04	LeftDotArea	1048	0	0	115	1	1	1242
h004	5	1	leftdot.PNG	5	left	practice	FALSE	NONE	.	.	.	.	.	.	.	.	.	1112	2523	.	3	[]	[ 2]	[STATIC, ELLIPSE, 1320.0, 336.59998, 1722.0, 743.4]	1112	1	.	2	2	RightMirror	128439	1	-189.2	28.3	FALSE	Fixation: 1411 ms	1	dotlasttime	2500	2	3.06	RightMirror	990	0	1	1112	1	1	1411
h004	6	2	leftdot.PNG	19	left	experiment	FALSE	NONE	.	.	.	.	.	.	.	.	.	259	1293	.	1	[]	[ 1]	[STATIC, RECTANGLE, 880.0, 460.0, 1040.0, 620.0]	259	1	.	1	1	CrossArea	25600	1	-29.9	-24.5	FALSE	Fixation: 1034 ms	1	dotpresent	1034	1	0.62	CrossArea	1153	0	0	259	1	1	1034
h004	6	2	leftdot.PNG	19	left	experiment	FALSE	NONE	.	.	.	.	.	.	.	.	.	299	1643	.	2	[]	[ 2]	[STATIC, ELLIPSE, 1320.0, 336.59998, 1722.0, 743.4]	1173	2	.	2	2	RightMirror	128439	1	-51	10.2	FALSE	Fixation: 1344 ms	0	.	.	2	0.84	RightMirror	1132	0	0	1173	1	2	1344
h004	6	2	leftdot.PNG	19	left	experiment	FALSE	NONE	.	.	.	.	.	.	.	.	.	874	2532	.	3	[]	[ 2]	[STATIC, ELLIPSE, 1320.0, 336.59998, 1722.0, 743.4]	1173	2	.	2	2	RightMirror	128439	1	-114.4	-1.5	FALSE	Fixation: 1658 ms	1	dotlasttime	2510	2	1.84	RightMirror	969	0	0	1173	2	2	1658
h004	7	2	rightdot.PNG	63	right	experiment	FALSE	NONE	.	.	.	.	.	.	.	.	.	281	1320	.	1	[]	[ 1]	[STATIC, RECTANGLE, 880.0, 460.0, 1040.0, 620.0]	482	2	.	1	1	CrossArea	25600	1	-26.1	-32.2	FALSE	Fixation: 1039 ms	1	dotpresent	1039	1	0.66	CrossArea	1133	0	0	281	1	1	1039
h004	7	2	rightdot.PNG	63	right	experiment	FALSE	NONE	.	.	.	.	.	.	.	.	.	916	2287	.	2	[]	[ 3]	[STATIC, ELLIPSE, 197.99998, 336.59998, 600.0, 743.4]	916	1	.	3	3	LeftMirror	128439	1	70.4	0.9	FALSE	Fixation: 1371 ms	0	.	.	3	1.13	LeftMirror	1034	0	0	916	1	1	1371
h004	7	2	rightdot.PNG	63	right	experiment	FALSE	NONE	.	.	.	.	.	.	.	.	.	201	2537	.	3	[]	[ 1]	[STATIC, RECTANGLE, 880.0, 460.0, 1040.0, 620.0]	482	2	.	1	1	CrossArea	25600	2	36	-24.2	FALSE	Fixation: 2336 ms	1	dotlasttime	2515	1	0.69	CrossArea	1050	1	1	201	1	1	2336
h004	8	2	leftdot.PNG	37	left	experiment	FALSE	NONE	.	.	.	.	.	.	.	.	.	219	1247	.	1	[]	[ 1]	[STATIC, RECTANGLE, 880.0, 460.0, 1040.0, 620.0]	219	1	.	1	1	CrossArea	25600	1	-26.5	-27.4	FALSE	Fixation: 1028 ms	1	dotpresent	1028	1	0.61	CrossArea	1061	0	0	219	1	1	1028
h004	8	2	leftdot.PNG	37	left	experiment	FALSE	NONE	.	.	.	.	.	.	.	.	.	243	1537	.	2	[]	[ 2]	[STATIC, ELLIPSE, 1320.0, 336.59998, 1722.0, 743.4]	1214	2	.	2	2	RightMirror	128439	1	-97.8	-24.6	FALSE	Fixation: 1294 ms	0	.	.	2	1.62	RightMirror	1077	0	0	1214	1	2	1294
h004	8	2	leftdot.PNG	37	left	experiment	FALSE	NONE	.	.	.	.	.	.	.	.	.	971	2527	.	3	[]	[ 2]	[STATIC, ELLIPSE, 1320.0, 336.59998, 1722.0, 743.4]	1214	2	.	2	2	RightMirror	128439	1	-177.1	-17.8	FALSE	Fixation: 1556 ms	1	dotlasttime	2504	2	2.87	RightMirror	931	0	0	1214	2	2	1556
h004	9	2	leftdot.PNG	18	left	experiment	FALSE	NONE	.	.	.	.	.	.	.	.	.	300	1335	.	1	[]	[ 1]	[STATIC, RECTANGLE, 880.0, 460.0, 1040.0, 620.0]	300	1	.	1	1	CrossArea	25600	1	-18.2	-36.7	FALSE	Fixation: 1035 ms	1	dotpresent	1035	1	0.65	CrossArea	1147	0	0	300	1	1	1035
h004	9	2	leftdot.PNG	18	left	experiment	FALSE	NONE	.	.	.	.	.	.	.	.	.	507	1883	.	2	[]	[ 2]	[STATIC, ELLIPSE, 1320.0, 336.59998, 1722.0, 743.4]	1142	2	.	2	2	RightMirror	128439	1	-164.7	5.8	FALSE	Fixation: 1376 ms	0	.	.	2	2.66	RightMirror	1102	0	0	1142	1	2	1376
h004	9	2	leftdot.PNG	18	left	experiment	FALSE	NONE	.	.	.	.	.	.	.	.	.	635	2533	.	3	[]	[ 2]	[STATIC, ELLIPSE, 1320.0, 336.59998, 1722.0, 743.4]	1142	2	.	2	2	RightMirror	128439	1	-112.4	-15.2	FALSE	Fixation: 1898 ms	1	dotlasttime	2511	2	1.83	RightMirror	983	0	0	1142	2	2	1898
h004	10	2	rightdot.PNG	56	right	experiment	FALSE	NONE	.	.	.	.	.	.	.	.	.	164	1199	.	1	[]	[ 1]	[STATIC, RECTANGLE, 880.0, 460.0, 1040.0, 620.0]	164	1	.	1	1	CrossArea	25600	1	-19.8	-35.6	FALSE	Fixation: 1035 ms	1	dotpresent	1035	1	0.65	CrossArea	1091	0	0	164	1	1	1035
h004	10	2	rightdot.PNG	56	right	experiment	FALSE	NONE	.	.	.	.	.	.	.	.	.	323	1565	.	2	[]	[ 3]	[STATIC, ELLIPSE, 197.99998, 336.59998, 600.0, 743.4]	1282	2	.	3	3	LeftMirror	128439	1	82.1	-30.6	FALSE	Fixation: 1242 ms	0	.	.	3	1.41	LeftMirror	1122	0	0	1282	1	2	1242
h004	10	2	rightdot.PNG	56	right	experiment	FALSE	NONE	.	.	.	.	.	.	.	.	.	959	2534	.	3	[]	[ 3]	[STATIC, ELLIPSE, 197.99998, 336.59998, 600.0, 743.4]	1282	2	.	3	3	LeftMirror	128439	1	69.3	-10.4	FALSE	Fixation: 1575 ms	1	dotlasttime	2511	3	1.13	LeftMirror	1097	0	0	1282	2	2	1575
h004	11	2	rightdot.PNG	46	right	experiment	FALSE	NONE	.	.	.	.	.	.	.	.	.	238	1274	.	1	[]	[ 1]	[STATIC, RECTANGLE, 880.0, 460.0, 1040.0, 620.0]	238	1	.	1	1	CrossArea	25600	1	-25.9	-33	FALSE	Fixation: 1036 ms	1	dotpresent	1036	1	0.67	CrossArea	1125	0	0	238	1	1	1036
h004	11	2	rightdot.PNG	46	right	experiment	FALSE	NONE	.	.	.	.	.	.	.	.	.	151	1469	.	2	[]	[ 3]	[STATIC, ELLIPSE, 197.99998, 336.59998, 600.0, 743.4]	1181	3	.	3	3	LeftMirror	128439	1	139.7	-8	FALSE	Fixation: 1318 ms	0	.	.	3	2.25	LeftMirror	1152	0	0	1181	1	3	1318
h004	11	2	rightdot.PNG	46	right	experiment	FALSE	NONE	.	.	.	.	.	.	.	.	.	227	1717	.	3	[]	[ 3]	[STATIC, ELLIPSE, 197.99998, 336.59998, 600.0, 743.4]	1181	3	.	3	3	LeftMirror	128439	1	29.4	22.5	FALSE	Fixation: 1490 ms	0	.	.	3	0.59	LeftMirror	1125	0	0	1181	2	3	1490
h004	11	2	rightdot.PNG	46	right	experiment	FALSE	NONE	.	.	.	.	.	.	.	.	.	803	2535	.	4	[]	[ 3]	[STATIC, ELLIPSE, 197.99998, 336.59998, 600.0, 743.4]	1181	3	.	3	3	LeftMirror	128439	1	83.4	15.9	FALSE	Fixation: 1732 ms	1	dotlasttime	2512	3	1.36	LeftMirror	992	0	0	1181	3	3	1732
h004	12	2	leftdot.PNG	40	left	experiment	FALSE	NONE	.	.	.	.	.	.	.	.	.	314	1341	.	1	[]	[ 1]	[STATIC, RECTANGLE, 880.0, 460.0, 1040.0, 620.0]	314	1	.	1	1	CrossArea	25600	1	-33	-44.9	FALSE	Fixation: 1027 ms	1	dotpresent	1027	1	0.89	CrossArea	1167	0	0	314	1	1	1027
h004	12	2	leftdot.PNG	40	left	experiment	FALSE	NONE	.	.	.	.	.	.	.	.	.	342	1729	.	2	[]	[ 2]	[STATIC, ELLIPSE, 1320.0, 336.59998, 1722.0, 743.4]	1127	2	.	2	2	RightMirror	128439	1	-111.1	-14.6	FALSE	Fixation: 1387 ms	0	.	.	2	1.81	RightMirror	1055	0	0	1127	1	2	1387
h004	12	2	leftdot.PNG	40	left	experiment	FALSE	NONE	.	.	.	.	.	.	.	.	.	785	2526	.	3	[]	[ 2]	[STATIC, ELLIPSE, 1320.0, 336.59998, 1722.0, 743.4]	1127	2	.	2	2	RightMirror	128439	1	-174.3	-6.1	FALSE	Fixation: 1741 ms	1	TRACKER_TIME 2 6379192.237	2503	2	2.81	RightMirror	931	0	0	1127	2	2	1741
h004	13	2	rightdot.PNG	51	right	experiment	FALSE	NONE	.	.	.	.	.	.	.	.	.	191	1222	.	1	[]	[ 1]	[STATIC, RECTANGLE, 880.0, 460.0, 1040.0, 620.0]	309	2	.	1	1	CrossArea	25600	1	-25.2	-29.7	FALSE	Fixation: 1031 ms	1	dotpresent	1031	1	0.62	CrossArea	1050	0	0	191	1	1	1031
h004	13	2	rightdot.PNG	51	right	experiment	FALSE	NONE	.	.	.	.	.	.	.	.	.	1097	2363	.	2	[]	[ 3]	[STATIC, ELLIPSE, 197.99998, 336.59998, 600.0, 743.4]	1097	1	.	3	3	LeftMirror	128439	1	67.5	4.5	FALSE	Fixation: 1266 ms	0	.	.	3	1.09	LeftMirror	1051	0	0	1097	1	1	1266
h004	13	2	rightdot.PNG	51	right	experiment	FALSE	NONE	.	.	.	.	.	.	.	.	.	118	2530	.	3	[]	[ 1]	[STATIC, RECTANGLE, 880.0, 460.0, 1040.0, 620.0]	309	2	.	1	1	CrossArea	25600	2	7.1	-16.1	FALSE	Fixation: 2412 ms	1	dotlasttime	2507	1	0.28	CrossArea	1088	1	1	118	1	1	2412
h004	14	2	rightdot.PNG	41	right	experiment	FALSE	NONE	.	.	.	.	.	.	.	.	.	94	1121	.	1	[]	[ 1]	[STATIC, RECTANGLE, 880.0, 460.0, 1040.0, 620.0]	94	1	.	1	1	CrossArea	25600	1	-31.4	-31.1	FALSE	Fixation: 1027 ms	1	dotpresent	1027	1	0.7	CrossArea	1024	0	0	94	1	1	1027
h004	14	2	rightdot.PNG	41	right	experiment	FALSE	NONE	.	.	.	.	.	.	.	.	.	109	1269	.	2	[]	[ ]	.	.	.	.	.	.	.	.	.	.	.	FALSE	Fixation: 1160 ms	0	.	.	2	3.65	RightDotArea	997	.	.	.	.	.	1160
h004	14	2	rightdot.PNG	41	right	experiment	FALSE	NONE	.	.	.	.	.	.	.	.	.	246	1583	.	3	[]	[ 3]	[STATIC, ELLIPSE, 197.99998, 336.59998, 600.0, 743.4]	1179	2	.	3	3	LeftMirror	128439	1	26.6	-16.9	FALSE	Fixation: 1337 ms	0	.	.	3	0.5	LeftMirror	1164	0	0	1179	1	2	1337
h004	14	2	rightdot.PNG	41	right	experiment	FALSE	NONE	.	.	.	.	.	.	.	.	.	933	2525	.	4	[]	[ 3]	[STATIC, ELLIPSE, 197.99998, 336.59998, 600.0, 743.4]	1179	2	.	3	3	LeftMirror	128439	1	93.4	1.7	FALSE	Fixation: 1592 ms	1	dotlasttime	2503	3	1.5	LeftMirror	1069	0	0	1179	2	2	1592
h004	15	2	leftdot.PNG	13	left	experiment	FALSE	NONE	.	.	.	.	.	.	.	.	.	244	1270	.	1	[]	[ 1]	[STATIC, RECTANGLE, 880.0, 460.0, 1040.0, 620.0]	244	1	.	1	1	CrossArea	25600	1	-31.4	-36	FALSE	Fixation: 1026 ms	1	dotpresent	1026	1	0.76	CrossArea	1028	0	0	244	1	1	1026
h004	15	2	leftdot.PNG	13	left	experiment	FALSE	NONE	.	.	.	.	.	.	.	.	.	224	1545	.	2	[]	[ 2]	[STATIC, ELLIPSE, 1320.0, 336.59998, 1722.0, 743.4]	1182	2	.	2	2	RightMirror	128439	1	-27.9	-21.7	FALSE	Fixation: 1321 ms	0	.	.	2	0.57	RightMirror	1056	0	0	1182	1	2	1321
h004	15	2	leftdot.PNG	13	left	experiment	FALSE	NONE	.	.	.	.	.	.	.	.	.	958	2524	.	3	[]	[ 2]	[STATIC, ELLIPSE, 1320.0, 336.59998, 1722.0, 743.4]	1182	2	.	2	2	RightMirror	128439	1	-141.9	-22	FALSE	Fixation: 1566 ms	1	dotlasttime	2502	2	2.31	RightMirror	988	0	0	1182	2	2	1566
h004	16	2	rightdot.PNG	64	right	experiment	FALSE	NONE	.	.	.	.	.	.	.	.	.	186	1214	.	1	[]	[ 1]	[STATIC, RECTANGLE, 880.0, 460.0, 1040.0, 620.0]	765	2	.	1	1	CrossArea	25600	1	-30.4	-32.9	FALSE	Fixation: 1028 ms	1	dotpresent	1028	1	0.71	CrossArea	1150	0	0	186	1	1	1028
h004	16	2	rightdot.PNG	64	right	experiment	FALSE	NONE	.	.	.	.	.	.	.	.	.	222	1489	.	2	[]	[ 3]	[STATIC, ELLIPSE, 197.99998, 336.59998, 600.0, 743.4]	623	2	.	3	3	LeftMirror	128439	1	11.6	14.4	FALSE	Fixation: 1267 ms	0	.	.	3	0.29	LeftMirror	1293	0	0	623	1	2	1267
h004	16	2	rightdot.PNG	64	right	experiment	FALSE	NONE	.	.	.	.	.	.	.	.	.	401	1904	.	3	[]	[ 3]	[STATIC, ELLIPSE, 197.99998, 336.59998, 600.0, 743.4]	623	2	.	3	3	LeftMirror	128439	1	75.8	15.1	FALSE	Fixation: 1503 ms	0	.	.	3	1.25	LeftMirror	1103	0	0	623	2	2	1503
h004	16	2	rightdot.PNG	64	right	experiment	FALSE	NONE	.	.	.	.	.	.	.	.	.	579	2527	.	4	[]	[ 1]	[STATIC, RECTANGLE, 880.0, 460.0, 1040.0, 620.0]	765	2	.	1	1	CrossArea	25600	2	-67.6	-14.9	FALSE	Fixation: 1948 ms	1	dotlasttime	2504	1	1.12	CrossArea	1019	1	1	579	1	1	1948
h004	17	2	rightdot.PNG	66	right	experiment	FALSE	NONE	.	.	.	.	.	.	.	.	.	211	1251	.	1	[]	[ 1]	[STATIC, RECTANGLE, 880.0, 460.0, 1040.0, 620.0]	211	1	.	1	1	CrossArea	25600	1	-20.9	-31	FALSE	Fixation: 1040 ms	1	dotpresent	1040	1	0.59	CrossArea	1059	0	0	211	1	1	1040
h004	17	2	rightdot.PNG	66	right	experiment	FALSE	NONE	.	.	.	.	.	.	.	.	.	213	1513	.	2	[]	[ 3]	[STATIC, ELLIPSE, 197.99998, 336.59998, 600.0, 743.4]	1227	2	.	3	3	LeftMirror	128439	1	11.4	-23.1	FALSE	Fixation: 1300 ms	0	.	.	3	0.41	LeftMirror	1147	0	0	1227	1	2	1300
h004	17	2	rightdot.PNG	66	right	experiment	FALSE	NONE	.	.	.	.	.	.	.	.	.	1014	2539	.	3	[]	[ 3]	[STATIC, ELLIPSE, 197.99998, 336.59998, 600.0, 743.4]	1227	2	.	3	3	LeftMirror	128439	1	67.9	-13.5	FALSE	Fixation: 1525 ms	1	dotlasttime	2516	3	1.11	LeftMirror	1097	0	0	1227	2	2	1525
h004	18	2	leftdot.PNG	31	left	experiment	FALSE	NONE	.	.	.	.	.	.	.	.	.	262	1297	.	1	[]	[ 1]	[STATIC, RECTANGLE, 880.0, 460.0, 1040.0, 620.0]	262	1	.	1	1	CrossArea	25600	1	-18.3	-25.7	FALSE	Fixation: 1035 ms	1	dotpresent	1035	1	0.5	CrossArea	1038	0	0	262	1	1	1035
h004	18	2	leftdot.PNG	31	left	experiment	FALSE	NONE	.	.	.	.	.	.	.	.	.	1189	2533	.	2	[]	[ 2]	[STATIC, ELLIPSE, 1320.0, 336.59998, 1722.0, 743.4]	1189	1	.	2	2	RightMirror	128439	1	-125.8	14.3	FALSE	Fixation: 1344 ms	1	dotlasttime	2511	2	2.04	RightMirror	974	0	0	1189	1	1	1344
h004	19	2	leftdot.PNG	6	left	experiment	FALSE	NONE	.	.	.	.	.	.	.	.	.	272	1306	.	1	[]	[ 1]	[STATIC, RECTANGLE, 880.0, 460.0, 1040.0, 620.0]	272	1	.	1	1	CrossArea	25600	1	-29.1	-25.8	FALSE	Fixation: 1034 ms	1	dotpresent	1034	1	0.62	CrossArea	1073	0	0	272	1	1	1034
h004	19	2	leftdot.PNG	6	left	experiment	FALSE	NONE	.	.	.	.	.	.	.	.	.	1179	2533	.	2	[]	[ 2]	[STATIC, ELLIPSE, 1320.0, 336.59998, 1722.0, 743.4]	1179	1	.	2	2	RightMirror	128439	1	-176.6	-3.3	FALSE	Fixation: 1354 ms	1	dotlasttime	2510	2	2.85	RightMirror	1000	0	0	1179	1	1	1354
h004	20	2	rightdot.PNG	53	right	experiment	FALSE	NONE	.	.	.	.	.	.	.	.	.	201	1237	.	1	[]	[ 1]	[STATIC, RECTANGLE, 880.0, 460.0, 1040.0, 620.0]	201	1	.	1	1	CrossArea	25600	1	-22.7	-28.7	FALSE	Fixation: 1036 ms	1	dotpresent	1036	1	0.58	CrossArea	1133	0	0	201	1	1	1036
h004	20	2	rightdot.PNG	53	right	experiment	FALSE	NONE	.	.	.	.	.	.	.	.	.	239	1531	.	2	[]	[ 3]	[STATIC, ELLIPSE, 197.99998, 336.59998, 600.0, 743.4]	1234	2	.	3	3	LeftMirror	128439	1	42.8	-7.8	FALSE	Fixation: 1292 ms	0	.	.	3	0.7	LeftMirror	1191	0	0	1234	1	2	1292
h004	20	2	rightdot.PNG	53	right	experiment	FALSE	NONE	.	.	.	.	.	.	.	.	.	995	2536	.	3	[]	[ 3]	[STATIC, ELLIPSE, 197.99998, 336.59998, 600.0, 743.4]	1234	2	.	3	3	LeftMirror	128439	1	82.5	2.8	FALSE	Fixation: 1541 ms	1	dotlasttime	2512	3	1.33	LeftMirror	1058	0	0	1234	2	2	1541
h004	21	2	rightdot.PNG	48	right	experiment	FALSE	NONE	.	.	.	.	.	.	.	.	.	205	1233	.	1	[]	[ 1]	[STATIC, RECTANGLE, 880.0, 460.0, 1040.0, 620.0]	205	1	.	1	1	CrossArea	25600	1	-19	-41.1	FALSE	Fixation: 1028 ms	1	dotpresent	1028	1	0.72	CrossArea	1096	0	0	205	1	1	1028
h004	21	2	rightdot.PNG	48	right	experiment	FALSE	NONE	.	.	.	.	.	.	.	.	.	1249	2526	.	2	[]	[ 3]	[STATIC, ELLIPSE, 197.99998, 336.59998, 600.0, 743.4]	1249	1	.	3	3	LeftMirror	128439	1	91.2	-4.9	FALSE	Fixation: 1277 ms	1	dotlasttime	2504	3	1.47	LeftMirror	1118	0	0	1249	1	1	1277
h004	22	2	leftdot.PNG	10	left	experiment	FALSE	NONE	.	.	.	.	.	.	.	.	.	279	1306	.	1	[]	[ 1]	[STATIC, RECTANGLE, 880.0, 460.0, 1040.0, 620.0]	279	1	.	1	1	CrossArea	25600	1	-25.7	-26.8	FALSE	Fixation: 1027 ms	1	dotpresent	1027	1	0.59	CrossArea	1120	0	0	279	1	1	1027
h004	22	2	leftdot.PNG	10	left	experiment	FALSE	NONE	.	.	.	.	.	.	.	.	.	1172	2525	.	2	[]	[ 2]	[STATIC, ELLIPSE, 1320.0, 336.59998, 1722.0, 743.4]	1172	1	.	2	2	RightMirror	128439	1	-149.5	-13.4	FALSE	Fixation: 1353 ms	1	dotlasttime	2503	2	2.42	RightMirror	1018	0	0	1172	1	1	1353
h004	23	2	leftdot.PNG	9	left	experiment	FALSE	NONE	.	.	.	.	.	.	.	.	.	299	1339	.	1	[]	[ 1]	[STATIC, RECTANGLE, 880.0, 460.0, 1040.0, 620.0]	299	1	.	1	1	CrossArea	25600	1	-19.6	-27.5	FALSE	Fixation: 1040 ms	1	dotpresent	1040	1	0.54	CrossArea	1041	0	0	299	1	1	1040
h004	23	2	leftdot.PNG	9	left	experiment	FALSE	NONE	.	.	.	.	.	.	.	.	.	326	1707	.	2	[]	[ ]	.	.	.	.	.	.	.	.	.	.	.	FALSE	Fixation: 1381 ms	0	.	.	2	3.49	RightMirror	1030	.	.	.	.	.	1381
h004	23	2	leftdot.PNG	9	left	experiment	FALSE	NONE	.	.	.	.	.	.	.	.	.	812	2539	.	3	[]	[ 2]	[STATIC, ELLIPSE, 1320.0, 336.59998, 1722.0, 743.4]	812	1	.	2	2	RightMirror	128439	1	-137.2	-1.5	FALSE	Fixation: 1727 ms	1	dotlasttime	2516	2	2.21	RightMirror	909	0	0	812	1	1	1727
h004	24	2	rightdot.PNG	75	right	experiment	FALSE	NONE	.	.	.	.	.	.	.	.	.	258	1293	.	1	[]	[ 1]	[STATIC, RECTANGLE, 880.0, 460.0, 1040.0, 620.0]	258	1	.	1	1	CrossArea	25600	1	-17.9	-19.9	FALSE	Fixation: 1035 ms	1	dotpresent	1035	1	0.42	CrossArea	961	0	0	258	1	1	1035
h004	24	2	rightdot.PNG	75	right	experiment	FALSE	NONE	.	.	.	.	.	.	.	.	.	227	1566	.	2	[]	[ 3]	[STATIC, ELLIPSE, 197.99998, 336.59998, 600.0, 743.4]	1180	3	.	3	3	LeftMirror	128439	1	57.6	-28.7	FALSE	Fixation: 1339 ms	0	.	.	3	1.02	LeftMirror	1062	0	0	1180	1	3	1339
h004	24	2	rightdot.PNG	75	right	experiment	FALSE	NONE	.	.	.	.	.	.	.	.	.	663	2236	.	3	[]	[ 3]	[STATIC, ELLIPSE, 197.99998, 336.59998, 600.0, 743.4]	1180	3	.	3	3	LeftMirror	128439	1	95.7	-13.1	FALSE	Fixation: 1573 ms	0	.	.	3	1.54	LeftMirror	1161	0	0	1180	2	3	1573
h004	24	2	rightdot.PNG	75	right	experiment	FALSE	NONE	.	.	.	.	.	.	.	.	.	290	2535	.	4	[]	[ 3]	[STATIC, ELLIPSE, 197.99998, 336.59998, 600.0, 743.4]	1180	3	.	3	3	LeftMirror	128439	1	87.2	-6.6	FALSE	Fixation: 2245 ms	1	dotlasttime	2511	3	1.39	LeftMirror	1171	0	0	1180	3	3	2245
h004	25	2	leftdot.PNG	11	left	experiment	FALSE	NONE	.	.	.	.	.	.	.	.	.	127	1163	.	1	[]	[ 1]	[STATIC, RECTANGLE, 880.0, 460.0, 1040.0, 620.0]	127	1	.	1	1	CrossArea	25600	1	-24.3	-30.8	FALSE	Fixation: 1036 ms	1	dotpresent	1036	1	0.62	CrossArea	1150	0	0	127	1	1	1036
h004	25	2	leftdot.PNG	11	left	experiment	FALSE	NONE	.	.	.	.	.	.	.	.	.	88	1293	.	2	[]	[ 3]	[STATIC, ELLIPSE, 197.99998, 336.59998, 600.0, 743.4]	88	1	.	3	3	LeftDotArea	128439	1	126.8	-22.1	FALSE	Fixation: 1205 ms	0	.	.	3	2.07	LeftDotArea	1238	0	0	88	1	1	1205
h004	25	2	leftdot.PNG	11	left	experiment	FALSE	NONE	.	.	.	.	.	.	.	.	.	175	1542	.	3	[]	[ 2]	[STATIC, ELLIPSE, 1320.0, 336.59998, 1722.0, 743.4]	493	2	.	2	2	RightMirror	128439	1	13	52.1	FALSE	Fixation: 1367 ms	0	.	.	2	0.85	RightMirror	1187	0	1	493	1	2	1367
h004	25	2	leftdot.PNG	11	left	experiment	FALSE	NONE	.	.	.	.	.	.	.	.	.	318	1881	.	4	[]	[ 2]	[STATIC, ELLIPSE, 1320.0, 336.59998, 1722.0, 743.4]	493	2	.	2	2	RightMirror	128439	1	-114.1	21.9	FALSE	Fixation: 1563 ms	0	.	.	2	1.87	RightMirror	1040	0	1	493	2	2	1563
h004	25	2	leftdot.PNG	11	left	experiment	FALSE	NONE	.	.	.	.	.	.	.	.	.	635	2536	.	5	[]	[ ]	.	.	.	.	.	.	.	.	.	.	.	FALSE	Fixation: 1901 ms	1	TRACKER_TIME 3 6439932.628	2512	2	3.41	RightMirror	952	.	.	.	.	.	1901
h004	26	2	leftdot.PNG	36	left	experiment	FALSE	NONE	.	.	.	.	.	.	.	.	.	296	1328	.	1	[]	[ 1]	[STATIC, RECTANGLE, 880.0, 460.0, 1040.0, 620.0]	296	1	.	1	1	CrossArea	25600	1	-17.8	-27.3	FALSE	Fixation: 1032 ms	1	dotpresent	1032	1	0.52	CrossArea	1074	0	0	296	1	1	1032
h004	26	2	leftdot.PNG	36	left	experiment	FALSE	NONE	.	.	.	.	.	.	.	.	.	255	1628	.	2	[]	[ 2]	[STATIC, ELLIPSE, 1320.0, 336.59998, 1722.0, 743.4]	255	1	.	2	2	RightMirror	128439	1	-166.5	-9.1	FALSE	Fixation: 1373 ms	0	.	.	2	2.69	RightMirror	1098	0	0	255	1	1	1373
h004	26	2	leftdot.PNG	36	left	experiment	FALSE	NONE	.	.	.	.	.	.	.	.	.	887	2530	.	3	[]	[ ]	.	.	.	.	.	.	.	.	.	.	.	FALSE	Fixation: 1643 ms	1	dotlasttime	2507	2	3.68	RightMirror	965	.	.	.	.	.	1643
h004	27	2	rightdot.PNG	59	right	experiment	FALSE	NONE	.	.	.	.	.	.	.	.	.	173	1203	.	1	[]	[ 1]	[STATIC, RECTANGLE, 880.0, 460.0, 1040.0, 620.0]	173	1	.	1	1	CrossArea	25600	1	-21.6	-22.6	FALSE	Fixation: 1030 ms	1	dotpresent	1030	1	0.5	CrossArea	1006	0	0	173	1	1	1030
h004	27	2	rightdot.PNG	59	right	experiment	FALSE	NONE	.	.	.	.	.	.	.	.	.	269	1525	.	2	[]	[ 3]	[STATIC, ELLIPSE, 197.99998, 336.59998, 600.0, 743.4]	1266	2	.	3	3	LeftMirror	128439	1	38.7	15.9	FALSE	Fixation: 1256 ms	0	.	.	3	0.67	LeftMirror	1162	0	0	1266	1	2	1256
h004	27	2	rightdot.PNG	59	right	experiment	FALSE	NONE	.	.	.	.	.	.	.	.	.	997	2530	.	3	[]	[ 3]	[STATIC, ELLIPSE, 197.99998, 336.59998, 600.0, 743.4]	1266	2	.	3	3	LeftMirror	128439	1	76	16.1	FALSE	Fixation: 1533 ms	1	dotlasttime	2507	3	1.25	LeftMirror	1006	0	0	1266	2	2	1533
h004	28	2	rightdot.PNG	44	right	experiment	FALSE	NONE	.	.	.	.	.	.	.	.	.	205	1235	.	1	[]	[ 1]	[STATIC, RECTANGLE, 880.0, 460.0, 1040.0, 620.0]	205	1	.	1	1	CrossArea	25600	1	-19.3	-35.1	FALSE	Fixation: 1030 ms	1	dotpresent	1030	1	0.63	CrossArea	1113	0	0	205	1	1	1030
h004	28	2	rightdot.PNG	44	right	experiment	FALSE	NONE	.	.	.	.	.	.	.	.	.	278	1568	.	2	[]	[ 3]	[STATIC, ELLIPSE, 197.99998, 336.59998, 600.0, 743.4]	1227	2	.	3	3	LeftMirror	128439	1	48.6	3.2	FALSE	Fixation: 1290 ms	0	.	.	3	0.78	LeftMirror	1248	0	0	1227	1	2	1290
h004	28	2	rightdot.PNG	44	right	experiment	FALSE	NONE	.	.	.	.	.	.	.	.	.	949	2528	.	3	[]	[ 3]	[STATIC, ELLIPSE, 197.99998, 336.59998, 600.0, 743.4]	1227	2	.	3	3	LeftMirror	128439	1	119.1	10	FALSE	Fixation: 1579 ms	1	dotlasttime	2505	3	1.92	LeftMirror	1086	0	0	1227	2	2	1579
h004	29	2	leftdot.PNG	25	left	experiment	FALSE	NONE	.	.	.	.	.	.	.	.	.	224	1252	.	1	[]	[ 1]	[STATIC, RECTANGLE, 880.0, 460.0, 1040.0, 620.0]	224	1	.	1	1	CrossArea	25600	1	-23.5	-27.8	FALSE	Fixation: 1028 ms	1	dotpresent	1028	1	0.58	CrossArea	1049	0	0	224	1	1	1028
h004	29	2	leftdot.PNG	25	left	experiment	FALSE	NONE	.	.	.	.	.	.	.	.	.	1225	2526	.	2	[]	[ 2]	[STATIC, ELLIPSE, 1320.0, 336.59998, 1722.0, 743.4]	1225	1	.	2	2	RightMirror	128439	1	-137.2	9.1	FALSE	Fixation: 1301 ms	1	dotlasttime	2503	2	2.21	RightMirror	973	0	0	1225	1	1	1301
h004	30	2	rightdot.PNG	72	right	experiment	FALSE	NONE	.	.	.	.	.	.	.	.	.	254	1280	.	1	[]	[ 1]	[STATIC, RECTANGLE, 880.0, 460.0, 1040.0, 620.0]	254	1	.	1	1	CrossArea	25600	1	-26	-21	FALSE	Fixation: 1026 ms	1	dotpresent	1026	1	0.53	CrossArea	1070	0	0	254	1	1	1026
h004	30	2	rightdot.PNG	72	right	experiment	FALSE	NONE	.	.	.	.	.	.	.	.	.	181	1507	.	2	[]	[ 3]	[STATIC, ELLIPSE, 197.99998, 336.59998, 600.0, 743.4]	1162	3	.	3	3	LeftMirror	128439	1	103.9	-1.5	FALSE	Fixation: 1326 ms	0	.	.	3	1.67	LeftMirror	1092	0	0	1162	1	3	1326
h004	30	2	rightdot.PNG	72	right	experiment	FALSE	NONE	.	.	.	.	.	.	.	.	.	199	1727	.	3	[]	[ 3]	[STATIC, ELLIPSE, 197.99998, 336.59998, 600.0, 743.4]	1162	3	.	3	3	LeftMirror	128439	1	3.8	1.2	FALSE	Fixation: 1528 ms	0	.	.	3	0.06	LeftMirror	1103	0	0	1162	2	3	1528
h004	30	2	rightdot.PNG	72	right	experiment	FALSE	NONE	.	.	.	.	.	.	.	.	.	782	2525	.	4	[]	[ 3]	[STATIC, ELLIPSE, 197.99998, 336.59998, 600.0, 743.4]	1162	3	.	3	3	LeftMirror	128439	1	77.5	0.7	FALSE	Fixation: 1743 ms	1	dotlasttime	2502	3	1.25	LeftMirror	1018	0	0	1162	3	3	1743
h004	31	2	rightdot.PNG	67	right	experiment	FALSE	NONE	.	.	.	.	.	.	.	.	.	191	1228	.	1	[]	[ 1]	[STATIC, RECTANGLE, 880.0, 460.0, 1040.0, 620.0]	191	1	.	1	1	CrossArea	25600	1	-29.3	-21.4	FALSE	Fixation: 1037 ms	1	dotpresent	1037	1	0.58	CrossArea	982	0	0	191	1	1	1037
h004	31	2	rightdot.PNG	67	right	experiment	FALSE	NONE	.	.	.	.	.	.	.	.	.	224	1494	.	2	[]	[ 3]	[STATIC, ELLIPSE, 197.99998, 336.59998, 600.0, 743.4]	1250	2	.	3	3	LeftMirror	128439	1	111.8	-14.3	FALSE	Fixation: 1270 ms	0	.	.	3	1.81	LeftMirror	1114	0	0	1250	1	2	1270
h004	31	2	rightdot.PNG	67	right	experiment	FALSE	NONE	.	.	.	.	.	.	.	.	.	1026	2536	.	3	[]	[ 3]	[STATIC, ELLIPSE, 197.99998, 336.59998, 600.0, 743.4]	1250	2	.	3	3	LeftMirror	128439	1	71.6	7.6	FALSE	Fixation: 1510 ms	1	dotlasttime	2513	3	1.16	LeftMirror	1054	0	0	1250	2	2	1510
h004	32	2	leftdot.PNG	28	left	experiment	FALSE	NONE	.	.	.	.	.	.	.	.	.	207	1241	.	1	[]	[ 1]	[STATIC, RECTANGLE, 880.0, 460.0, 1040.0, 620.0]	207	1	.	1	1	CrossArea	25600	1	-21.3	-44	FALSE	Fixation: 1034 ms	1	dotpresent	1034	1	0.77	CrossArea	1151	0	0	207	1	1	1034
h004	32	2	leftdot.PNG	28	left	experiment	FALSE	NONE	.	.	.	.	.	.	.	.	.	248	1541	.	2	[]	[ 2]	[STATIC, ELLIPSE, 1320.0, 336.59998, 1722.0, 743.4]	1221	2	.	2	2	RightMirror	128439	1	-43.2	-3.7	FALSE	Fixation: 1293 ms	0	.	.	2	0.7	RightMirror	1181	0	0	1221	1	2	1293
h004	32	2	leftdot.PNG	28	left	experiment	FALSE	NONE	.	.	.	.	.	.	.	.	.	973	2532	.	3	[]	[ 2]	[STATIC, ELLIPSE, 1320.0, 336.59998, 1722.0, 743.4]	1221	2	.	2	2	RightMirror	128439	1	-120.6	-2.5	FALSE	Fixation: 1559 ms	1	dotlasttime	2509	2	1.94	RightMirror	1006	0	0	1221	2	2	1559
h004	33	2	rightdot.PNG	61	right	experiment	FALSE	NONE	.	.	.	.	.	.	.	.	.	193	1229	.	1	[]	[ 1]	[STATIC, RECTANGLE, 880.0, 460.0, 1040.0, 620.0]	193	1	.	1	1	CrossArea	25600	1	-19.4	-25	FALSE	Fixation: 1036 ms	1	dotpresent	1036	1	0.5	CrossArea	1028	0	0	193	1	1	1036
h004	33	2	rightdot.PNG	61	right	experiment	FALSE	NONE	.	.	.	.	.	.	.	.	.	145	1416	.	2	[]	[ 3]	[STATIC, ELLIPSE, 197.99998, 336.59998, 600.0, 743.4]	1247	2	.	3	3	LeftMirror	128439	1	116	8.7	FALSE	Fixation: 1271 ms	0	.	.	3	1.87	LeftMirror	1129	0	0	1247	1	2	1271
h004	33	2	rightdot.PNG	61	right	experiment	FALSE	NONE	.	.	.	.	.	.	.	.	.	1102	2535	.	3	[]	[ 3]	[STATIC, ELLIPSE, 197.99998, 336.59998, 600.0, 743.4]	1247	2	.	3	3	LeftMirror	128439	1	76.6	0.4	FALSE	Fixation: 1433 ms	1	dotlasttime	2512	3	1.23	LeftMirror	1070	0	0	1247	2	2	1433
h004	34	2	leftdot.PNG	20	left	experiment	FALSE	NONE	.	.	.	.	.	.	.	.	.	351	1389	.	1	[]	[ 1]	[STATIC, RECTANGLE, 880.0, 460.0, 1040.0, 620.0]	351	1	.	1	1	CrossArea	25600	1	-20.5	-25.7	FALSE	Fixation: 1038 ms	1	dotpresent	1038	1	0.52	CrossArea	1125	0	0	351	1	1	1038
h004	34	2	leftdot.PNG	20	left	experiment	FALSE	NONE	.	.	.	.	.	.	.	.	.	1103	2537	.	2	[]	[ 2]	[STATIC, ELLIPSE, 1320.0, 336.59998, 1722.0, 743.4]	1103	1	.	2	2	RightMirror	128439	1	-131.6	19.9	FALSE	Fixation: 1434 ms	1	dotlasttime	2514	2	2.14	RightMirror	1016	0	0	1103	1	1	1434
h004	35	2	leftdot.PNG	35	left	experiment	FALSE	NONE	.	.	.	.	.	.	.	.	.	245	1282	.	1	[]	[ 1]	[STATIC, RECTANGLE, 880.0, 460.0, 1040.0, 620.0]	245	1	.	1	1	CrossArea	25600	1	-36.5	-22.5	FALSE	Fixation: 1037 ms	1	dotpresent	1037	1	0.69	CrossArea	1046	0	0	245	1	1	1037
h004	35	2	leftdot.PNG	35	left	experiment	FALSE	NONE	.	.	.	.	.	.	.	.	.	1202	2535	.	2	[]	[ 2]	[STATIC, ELLIPSE, 1320.0, 336.59998, 1722.0, 743.4]	1202	1	.	2	2	RightMirror	128439	1	-106.3	5.4	FALSE	Fixation: 1333 ms	1	dotlasttime	2512	2	1.71	RightMirror	983	0	0	1202	1	1	1333
h004	36	2	rightdot.PNG	42	right	experiment	FALSE	NONE	.	.	.	.	.	.	.	.	.	189	1218	.	1	[]	[ 1]	[STATIC, RECTANGLE, 880.0, 460.0, 1040.0, 620.0]	189	1	.	1	1	CrossArea	25600	1	-33	-29.9	FALSE	Fixation: 1029 ms	1	dotpresent	1029	1	0.71	CrossArea	1058	0	0	189	1	1	1029
h004	36	2	rightdot.PNG	42	right	experiment	FALSE	NONE	.	.	.	.	.	.	.	.	.	245	1504	.	2	[]	[ 3]	[STATIC, ELLIPSE, 197.99998, 336.59998, 600.0, 743.4]	1259	2	.	3	3	LeftMirror	128439	1	94.6	-9	FALSE	Fixation: 1259 ms	0	.	.	3	1.53	LeftMirror	1170	0	0	1259	1	2	1259
h004	36	2	rightdot.PNG	42	right	experiment	FALSE	NONE	.	.	.	.	.	.	.	.	.	1014	2527	.	3	[]	[ 3]	[STATIC, ELLIPSE, 197.99998, 336.59998, 600.0, 743.4]	1259	2	.	3	3	LeftMirror	128439	1	67.5	3	FALSE	Fixation: 1513 ms	1	dotlasttime	2504	3	1.09	LeftMirror	1084	0	0	1259	2	2	1513
h004	37	2	leftdot.PNG	38	left	experiment	FALSE	NONE	.	.	.	.	.	.	.	.	.	211	1248	.	1	[]	[ 1]	[STATIC, RECTANGLE, 880.0, 460.0, 1040.0, 620.0]	211	1	.	1	1	CrossArea	25600	1	-13.1	-32.8	FALSE	Fixation: 1037 ms	1	dotpresent	1037	1	0.56	CrossArea	1152	0	0	211	1	1	1037
h004	37	2	leftdot.PNG	38	left	experiment	FALSE	NONE	.	.	.	.	.	.	.	.	.	252	1549	.	2	[]	[ 2]	[STATIC, ELLIPSE, 1320.0, 336.59998, 1722.0, 743.4]	441	2	.	2	2	RightMirror	128439	1	-75.7	-8.9	FALSE	Fixation: 1297 ms	0	.	.	2	1.23	RightMirror	1159	0	0	441	1	2	1297
h004	37	2	leftdot.PNG	38	left	experiment	FALSE	NONE	.	.	.	.	.	.	.	.	.	189	1756	.	3	[]	[ 2]	[STATIC, ELLIPSE, 1320.0, 336.59998, 1722.0, 743.4]	441	2	.	2	2	RightMirror	128439	1	-147.5	-2.6	FALSE	Fixation: 1567 ms	0	.	.	2	2.38	RightMirror	1128	0	0	441	2	2	1567
h004	37	2	leftdot.PNG	38	left	experiment	FALSE	NONE	.	.	.	.	.	.	.	.	.	463	2233	.	4	[]	[ ]	.	.	.	.	.	.	.	.	.	.	.	FALSE	Fixation: 1770 ms	0	.	.	2	3.32	RightMirror	957	.	.	.	.	.	1770
h004	37	2	leftdot.PNG	38	left	experiment	FALSE	NONE	.	.	.	.	.	.	.	.	.	290	2535	.	5	[]	[ ]	.	.	.	.	.	.	.	.	.	.	.	FALSE	Fixation: 2245 ms	1	dotlasttime	2512	2	4.17	RightMirror	913	.	.	.	.	.	2245
h004	38	2	rightdot.PNG	45	right	experiment	FALSE	NONE	.	.	.	.	.	.	.	.	.	231	1269	.	1	[]	[ 1]	[STATIC, RECTANGLE, 880.0, 460.0, 1040.0, 620.0]	231	1	.	1	1	CrossArea	25600	1	-29	-21	FALSE	Fixation: 1038 ms	1	dotpresent	1038	1	0.57	CrossArea	966	0	0	231	1	1	1038
h004	38	2	rightdot.PNG	45	right	experiment	FALSE	NONE	.	.	.	.	.	.	.	.	.	286	1599	.	2	[]	[ 3]	[STATIC, ELLIPSE, 197.99998, 336.59998, 600.0, 743.4]	1216	2	.	3	3	LeftMirror	128439	1	55	-15.8	FALSE	Fixation: 1313 ms	0	.	.	3	0.92	LeftMirror	1070	0	0	1216	1	2	1313
h004	38	2	rightdot.PNG	45	right	experiment	FALSE	NONE	.	.	.	.	.	.	.	.	.	930	2537	.	3	[]	[ 3]	[STATIC, ELLIPSE, 197.99998, 336.59998, 600.0, 743.4]	1216	2	.	3	3	LeftMirror	128439	1	79.7	-0.4	FALSE	Fixation: 1607 ms	1	dotlasttime	2514	3	1.28	LeftMirror	1027	0	0	1216	2	2	1607
h004	39	2	rightdot.PNG	49	right	experiment	FALSE	NONE	.	.	.	.	.	.	.	.	.	142	1181	.	1	[]	[ 1]	[STATIC, RECTANGLE, 880.0, 460.0, 1040.0, 620.0]	142	1	.	1	1	CrossArea	25600	1	5	-17.9	FALSE	Fixation: 1039 ms	1	dotpresent	1039	1	0.29	CrossArea	1085	0	0	142	1	1	1039
h004	39	2	rightdot.PNG	49	right	experiment	FALSE	NONE	.	.	.	.	.	.	.	.	.	139	1359	.	2	[]	[ ]	.	.	.	.	.	.	.	.	.	.	.	FALSE	Fixation: 1220 ms	0	.	.	2	3.71	RightDotArea	1115	.	.	.	.	.	1220
h004	39	2	rightdot.PNG	49	right	experiment	FALSE	NONE	.	.	.	.	.	.	.	.	.	114	1540	.	3	[]	[ ]	.	.	.	.	.	.	.	.	.	.	.	FALSE	Fixation: 1426 ms	0	.	.	3	3.69	LeftMirror	1180	.	.	.	.	.	1426
h004	39	2	rightdot.PNG	49	right	experiment	FALSE	NONE	.	.	.	.	.	.	.	.	.	969	2537	.	4	[]	[ 3]	[STATIC, ELLIPSE, 197.99998, 336.59998, 600.0, 743.4]	969	1	.	3	3	LeftMirror	128439	1	92.9	4.3	FALSE	Fixation: 1568 ms	1	dotlasttime	2514	3	1.5	LeftMirror	1086	0	0	969	1	1	1568
h004	40	2	leftdot.PNG	27	left	experiment	FALSE	NONE	.	.	.	.	.	.	.	.	.	243	1272	.	1	[]	[ 1]	[STATIC, RECTANGLE, 880.0, 460.0, 1040.0, 620.0]	243	1	.	1	1	CrossArea	25600	1	-16.3	-19.1	FALSE	Fixation: 1029 ms	1	dotpresent	1029	1	0.4	CrossArea	1017	0	0	243	1	1	1029
h004	40	2	leftdot.PNG	27	left	experiment	FALSE	NONE	.	.	.	.	.	.	.	.	.	1216	2527	.	2	[]	[ ]	.	.	.	.	.	.	.	.	.	.	.	FALSE	Fixation: 1311 ms	1	dotlasttime	2504	2	3.88	RightMirror	976	.	.	.	.	.	1311
h004	41	2	rightdot.PNG	57	right	experiment	FALSE	NONE	.	.	.	.	.	.	.	.	.	199	1234	.	1	[]	[ 1]	[STATIC, RECTANGLE, 880.0, 460.0, 1040.0, 620.0]	199	1	.	1	1	CrossArea	25600	1	-31.5	-19.3	FALSE	Fixation: 1035 ms	1	dotpresent	1035	1	0.59	CrossArea	1025	0	0	199	1	1	1035
h004	41	2	rightdot.PNG	57	right	experiment	FALSE	NONE	.	.	.	.	.	.	.	.	.	192	1474	.	2	[]	[ 3]	[STATIC, ELLIPSE, 197.99998, 336.59998, 600.0, 743.4]	1200	2	.	3	3	LeftMirror	128439	1	8.6	-3.6	FALSE	Fixation: 1282 ms	0	.	.	3	0.15	LeftMirror	1108	0	0	1200	1	2	1282
h004	41	2	rightdot.PNG	57	right	experiment	FALSE	NONE	.	.	.	.	.	.	.	.	.	1008	2498	.	3	[]	[ 3]	[STATIC, ELLIPSE, 197.99998, 336.59998, 600.0, 743.4]	1200	2	.	3	3	LeftMirror	128439	1	65.9	7.2	FALSE	Fixation: 1490 ms	0	.	.	3	1.06	LeftMirror	1064	0	0	1200	2	2	1490
h004	42	2	rightdot.PNG	54	right	experiment	FALSE	NONE	.	.	.	.	.	.	.	.	.	199	1227	.	1	[]	[ 1]	[STATIC, RECTANGLE, 880.0, 460.0, 1040.0, 620.0]	199	1	.	1	1	CrossArea	25600	1	-22.3	-33.7	FALSE	Fixation: 1028 ms	1	dotpresent	1028	1	0.64	CrossArea	1085	0	0	199	1	1	1028
h004	42	2	rightdot.PNG	54	right	experiment	FALSE	NONE	.	.	.	.	.	.	.	.	.	167	1438	.	2	[]	[ 3]	[STATIC, ELLIPSE, 197.99998, 336.59998, 600.0, 743.4]	1115	2	.	3	3	LeftMirror	128439	1	103.3	14	FALSE	Fixation: 1271 ms	0	.	.	3	1.68	LeftMirror	1116	0	0	1115	1	2	1271
h004	42	2	rightdot.PNG	54	right	experiment	FALSE	NONE	.	.	.	.	.	.	.	.	.	948	2397	.	3	[]	[ 3]	[STATIC, ELLIPSE, 197.99998, 336.59998, 600.0, 743.4]	1115	2	.	3	3	LeftMirror	128439	1	81.8	6.5	FALSE	Fixation: 1449 ms	0	.	.	3	1.32	LeftMirror	1076	0	0	1115	2	2	1449
h004	42	2	rightdot.PNG	54	right	experiment	FALSE	NONE	.	.	.	.	.	.	.	.	.	90	2526	.	4	[]	[ ]	.	.	.	.	.	.	.	.	.	.	.	FALSE	Fixation: 2436 ms	1	dotlasttime	2503	1	3.05	CrossArea	1080	.	.	.	.	.	2436
h004	43	2	leftdot.PNG	14	left	experiment	FALSE	NONE	.	.	.	.	.	.	.	.	.	194	1223	.	1	[]	[ 1]	[STATIC, RECTANGLE, 880.0, 460.0, 1040.0, 620.0]	194	1	.	1	1	CrossArea	25600	1	-20.2	-25.2	FALSE	Fixation: 1029 ms	1	dotpresent	1029	1	0.51	CrossArea	1030	0	0	194	1	1	1029
h004	43	2	leftdot.PNG	14	left	experiment	FALSE	NONE	.	.	.	.	.	.	.	.	.	335	1600	.	2	[]	[ 2]	[STATIC, ELLIPSE, 1320.0, 336.59998, 1722.0, 743.4]	891	3	.	2	2	RightMirror	128439	1	-140.1	-4.3	FALSE	Fixation: 1265 ms	0	.	.	2	2.26	RightMirror	972	0	0	335	1	1	1265
h004	43	2	leftdot.PNG	14	left	experiment	FALSE	NONE	.	.	.	.	.	.	.	.	.	297	1916	.	3	[]	[ ]	.	.	.	.	.	.	.	.	.	.	.	FALSE	Fixation: 1619 ms	0	.	.	2	3.9	RightMirror	916	.	.	.	.	.	1619
h004	43	2	leftdot.PNG	14	left	experiment	FALSE	NONE	.	.	.	.	.	.	.	.	.	254	2204	.	4	[]	[ 2]	[STATIC, ELLIPSE, 1320.0, 336.59998, 1722.0, 743.4]	891	3	.	2	2	RightMirror	128439	2	-19.1	2.6	FALSE	Fixation: 1950 ms	0	.	.	2	0.31	RightMirror	878	2	0	556	1	2	1950
h004	43	2	leftdot.PNG	14	left	experiment	FALSE	NONE	.	.	.	.	.	.	.	.	.	302	2528	.	5	[]	[ 2]	[STATIC, ELLIPSE, 1320.0, 336.59998, 1722.0, 743.4]	891	3	.	2	2	RightMirror	128439	2	-140.9	-4.1	FALSE	Fixation: 2226 ms	1	dotlasttime	2505	2	2.27	RightMirror	933	2	0	556	2	2	2226
h004	44	2	rightdot.PNG	62	right	experiment	FALSE	NONE	.	.	.	.	.	.	.	.	.	156	1183	.	1	[]	[ 1]	[STATIC, RECTANGLE, 880.0, 460.0, 1040.0, 620.0]	156	1	.	1	1	CrossArea	25600	1	-28.8	-26.3	FALSE	Fixation: 1027 ms	1	dotpresent	1027	1	0.62	CrossArea	963	0	0	156	1	1	1027
h004	44	2	rightdot.PNG	62	right	experiment	FALSE	NONE	.	.	.	.	.	.	.	.	.	224	1458	.	2	[]	[ 3]	[STATIC, ELLIPSE, 197.99998, 336.59998, 600.0, 743.4]	1245	2	.	3	3	LeftMirror	128439	1	31.8	9.1	FALSE	Fixation: 1234 ms	0	.	.	3	0.53	LeftMirror	1044	0	0	1245	1	2	1234
h004	44	2	rightdot.PNG	62	right	experiment	FALSE	NONE	.	.	.	.	.	.	.	.	.	1021	2488	.	3	[]	[ 3]	[STATIC, ELLIPSE, 197.99998, 336.59998, 600.0, 743.4]	1245	2	.	3	3	LeftMirror	128439	1	85.1	14.2	FALSE	Fixation: 1467 ms	0	.	.	3	1.38	LeftMirror	949	0	0	1245	2	2	1467
h004	45	2	rightdot.PNG	43	right	experiment	FALSE	NONE	.	.	.	.	.	.	.	.	.	224	1273	.	1	[]	[ ]	.	.	.	.	.	.	.	.	.	.	.	FALSE	Fixation: 1049 ms	0	.	.	1	2.39	CrossArea	1101	.	.	.	.	.	1049
h004	45	2	rightdot.PNG	43	right	experiment	FALSE	NONE	.	.	.	.	.	.	.	.	.	78	1399	.	2	[]	[ ]	.	.	.	.	.	.	.	.	.	.	.	FALSE	Fixation: 1321 ms	0	.	.	3	3.7	LeftMirror	1175	.	.	.	.	.	1321
h004	45	2	rightdot.PNG	43	right	experiment	FALSE	NONE	.	.	.	.	.	.	.	.	.	194	1620	.	3	[]	[ 3]	[STATIC, ELLIPSE, 197.99998, 336.59998, 600.0, 743.4]	1100	2	.	3	3	LeftMirror	128439	1	42.8	10	FALSE	Fixation: 1426 ms	0	.	.	3	0.71	LeftMirror	1120	0	0	1100	1	2	1426
h004	45	2	rightdot.PNG	43	right	experiment	FALSE	NONE	.	.	.	.	.	.	.	.	.	906	2538	.	4	[]	[ 3]	[STATIC, ELLIPSE, 197.99998, 336.59998, 600.0, 743.4]	1100	2	.	3	3	LeftMirror	128439	1	169.7	9.6	FALSE	Fixation: 1632 ms	1	dotlasttime	2515	3	2.74	LeftMirror	1078	0	0	1100	2	2	1632
h004	46	2	leftdot.PNG	30	left	experiment	FALSE	NONE	.	.	.	.	.	.	.	.	.	238	1271	.	1	[]	[ 1]	[STATIC, RECTANGLE, 880.0, 460.0, 1040.0, 620.0]	238	1	.	1	1	CrossArea	25600	1	8.3	-34	FALSE	Fixation: 1033 ms	1	dotpresent	1033	1	0.55	CrossArea	1090	0	0	238	1	1	1033
h004	46	2	leftdot.PNG	30	left	experiment	FALSE	NONE	.	.	.	.	.	.	.	.	.	1213	2531	.	2	[]	[ 2]	[STATIC, ELLIPSE, 1320.0, 336.59998, 1722.0, 743.4]	1213	1	.	2	2	RightMirror	128439	1	-157.4	2.3	FALSE	Fixation: 1318 ms	1	dotlasttime	2508	2	2.54	RightMirror	1012	0	0	1213	1	1	1318
h004	47	2	leftdot.PNG	7	left	experiment	FALSE	NONE	.	.	.	.	.	.	.	.	.	281	1313	.	1	[]	[ 1]	[STATIC, RECTANGLE, 880.0, 460.0, 1040.0, 620.0]	281	1	.	1	1	CrossArea	25600	1	-17	-23.2	FALSE	Fixation: 1032 ms	1	dotpresent	1032	1	0.46	CrossArea	979	0	0	281	1	1	1032
h004	47	2	leftdot.PNG	7	left	experiment	FALSE	NONE	.	.	.	.	.	.	.	.	.	33	1399	.	2	[]	[ 2]	[STATIC, ELLIPSE, 1320.0, 336.59998, 1722.0, 743.4]	377	2	.	2	2	RightMirror	128439	1	-40.6	29.7	FALSE	Fixation: 1366 ms	0	.	.	2	0.81	RightMirror	1001	0	0	377	1	2	1366
h004	47	2	leftdot.PNG	7	left	experiment	FALSE	NONE	.	.	.	.	.	.	.	.	.	344	1765	.	3	[]	[ 2]	[STATIC, ELLIPSE, 1320.0, 336.59998, 1722.0, 743.4]	377	2	.	2	2	RightMirror	128439	1	-164.2	34.6	FALSE	Fixation: 1421 ms	0	.	.	2	2.7	RightMirror	1008	0	0	377	2	2	1421
h004	47	2	leftdot.PNG	7	left	experiment	FALSE	NONE	.	.	.	.	.	.	.	.	.	747	2530	.	4	[]	[ ]	.	.	.	.	.	.	.	.	.	.	.	FALSE	Fixation: 1783 ms	1	dotlasttime	2507	2	3.47	RightMirror	864	.	.	.	.	.	1783
h004	48	2	rightdot.PNG	47	right	experiment	FALSE	NONE	.	.	.	.	.	.	.	.	.	254	1285	.	1	[]	[ 1]	[STATIC, RECTANGLE, 880.0, 460.0, 1040.0, 620.0]	254	1	.	1	1	CrossArea	25600	1	-30	-18.9	FALSE	Fixation: 1031 ms	1	dotpresent	1031	1	0.57	CrossArea	966	0	0	254	1	1	1031
h004	48	2	rightdot.PNG	47	right	experiment	FALSE	NONE	.	.	.	.	.	.	.	.	.	152	1476	.	2	[]	[ 3]	[STATIC, ELLIPSE, 197.99998, 336.59998, 600.0, 743.4]	1188	2	.	3	3	LeftMirror	128439	1	136.7	10.9	FALSE	Fixation: 1324 ms	0	.	.	3	2.2	LeftMirror	1044	0	0	1188	1	2	1324
h004	48	2	rightdot.PNG	47	right	experiment	FALSE	NONE	.	.	.	.	.	.	.	.	.	1036	2529	.	3	[]	[ 3]	[STATIC, ELLIPSE, 197.99998, 336.59998, 600.0, 743.4]	1188	2	.	3	3	LeftMirror	128439	1	84.4	4.6	FALSE	Fixation: 1493 ms	1	dotlasttime	2507	3	1.36	LeftMirror	1005	0	0	1188	2	2	1493
h004	49	2	leftdot.PNG	17	left	experiment	FALSE	NONE	.	.	.	.	.	.	.	.	.	174	1211	.	1	[]	[ 1]	[STATIC, RECTANGLE, 880.0, 460.0, 1040.0, 620.0]	174	1	.	1	1	CrossArea	25600	1	71.3	-30.1	FALSE	Fixation: 1037 ms	1	dotpresent	1037	1	1.24	CrossArea	1036	0	0	174	1	1	1037
h004	49	2	leftdot.PNG	17	left	experiment	FALSE	NONE	.	.	.	.	.	.	.	.	.	95	1347	.	2	[]	[ ]	.	.	.	.	.	.	.	.	.	.	.	FALSE	Fixation: 1252 ms	0	.	.	3	4.6	LeftDotArea	1052	.	.	.	.	.	1252
h004	49	2	leftdot.PNG	17	left	experiment	FALSE	NONE	.	.	.	.	.	.	.	.	.	1103	2501	.	3	[]	[ ]	.	.	.	.	.	.	.	.	.	.	.	FALSE	Fixation: 1398 ms	0	.	.	2	3.57	RightMirror	964	.	.	.	.	.	1398
h004	49	2	leftdot.PNG	17	left	experiment	FALSE	NONE	.	.	.	.	.	.	.	.	.	16	2536	.	4	[]	[ 2]	[STATIC, ELLIPSE, 1320.0, 336.59998, 1722.0, 743.4]	16	1	.	2	2	RightMirror	128439	1	-159.2	9.9	FALSE	Fixation: 2520 ms	1	intertrialblank	2536	2	2.57	RightMirror	1032	0	0	16	1	1	2520
h004	50	2	rightdot.PNG	69	right	experiment	FALSE	NONE	.	.	.	.	.	.	.	.	.	32	1060	.	1	[]	[ 1]	[STATIC, RECTANGLE, 880.0, 460.0, 1040.0, 620.0]	58	2	.	1	1	CrossArea	25600	1	-25.1	-23.1	FALSE	Fixation: 1028 ms	1	dotpresent	1028	1	0.54	CrossArea	959	0	0	32	1	1	1028
h004	50	2	rightdot.PNG	69	right	experiment	FALSE	NONE	.	.	.	.	.	.	.	.	.	149	1250	.	2	[]	[ 3]	[STATIC, ELLIPSE, 197.99998, 336.59998, 600.0, 743.4]	1184	3	.	3	3	LeftMirror	128439	1	185.6	1.1	FALSE	Fixation: 1101 ms	0	.	.	3	2.98	LeftMirror	1096	0	0	1184	1	3	1101
h004	50	2	rightdot.PNG	69	right	experiment	FALSE	NONE	.	.	.	.	.	.	.	.	.	220	1494	.	3	[]	[ 3]	[STATIC, ELLIPSE, 197.99998, 336.59998, 600.0, 743.4]	1184	3	.	3	3	LeftMirror	128439	1	17.5	17.6	FALSE	Fixation: 1274 ms	0	.	.	3	0.39	LeftMirror	1139	0	0	1184	2	3	1274
h004	50	2	rightdot.PNG	69	right	experiment	FALSE	NONE	.	.	.	.	.	.	.	.	.	815	2326	.	4	[]	[ 3]	[STATIC, ELLIPSE, 197.99998, 336.59998, 600.0, 743.4]	1184	3	.	3	3	LeftMirror	128439	1	112.7	16.1	FALSE	Fixation: 1511 ms	0	.	.	3	1.83	LeftMirror	1066	0	0	1184	3	3	1511
h004	50	2	rightdot.PNG	69	right	experiment	FALSE	NONE	.	.	.	.	.	.	.	.	.	108	2473	.	5	[]	[ ]	.	.	.	.	.	.	.	.	.	.	.	FALSE	Fixation: 2365 ms	0	.	.	1	2.56	CrossArea	1125	.	.	.	.	.	2365
h004	50	2	rightdot.PNG	69	right	experiment	FALSE	NONE	.	.	.	.	.	.	.	.	.	26	2526	.	6	[]	[ 1]	[STATIC, RECTANGLE, 880.0, 460.0, 1040.0, 620.0]	58	2	.	1	1	CrossArea	25600	2	55.9	-13.1	FALSE	Fixation: 2500 ms	1	dotlasttime	2503	1	0.92	CrossArea	1134	1	1	26	1	1	2500
h004	51	2	leftdot.PNG	24	left	experiment	FALSE	NONE	.	.	.	.	.	.	.	.	.	122	1149	.	1	[]	[ 1]	[STATIC, RECTANGLE, 880.0, 460.0, 1040.0, 620.0]	122	1	.	1	1	CrossArea	25600	1	-27.8	-26.5	FALSE	Fixation: 1027 ms	1	dotpresent	1027	1	0.61	CrossArea	927	0	0	122	1	1	1027
h004	51	2	leftdot.PNG	24	left	experiment	FALSE	NONE	.	.	.	.	.	.	.	.	.	150	1350	.	2	[]	[ 3]	[STATIC, ELLIPSE, 197.99998, 336.59998, 600.0, 743.4]	150	1	.	3	3	LeftDotArea	128439	1	-21.6	-3.3	FALSE	Fixation: 1200 ms	0	.	.	3	0.35	LeftDotArea	1032	0	0	150	1	1	1200
h004	51	2	leftdot.PNG	24	left	experiment	FALSE	NONE	.	.	.	.	.	.	.	.	.	253	1683	.	3	[]	[ 2]	[STATIC, ELLIPSE, 1320.0, 336.59998, 1722.0, 743.4]	1074	2	.	2	2	RightMirror	128439	1	-39.4	-18.3	FALSE	Fixation: 1430 ms	0	.	.	2	0.7	RightMirror	1034	0	1	1074	1	2	1430
h004	51	2	leftdot.PNG	24	left	experiment	FALSE	NONE	.	.	.	.	.	.	.	.	.	821	2526	.	4	[]	[ 2]	[STATIC, ELLIPSE, 1320.0, 336.59998, 1722.0, 743.4]	1074	2	.	2	2	RightMirror	128439	1	-170.3	-11.5	FALSE	Fixation: 1705 ms	1	TRACKER_TIME 5 6561463.147	2503	2	2.74	RightMirror	993	0	1	1074	2	2	1705
h004	52	2	leftdot.PNG	22	left	experiment	FALSE	NONE	.	.	.	.	.	.	.	.	.	298	1333	.	1	[]	[ 1]	[STATIC, RECTANGLE, 880.0, 460.0, 1040.0, 620.0]	298	1	.	1	1	CrossArea	25600	1	-19.9	-4	FALSE	Fixation: 1035 ms	1	dotpresent	1035	1	0.32	CrossArea	953	0	0	298	1	1	1035
h004	52	2	leftdot.PNG	22	left	experiment	FALSE	NONE	.	.	.	.	.	.	.	.	.	692	2070	.	2	[]	[ 2]	[STATIC, ELLIPSE, 1320.0, 336.59998, 1722.0, 743.4]	1122	2	.	2	2	RightMirror	128439	1	-95.3	8.7	FALSE	Fixation: 1378 ms	0	.	.	2	1.53	RightMirror	965	0	0	1122	1	2	1378
h004	52	2	leftdot.PNG	22	left	experiment	FALSE	NONE	.	.	.	.	.	.	.	.	.	430	2517	.	3	[]	[ 2]	[STATIC, ELLIPSE, 1320.0, 336.59998, 1722.0, 743.4]	1122	2	.	2	2	RightMirror	128439	1	-152.3	1.5	FALSE	Fixation: 2087 ms	1	dotlasttime	2511	2	2.43	RightMirror	949	0	0	1122	2	2	2087
h004	53	2	rightdot.PNG	65	right	experiment	FALSE	NONE	.	.	.	.	.	.	.	.	.	207	1246	.	1	[]	[ 1]	[STATIC, RECTANGLE, 880.0, 460.0, 1040.0, 620.0]	207	1	.	1	1	CrossArea	25600	1	-31.8	-10.1	FALSE	Fixation: 1039 ms	1	dotpresent	1039	1	0.53	CrossArea	979	0	0	207	1	1	1039
h004	53	2	rightdot.PNG	65	right	experiment	FALSE	AFTER	.	.	.	.	.	.	.	.	.	1079	2368	.	2	[]	[ 3]	[STATIC, ELLIPSE, 197.99998, 336.59998, 600.0, 743.4]	1079	1	.	3	3	LeftMirror	128439	1	88.5	21.4	FALSE	Fixation: 1289 ms	0	.	.	3	1.45	LeftMirror	1035	0	0	1079	1	1	1289
h004	54	2	leftdot.PNG	12	left	experiment	FALSE	NONE	.	.	.	.	.	.	.	.	.	237	1269	.	1	[]	[ 1]	[STATIC, RECTANGLE, 880.0, 460.0, 1040.0, 620.0]	237	1	.	1	1	CrossArea	25600	1	-27.6	-11.6	FALSE	Fixation: 1032 ms	1	dotpresent	1032	1	0.48	CrossArea	1000	0	0	237	1	1	1032
h004	54	2	leftdot.PNG	12	left	experiment	FALSE	NONE	.	.	.	.	.	.	.	.	.	1213	2530	.	2	[]	[ 2]	[STATIC, ELLIPSE, 1320.0, 336.59998, 1722.0, 743.4]	1213	1	.	2	2	RightMirror	128439	1	-154.6	10.7	FALSE	Fixation: 1317 ms	1	dotlasttime	2507	2	2.49	RightMirror	948	0	0	1213	1	1	1317
h004	55	2	leftdot.PNG	39	left	experiment	FALSE	NONE	.	.	.	.	.	.	.	.	.	397	1434	.	1	[]	[ 1]	[STATIC, RECTANGLE, 880.0, 460.0, 1040.0, 620.0]	397	1	.	1	1	CrossArea	25600	1	-39.4	-7.9	FALSE	Fixation: 1037 ms	1	dotpresent	1037	1	0.65	CrossArea	1052	0	0	397	1	1	1037
h004	55	2	leftdot.PNG	39	left	experiment	FALSE	NONE	.	.	.	.	.	.	.	.	.	354	1830	.	2	[]	[ ]	.	.	.	.	.	.	.	.	.	.	.	FALSE	Fixation: 1476 ms	0	.	.	2	3.27	RightMirror	970	.	.	.	.	.	1476
h004	55	2	leftdot.PNG	39	left	experiment	FALSE	NONE	.	.	.	.	.	.	.	.	.	694	2535	.	3	[]	[ ]	.	.	.	.	.	.	.	.	.	.	.	FALSE	Fixation: 1841 ms	1	dotlasttime	2513	2	3.9	RightMirror	926	.	.	.	.	.	1841
h004	56	2	rightdot.PNG	70	right	experiment	FALSE	NONE	.	.	.	.	.	.	.	.	.	236	1264	.	1	[]	[ 1]	[STATIC, RECTANGLE, 880.0, 460.0, 1040.0, 620.0]	275	2	.	1	1	CrossArea	25600	1	-30.3	4.6	FALSE	Fixation: 1028 ms	1	dotpresent	1028	1	0.48	CrossArea	871	0	0	236	1	1	1028
h004	56	2	rightdot.PNG	70	right	experiment	FALSE	NONE	.	.	.	.	.	.	.	.	.	195	1507	.	2	[]	[ 3]	[STATIC, ELLIPSE, 197.99998, 336.59998, 600.0, 743.4]	1117	2	.	3	3	LeftMirror	128439	1	87.3	25.7	FALSE	Fixation: 1312 ms	0	.	.	3	1.44	LeftMirror	859	0	0	1117	1	2	1312
h004	56	2	rightdot.PNG	70	right	experiment	FALSE	NONE	.	.	.	.	.	.	.	.	.	922	2442	.	3	[]	[ 3]	[STATIC, ELLIPSE, 197.99998, 336.59998, 600.0, 743.4]	1117	2	.	3	3	LeftMirror	128439	1	66.3	19.9	FALSE	Fixation: 1520 ms	0	.	.	3	1.09	LeftMirror	930	0	0	1117	2	2	1520
h004	56	2	rightdot.PNG	70	right	experiment	FALSE	NONE	.	.	.	.	.	.	.	.	.	39	2527	.	4	[]	[ 1]	[STATIC, RECTANGLE, 880.0, 460.0, 1040.0, 620.0]	275	2	.	1	1	CrossArea	25600	2	-79.3	-29.8	FALSE	Fixation: 2488 ms	1	dotlasttime	2504	1	1.34	CrossArea	955	1	1	39	1	1	2488
h004	57	2	rightdot.PNG	58	right	experiment	FALSE	NONE	.	.	.	.	.	.	.	.	.	261	1291	.	1	[]	[ 1]	[STATIC, RECTANGLE, 880.0, 460.0, 1040.0, 620.0]	261	1	.	1	1	CrossArea	25600	1	-30.7	-20.2	FALSE	Fixation: 1030 ms	1	dotpresent	1030	1	0.59	CrossArea	1125	0	0	261	1	1	1030
h004	57	2	rightdot.PNG	58	right	experiment	FALSE	NONE	.	.	.	.	.	.	.	.	.	105	1436	.	2	[]	[ 2]	[STATIC, ELLIPSE, 1320.0, 336.59998, 1722.0, 743.4]	105	1	.	2	2	RightDotArea	128439	1	-191.6	-7.7	FALSE	Fixation: 1331 ms	0	.	.	2	3.09	RightDotArea	1096	0	0	105	1	1	1331
h004	57	2	rightdot.PNG	58	right	experiment	FALSE	NONE	.	.	.	.	.	.	.	.	.	217	1717	.	3	[]	[ 3]	[STATIC, ELLIPSE, 197.99998, 336.59998, 600.0, 743.4]	1005	3	.	3	3	LeftMirror	128439	1	106.2	13.5	FALSE	Fixation: 1500 ms	0	.	.	3	1.72	LeftMirror	1087	0	0	1005	1	3	1500
h004	57	2	rightdot.PNG	58	right	experiment	FALSE	NONE	.	.	.	.	.	.	.	.	.	656	2388	.	4	[]	[ 3]	[STATIC, ELLIPSE, 197.99998, 336.59998, 600.0, 743.4]	1005	3	.	3	3	LeftMirror	128439	1	92.7	15.1	FALSE	Fixation: 1732 ms	0	.	.	3	1.51	LeftMirror	1057	0	0	1005	2	3	1732
h004	57	2	rightdot.PNG	58	right	experiment	FALSE	NONE	.	.	.	.	.	.	.	.	.	132	2528	.	5	[]	[ 3]	[STATIC, ELLIPSE, 197.99998, 336.59998, 600.0, 743.4]	1005	3	.	3	3	LeftMirror	128439	1	135.4	2.4	FALSE	Fixation: 2396 ms	1	dotlasttime	2505	3	2.18	LeftMirror	1101	0	0	1005	3	3	2396
h004	58	2	leftdot.PNG	26	left	experiment	FALSE	NONE	.	.	.	.	.	.	.	.	.	275	1304	.	1	[]	[ 1]	[STATIC, RECTANGLE, 880.0, 460.0, 1040.0, 620.0]	275	1	.	1	1	CrossArea	25600	1	-31.7	-17	FALSE	Fixation: 1029 ms	1	dotpresent	1029	1	0.58	CrossArea	1003	0	0	275	1	1	1029
h004	58	2	leftdot.PNG	26	left	experiment	FALSE	NONE	.	.	.	.	.	.	.	.	.	1171	2527	.	2	[]	[ 2]	[STATIC, ELLIPSE, 1320.0, 336.59998, 1722.0, 743.4]	1171	1	.	2	2	RightMirror	128439	1	-130.1	13.8	FALSE	Fixation: 1356 ms	1	dotlasttime	2505	2	2.11	RightMirror	974	0	0	1171	1	1	1356
h004	59	2	rightdot.PNG	55	right	experiment	FALSE	NONE	.	.	.	.	.	.	.	.	.	329	1370	.	1	[]	[ 1]	[STATIC, RECTANGLE, 880.0, 460.0, 1040.0, 620.0]	329	1	.	1	1	CrossArea	25600	1	-23.6	-4.9	FALSE	Fixation: 1041 ms	1	dotpresent	1041	1	0.39	CrossArea	1032	0	0	329	1	1	1041
h004	59	2	rightdot.PNG	55	right	experiment	FALSE	NONE	.	.	.	.	.	.	.	.	.	273	1693	.	2	[]	[ 3]	[STATIC, ELLIPSE, 197.99998, 336.59998, 600.0, 743.4]	936	2	.	3	3	LeftMirror	128439	1	47.4	41.4	FALSE	Fixation: 1420 ms	0	.	.	3	1	LeftMirror	1042	0	0	936	1	2	1420
h004	59	2	rightdot.PNG	55	right	experiment	FALSE	NONE	.	.	.	.	.	.	.	.	.	663	2365	.	3	[]	[ 3]	[STATIC, ELLIPSE, 197.99998, 336.59998, 600.0, 743.4]	936	2	.	3	3	LeftMirror	128439	1	95.3	30.4	FALSE	Fixation: 1702 ms	0	.	.	3	1.6	LeftMirror	941	0	0	936	2	2	1702
h004	59	2	rightdot.PNG	55	right	experiment	FALSE	NONE	.	.	.	.	.	.	.	.	.	130	2540	.	4	[]	[ ]	.	.	.	.	.	.	.	.	.	.	.	FALSE	Fixation: 2410 ms	1	dotlasttime	2517	1	2.19	CrossArea	903	.	.	.	.	.	2410
h004	60	2	leftdot.PNG	16	left	experiment	FALSE	NONE	.	.	.	.	.	.	.	.	.	112	1145	.	1	[]	[ 1]	[STATIC, RECTANGLE, 880.0, 460.0, 1040.0, 620.0]	112	1	.	1	1	CrossArea	25600	1	-33	-11.9	FALSE	Fixation: 1033 ms	1	dotpresent	1033	1	0.56	CrossArea	981	0	0	112	1	1	1033
h004	60	2	leftdot.PNG	16	left	experiment	FALSE	NONE	.	.	.	.	.	.	.	.	.	121	1312	.	2	[]	[ 3]	[STATIC, ELLIPSE, 197.99998, 336.59998, 600.0, 743.4]	121	1	.	3	3	LeftDotArea	128439	1	83.9	3.3	FALSE	Fixation: 1191 ms	0	.	.	3	1.35	LeftDotArea	1064	0	0	121	1	1	1191
h004	60	2	leftdot.PNG	16	left	experiment	FALSE	NONE	.	.	.	.	.	.	.	.	.	1156	2532	.	3	[]	[ ]	.	.	.	.	.	.	.	.	.	.	.	FALSE	Fixation: 1376 ms	1	dotlasttime	2509	2	3.73	RightMirror	969	.	.	.	.	.	1376
h004	61	2	leftdot.PNG	33	left	experiment	FALSE	NONE	.	.	.	.	.	.	.	.	.	259	1290	.	1	[]	[ 1]	[STATIC, RECTANGLE, 880.0, 460.0, 1040.0, 620.0]	259	1	.	1	1	CrossArea	25600	1	-43.3	-13.6	FALSE	Fixation: 1031 ms	1	dotpresent	1031	1	0.73	CrossArea	953	0	0	259	1	1	1031
h004	61	2	leftdot.PNG	33	left	experiment	FALSE	NONE	.	.	.	.	.	.	.	.	.	618	1956	.	2	[]	[ 2]	[STATIC, ELLIPSE, 1320.0, 336.59998, 1722.0, 743.4]	1168	2	.	2	2	RightMirror	128439	1	-165.3	4.8	FALSE	Fixation: 1338 ms	0	.	.	2	2.66	RightMirror	937	0	0	1168	1	2	1338
h004	61	2	leftdot.PNG	33	left	experiment	FALSE	NONE	.	.	.	.	.	.	.	.	.	550	2529	.	3	[]	[ 2]	[STATIC, ELLIPSE, 1320.0, 336.59998, 1722.0, 743.4]	1168	2	.	2	2	RightMirror	128439	1	-70	6.3	FALSE	Fixation: 1979 ms	1	dotlasttime	2507	2	1.13	RightMirror	904	0	0	1168	2	2	1979
h004	62	2	rightdot.PNG	50	right	experiment	FALSE	NONE	.	.	.	.	.	.	.	.	.	219	1256	.	1	[]	[ 1]	[STATIC, RECTANGLE, 880.0, 460.0, 1040.0, 620.0]	219	1	.	1	1	CrossArea	25600	1	-31	-8.1	FALSE	Fixation: 1037 ms	1	dotpresent	1037	1	0.51	CrossArea	999	0	0	219	1	1	1037
h004	62	2	rightdot.PNG	50	right	experiment	FALSE	NONE	.	.	.	.	.	.	.	.	.	205	1521	.	2	[]	[ 3]	[STATIC, ELLIPSE, 197.99998, 336.59998, 600.0, 743.4]	1190	3	.	3	3	LeftMirror	128439	1	-0.6	21.5	FALSE	Fixation: 1316 ms	0	.	.	3	0.34	LeftMirror	1065	0	0	1190	1	3	1316
h004	62	2	rightdot.PNG	50	right	experiment	FALSE	NONE	.	.	.	.	.	.	.	.	.	557	2098	.	3	[]	[ 3]	[STATIC, ELLIPSE, 197.99998, 336.59998, 600.0, 743.4]	1190	3	.	3	3	LeftMirror	128439	1	61.1	21.5	FALSE	Fixation: 1541 ms	0	.	.	3	1.04	LeftMirror	963	0	0	1190	2	3	1541
h004	62	2	rightdot.PNG	50	right	experiment	FALSE	NONE	.	.	.	.	.	.	.	.	.	428	2536	.	4	[]	[ 3]	[STATIC, ELLIPSE, 197.99998, 336.59998, 600.0, 743.4]	1190	3	.	3	3	LeftMirror	128439	1	128.3	11.2	FALSE	Fixation: 2108 ms	1	dotlasttime	2513	3	2.07	LeftMirror	958	0	0	1190	3	3	2108
h004	63	2	leftdot.PNG	21	left	experiment	FALSE	NONE	.	.	.	.	.	.	.	.	.	192	1223	.	1	[]	[ 1]	[STATIC, RECTANGLE, 880.0, 460.0, 1040.0, 620.0]	192	1	.	1	1	CrossArea	25600	1	-34.1	-17.1	FALSE	Fixation: 1031 ms	1	dotpresent	1031	1	0.61	CrossArea	982	0	0	192	1	1	1031
h004	63	2	leftdot.PNG	21	left	experiment	FALSE	NONE	.	.	.	.	.	.	.	.	.	1260	2529	.	2	[]	[ 2]	[STATIC, ELLIPSE, 1320.0, 336.59998, 1722.0, 743.4]	1260	1	.	2	2	RightMirror	128439	1	-110.5	17.9	FALSE	Fixation: 1269 ms	1	dotlasttime	2507	2	1.8	RightMirror	953	0	0	1260	1	1	1269
h004	64	2	leftdot.PNG	8	left	experiment	FALSE	NONE	.	.	.	.	.	.	.	.	.	265	1295	.	1	[]	[ 1]	[STATIC, RECTANGLE, 880.0, 460.0, 1040.0, 620.0]	265	1	.	1	1	CrossArea	25600	1	-31.5	-10.8	FALSE	Fixation: 1030 ms	1	dotpresent	1030	1	0.53	CrossArea	1059	0	0	265	1	1	1030
h004	64	2	leftdot.PNG	8	left	experiment	FALSE	NONE	.	.	.	.	.	.	.	.	.	23	1365	.	2	[]	[ 2]	[STATIC, ELLIPSE, 1320.0, 336.59998, 1722.0, 743.4]	1176	2	.	2	2	RightMirror	128439	1	-159.9	-4.5	FALSE	Fixation: 1342 ms	0	.	.	2	2.57	RightMirror	995	0	0	1176	1	2	1342
h004	64	2	leftdot.PNG	8	left	experiment	FALSE	NONE	.	.	.	.	.	.	.	.	.	1153	2529	.	3	[]	[ 2]	[STATIC, ELLIPSE, 1320.0, 336.59998, 1722.0, 743.4]	1176	2	.	2	2	RightMirror	128439	1	-147.5	20.3	FALSE	Fixation: 1376 ms	1	dotlasttime	2506	2	2.4	RightMirror	888	0	0	1176	2	2	1376
h004	65	2	rightdot.PNG	74	right	experiment	FALSE	NONE	.	.	.	.	.	.	.	.	.	195	1234	.	1	[]	[ 1]	[STATIC, RECTANGLE, 880.0, 460.0, 1040.0, 620.0]	195	1	.	1	1	CrossArea	25600	1	-38.5	-0.8	FALSE	Fixation: 1039 ms	1	dotpresent	1039	1	0.62	CrossArea	902	0	0	195	1	1	1039
h004	65	2	rightdot.PNG	74	right	experiment	FALSE	NONE	.	.	.	.	.	.	.	.	.	1246	2537	.	2	[]	[ 3]	[STATIC, ELLIPSE, 197.99998, 336.59998, 600.0, 743.4]	1246	1	.	3	3	LeftMirror	128439	1	43.1	18.2	FALSE	Fixation: 1291 ms	1	dotlasttime	2515	3	0.75	LeftMirror	962	0	0	1246	1	1	1291
h004	66	2	rightdot.PNG	71	right	experiment	FALSE	NONE	.	.	.	.	.	.	.	.	.	241	1281	.	1	[]	[ 1]	[STATIC, RECTANGLE, 880.0, 460.0, 1040.0, 620.0]	241	1	.	1	1	CrossArea	25600	1	-43.3	-20	FALSE	Fixation: 1040 ms	1	dotpresent	1040	1	0.76	CrossArea	970	0	0	241	1	1	1040
h004	66	2	rightdot.PNG	71	right	experiment	FALSE	NONE	.	.	.	.	.	.	.	.	.	149	1474	.	2	[]	[ 3]	[STATIC, ELLIPSE, 197.99998, 336.59998, 600.0, 743.4]	1178	3	.	3	3	LeftMirror	128439	1	98.7	15.7	FALSE	Fixation: 1325 ms	0	.	.	3	1.6	LeftMirror	1065	0	0	1178	1	3	1325
h004	66	2	rightdot.PNG	71	right	experiment	FALSE	NONE	.	.	.	.	.	.	.	.	.	589	2083	.	3	[]	[ 3]	[STATIC, ELLIPSE, 197.99998, 336.59998, 600.0, 743.4]	1178	3	.	3	3	LeftMirror	128439	1	24	10.7	FALSE	Fixation: 1494 ms	0	.	.	3	0.42	LeftMirror	1012	0	0	1178	2	3	1494
h004	66	2	rightdot.PNG	71	right	experiment	FALSE	NONE	.	.	.	.	.	.	.	.	.	440	2538	.	4	[]	[ 3]	[STATIC, ELLIPSE, 197.99998, 336.59998, 600.0, 743.4]	1178	3	.	3	3	LeftMirror	128439	1	61.1	6.5	FALSE	Fixation: 2098 ms	1	dotlasttime	2516	3	0.99	LeftMirror	986	0	0	1178	3	3	2098
h004	67	2	leftdot.PNG	29	left	experiment	FALSE	NONE	.	.	.	.	.	.	.	.	.	246	1285	.	1	[]	[ 1]	[STATIC, RECTANGLE, 880.0, 460.0, 1040.0, 620.0]	246	1	.	1	1	CrossArea	25600	1	-31.1	-15.4	FALSE	Fixation: 1039 ms	1	dotpresent	1039	1	0.56	CrossArea	1122	0	0	246	1	1	1039
h004	67	2	leftdot.PNG	29	left	experiment	FALSE	NONE	.	.	.	.	.	.	.	.	.	1207	2538	.	2	[]	[ 2]	[STATIC, ELLIPSE, 1320.0, 336.59998, 1722.0, 743.4]	1207	1	.	2	2	RightMirror	128439	1	-134.3	11.2	FALSE	Fixation: 1331 ms	1	dotlasttime	2515	2	2.17	RightMirror	957	0	0	1207	1	1	1331
h004	68	2	rightdot.PNG	60	right	experiment	FALSE	NONE	.	.	.	.	.	.	.	.	.	205	1235	.	1	[]	[ 1]	[STATIC, RECTANGLE, 880.0, 460.0, 1040.0, 620.0]	205	1	.	1	1	CrossArea	25600	1	-33.8	-11.6	FALSE	Fixation: 1030 ms	1	dotpresent	1030	1	0.57	CrossArea	961	0	0	205	1	1	1030
h004	68	2	rightdot.PNG	60	right	experiment	FALSE	NONE	.	.	.	.	.	.	.	.	.	203	1479	.	2	[]	[ 3]	[STATIC, ELLIPSE, 197.99998, 336.59998, 600.0, 743.4]	1027	2	.	3	3	LeftMirror	128439	1	119.3	5.6	FALSE	Fixation: 1276 ms	0	.	.	3	1.92	LeftMirror	1038	0	0	1027	1	2	1276
h004	68	2	rightdot.PNG	60	right	experiment	FALSE	NONE	.	.	.	.	.	.	.	.	.	824	2321	.	3	[]	[ 3]	[STATIC, ELLIPSE, 197.99998, 336.59998, 600.0, 743.4]	1027	2	.	3	3	LeftMirror	128439	1	69.5	11.8	FALSE	Fixation: 1497 ms	0	.	.	3	1.13	LeftMirror	1008	0	0	1027	2	2	1497
h004	68	2	rightdot.PNG	60	right	experiment	FALSE	NONE	.	.	.	.	.	.	.	.	.	166	2529	.	4	[]	[ ]	.	.	.	.	.	.	.	.	.	.	.	FALSE	Fixation: 2363 ms	1	dotlasttime	2506	1	2.47	CrossArea	998	.	.	.	.	.	2363
h004	69	2	leftdot.PNG	34	left	experiment	FALSE	NONE	.	.	.	.	.	.	.	.	.	239	1269	.	1	[]	[ 1]	[STATIC, RECTANGLE, 880.0, 460.0, 1040.0, 620.0]	239	1	.	1	1	CrossArea	25600	1	-28.6	-3.3	FALSE	Fixation: 1030 ms	1	dotpresent	1030	1	0.46	CrossArea	987	0	0	239	1	1	1030
h004	69	2	leftdot.PNG	34	left	experiment	FALSE	NONE	.	.	.	.	.	.	.	.	.	1166	2478	.	2	[]	[ 2]	[STATIC, ELLIPSE, 1320.0, 336.59998, 1722.0, 743.4]	1166	1	.	2	2	RightMirror	128439	1	-178.5	3.7	FALSE	Fixation: 1312 ms	0	.	.	2	2.88	RightMirror	926	0	0	1166	1	1	1312
h004	70	2	rightdot.PNG	52	right	experiment	FALSE	NONE	.	.	.	.	.	.	.	.	.	218	1245	.	1	[]	[ 1]	[STATIC, RECTANGLE, 880.0, 460.0, 1040.0, 620.0]	218	1	.	1	1	CrossArea	25600	1	8.4	-19	FALSE	Fixation: 1027 ms	1	dotpresent	1027	1	0.33	CrossArea	1088	0	0	218	1	1	1027
h004	70	2	rightdot.PNG	52	right	experiment	FALSE	NONE	.	.	.	.	.	.	.	.	.	259	1556	.	2	[]	[ 3]	[STATIC, ELLIPSE, 197.99998, 336.59998, 600.0, 743.4]	1211	2	.	3	3	LeftMirror	128439	1	58.6	16.8	FALSE	Fixation: 1297 ms	0	.	.	3	0.98	LeftMirror	1082	0	0	1211	1	2	1297
h004	70	2	rightdot.PNG	52	right	experiment	FALSE	NONE	.	.	.	.	.	.	.	.	.	952	2525	.	3	[]	[ 3]	[STATIC, ELLIPSE, 197.99998, 336.59998, 600.0, 743.4]	1211	2	.	3	3	LeftMirror	128439	1	105.4	7.8	FALSE	Fixation: 1573 ms	1	dotlasttime	2503	3	1.7	LeftMirror	1011	0	0	1211	2	2	1573
h004	71	2	leftdot.PNG	15	left	experiment	FALSE	NONE	.	.	.	.	.	.	.	.	.	214	1243	.	1	[]	[ 1]	[STATIC, RECTANGLE, 880.0, 460.0, 1040.0, 620.0]	214	1	.	1	1	CrossArea	25600	1	-24	-7.9	FALSE	Fixation: 1029 ms	1	dotpresent	1029	1	0.41	CrossArea	960	0	0	214	1	1	1029
h004	71	2	leftdot.PNG	15	left	experiment	FALSE	NONE	.	.	.	.	.	.	.	.	.	1243	2527	.	2	[]	[ 2]	[STATIC, ELLIPSE, 1320.0, 336.59998, 1722.0, 743.4]	1243	1	.	2	2	RightMirror	128439	1	-169.9	20.9	FALSE	Fixation: 1284 ms	1	dotlasttime	2505	2	2.75	RightMirror	861	0	0	1243	1	1	1284
h004	72	2	rightdot.PNG	73	right	experiment	FALSE	NONE	.	.	.	.	.	.	.	.	.	182	1218	.	1	[]	[ 1]	[STATIC, RECTANGLE, 880.0, 460.0, 1040.0, 620.0]	182	1	.	1	1	CrossArea	25600	1	-28.5	-5.1	FALSE	Fixation: 1036 ms	1	dotpresent	1036	1	0.46	CrossArea	925	0	0	182	1	1	1036
h004	72	2	rightdot.PNG	73	right	experiment	FALSE	NONE	.	.	.	.	.	.	.	.	.	1266	2535	.	2	[]	[ 3]	[STATIC, ELLIPSE, 197.99998, 336.59998, 600.0, 743.4]	1266	1	.	3	3	LeftMirror	128439	1	70	26.1	FALSE	Fixation: 1269 ms	1	dotlasttime	2512	3	1.2	LeftMirror	927	0	0	1266	1	1	1269
h004	73	2	leftdot.PNG	23	left	experiment	FALSE	NONE	.	.	.	.	.	.	.	.	.	257	1291	.	1	[]	[ 1]	[STATIC, RECTANGLE, 880.0, 460.0, 1040.0, 620.0]	257	1	.	1	1	CrossArea	25600	1	-27.9	-17.2	FALSE	Fixation: 1034 ms	1	dotpresent	1034	1	0.52	CrossArea	927	0	0	257	1	1	1034
h004	73	2	leftdot.PNG	23	left	experiment	FALSE	NONE	.	.	.	.	.	.	.	.	.	1200	2532	.	2	[]	[ 2]	[STATIC, ELLIPSE, 1320.0, 336.59998, 1722.0, 743.4]	1200	1	.	2	2	RightMirror	128439	1	-155.7	8.4	FALSE	Fixation: 1332 ms	1	dotlasttime	2510	2	2.51	RightMirror	882	0	0	1200	1	1	1332
h004	74	2	rightdot.PNG	68	right	experiment	FALSE	NONE	.	.	.	.	.	.	.	.	.	221	1249	.	1	[]	[ 1]	[STATIC, RECTANGLE, 880.0, 460.0, 1040.0, 620.0]	221	1	.	1	1	CrossArea	25600	1	-24.5	-1.4	FALSE	Fixation: 1028 ms	1	dotpresent	1028	1	0.39	CrossArea	967	0	0	221	1	1	1028
h004	74	2	rightdot.PNG	68	right	experiment	FALSE	NONE	.	.	.	.	.	.	.	.	.	204	1510	.	2	[]	[ 3]	[STATIC, ELLIPSE, 197.99998, 336.59998, 600.0, 743.4]	1182	4	.	3	3	LeftMirror	128439	1	-8.9	22.4	FALSE	Fixation: 1306 ms	0	.	.	3	0.38	LeftMirror	1005	0	0	1182	1	4	1306
h004	74	2	rightdot.PNG	68	right	experiment	FALSE	NONE	.	.	.	.	.	.	.	.	.	193	1722	.	3	[]	[ 3]	[STATIC, ELLIPSE, 197.99998, 336.59998, 600.0, 743.4]	1182	4	.	3	3	LeftMirror	128439	1	52.4	21.5	FALSE	Fixation: 1529 ms	0	.	.	3	0.91	LeftMirror	1016	0	0	1182	2	4	1529
h004	74	2	rightdot.PNG	68	right	experiment	FALSE	NONE	.	.	.	.	.	.	.	.	.	190	1925	.	4	[]	[ 3]	[STATIC, ELLIPSE, 197.99998, 336.59998, 600.0, 743.4]	1182	4	.	3	3	LeftMirror	128439	1	89	19.5	FALSE	Fixation: 1735 ms	0	.	.	3	1.46	LeftMirror	983	0	0	1182	3	4	1735
h004	74	2	rightdot.PNG	68	right	experiment	FALSE	NONE	.	.	.	.	.	.	.	.	.	595	2527	.	5	[]	[ 3]	[STATIC, ELLIPSE, 197.99998, 336.59998, 600.0, 743.4]	1182	4	.	3	3	LeftMirror	128439	1	79.7	15	FALSE	Fixation: 1932 ms	1	dotlasttime	2504	3	1.3	LeftMirror	1049	0	0	1182	4	4	1932
h004	75	2	leftdot.PNG	32	left	experiment	FALSE	NONE	.	.	.	.	.	.	.	.	.	206	1232	.	1	[]	[ 1]	[STATIC, RECTANGLE, 880.0, 460.0, 1040.0, 620.0]	206	1	.	1	1	CrossArea	25600	1	-13.3	-11.4	FALSE	Fixation: 1026 ms	1	dotpresent	1026	1	0.28	CrossArea	986	0	0	206	1	1	1026
h004	75	2	leftdot.PNG	32	left	experiment	FALSE	NONE	.	.	.	.	.	.	.	.	.	76	1352	.	2	[]	[ 3]	[STATIC, ELLIPSE, 197.99998, 336.59998, 600.0, 743.4]	76	1	.	3	3	LeftDotArea	128439	1	180.7	-1.2	FALSE	Fixation: 1276 ms	0	.	.	3	2.91	LeftDotArea	1031	0	0	76	1	1	1276
h004	75	2	leftdot.PNG	32	left	experiment	FALSE	NONE	.	.	.	.	.	.	.	.	.	87	1523	.	3	[]	[ 2]	[STATIC, ELLIPSE, 1320.0, 336.59998, 1722.0, 743.4]	362	2	.	2	2	RightMirror	128439	1	12.8	14.6	FALSE	Fixation: 1436 ms	0	.	.	2	0.31	RightMirror	955	0	1	362	1	2	1436
h004	75	2	leftdot.PNG	32	left	experiment	FALSE	NONE	.	.	.	.	.	.	.	.	.	275	1825	.	4	[]	[ 2]	[STATIC, ELLIPSE, 1320.0, 336.59998, 1722.0, 743.4]	362	2	.	2	2	RightMirror	128439	1	-157.8	-6.4	FALSE	Fixation: 1550 ms	0	.	.	2	2.54	RightMirror	947	0	1	362	2	2	1550
h004	75	2	leftdot.PNG	32	left	experiment	FALSE	NONE	.	.	.	.	.	.	.	.	.	677	2524	.	5	[]	[ ]	.	.	.	.	.	.	.	.	.	.	.	FALSE	Fixation: 1847 ms	1	dotlasttime	2502	2	3.51	RightMirror	906	.	.	.	.	.	1847
h005	1	1	rightdot.PNG	4	right	practice	FALSE	NONE	.	.	.	.	.	.	.	.	.	238	1269	.	1	[]	[ 1]	[STATIC, RECTANGLE, 880.0, 460.0, 1040.0, 620.0]	238	1	.	1	1	CrossArea	25600	1	14.4	-34.3	FALSE	Fixation: 1031 ms	1	dotpresent	1031	1	0.59	CrossArea	1369	0	0	238	1	1	1031
h005	1	1	rightdot.PNG	4	right	practice	FALSE	NONE	.	.	.	.	.	.	.	.	.	303	1635	.	2	[]	[ ]	.	.	.	.	.	.	.	.	.	.	.	FALSE	Fixation: 1332 ms	0	.	.	3	4.25	LeftMirror	1475	.	.	.	.	.	1332
h005	1	1	rightdot.PNG	4	right	practice	FALSE	NONE	.	.	.	.	.	.	.	.	.	853	2530	.	3	[]	[ 3]	[STATIC, ELLIPSE, 197.99998, 336.59998, 600.0, 743.4]	853	1	.	3	3	LeftMirror	128439	1	172.8	-56.8	FALSE	Fixation: 1677 ms	1	dotlasttime	2507	3	2.92	LeftMirror	1490	0	0	853	1	1	1677
h005	2	1	leftdot.PNG	1	left	practice	FALSE	NONE	.	.	.	.	.	.	.	.	.	272	1311	.	1	[]	[ 1]	[STATIC, RECTANGLE, 880.0, 460.0, 1040.0, 620.0]	272	1	.	1	1	CrossArea	25600	1	24.7	-32.9	FALSE	Fixation: 1039 ms	1	dotpresent	1039	1	0.65	CrossArea	1505	0	0	272	1	1	1039
h005	2	1	leftdot.PNG	1	left	practice	FALSE	NONE	.	.	.	.	.	.	.	.	.	1179	2539	.	2	[]	[ 2]	[STATIC, ELLIPSE, 1320.0, 336.59998, 1722.0, 743.4]	1179	1	.	2	2	RightMirror	128439	1	83.7	-35.1	FALSE	Fixation: 1360 ms	1	dotlasttime	2515	2	1.45	RightMirror	1436	0	0	1179	1	1	1360
h005	3	1	rightdot.PNG	2	right	practice	FALSE	NONE	.	.	.	.	.	.	.	.	.	239	1276	.	1	[]	[ 1]	[STATIC, RECTANGLE, 880.0, 460.0, 1040.0, 620.0]	239	1	.	1	1	CrossArea	25600	1	14.9	-49.8	FALSE	Fixation: 1037 ms	1	dotpresent	1037	1	0.82	CrossArea	1389	0	0	239	1	1	1037
h005	3	1	rightdot.PNG	2	right	practice	FALSE	NONE	.	.	.	.	.	.	.	.	.	1205	2535	.	2	[]	[ 3]	[STATIC, ELLIPSE, 197.99998, 336.59998, 600.0, 743.4]	1205	1	.	3	3	LeftMirror	128439	1	-34.1	-55.8	FALSE	Fixation: 1330 ms	1	dotlasttime	2512	3	1.04	LeftMirror	1402	0	0	1205	1	1	1330
h005	4	1	leftdot.PNG	5	left	practice	FALSE	NONE	.	.	.	.	.	.	.	.	.	242	1272	.	1	[]	[ 1]	[STATIC, RECTANGLE, 880.0, 460.0, 1040.0, 620.0]	242	1	.	1	1	CrossArea	25600	1	30.1	-52	FALSE	Fixation: 1030 ms	1	dotpresent	1030	1	0.96	CrossArea	1452	0	0	242	1	1	1030
h005	4	1	leftdot.PNG	5	left	practice	FALSE	NONE	.	.	.	.	.	.	.	.	.	1202	2528	.	2	[]	[ 2]	[STATIC, ELLIPSE, 1320.0, 336.59998, 1722.0, 743.4]	1202	1	.	2	2	RightMirror	128439	1	112.2	-145.5	FALSE	Fixation: 1326 ms	1	dotlasttime	2505	2	2.93	RightMirror	1557	0	0	1202	1	1	1326
h005	5	1	leftdot.PNG	3	left	practice	FALSE	NONE	.	.	.	.	.	.	.	.	.	311	1338	.	1	[]	[ 1]	[STATIC, RECTANGLE, 880.0, 460.0, 1040.0, 620.0]	311	1	.	1	1	CrossArea	25600	1	34.7	-59.9	FALSE	Fixation: 1027 ms	1	dotpresent	1027	1	1.1	CrossArea	1405	0	0	311	1	1	1027
h005	5	1	leftdot.PNG	3	left	practice	FALSE	NONE	.	.	.	.	.	.	.	.	.	1139	2526	.	2	[]	[ 2]	[STATIC, ELLIPSE, 1320.0, 336.59998, 1722.0, 743.4]	1139	1	.	2	2	RightMirror	128439	1	61.8	-118.2	FALSE	Fixation: 1387 ms	1	dotlasttime	2502	2	2.12	RightMirror	1440	0	0	1139	1	1	1387
h005	6	2	leftdot.PNG	17	left	experiment	FALSE	NONE	.	.	.	.	.	.	.	.	.	431	1469	.	1	[]	[ 1]	[STATIC, RECTANGLE, 880.0, 460.0, 1040.0, 620.0]	431	1	.	1	1	CrossArea	25600	1	-30.6	8.4	FALSE	Fixation: 1038 ms	1	dotpresent	1038	1	0.51	CrossArea	1226	0	0	431	1	1	1038
h005	6	2	leftdot.PNG	17	left	experiment	FALSE	NONE	.	.	.	.	.	.	.	.	.	1022	2537	.	2	[]	[ 2]	[STATIC, ELLIPSE, 1320.0, 336.59998, 1722.0, 743.4]	1022	1	.	2	2	RightMirror	128439	1	-32.3	-9.3	FALSE	Fixation: 1515 ms	1	dotlasttime	2514	2	0.54	RightMirror	1254	0	0	1022	1	1	1515
h005	7	2	leftdot.PNG	40	left	experiment	FALSE	NONE	.	.	.	.	.	.	.	.	.	221	1259	.	1	[]	[ 1]	[STATIC, RECTANGLE, 880.0, 460.0, 1040.0, 620.0]	221	1	.	1	1	CrossArea	25600	1	-25.2	-1.1	FALSE	Fixation: 1038 ms	1	dotpresent	1038	1	0.4	CrossArea	1271	0	0	221	1	1	1038
h005	7	2	leftdot.PNG	40	left	experiment	FALSE	NONE	.	.	.	.	.	.	.	.	.	1219	2537	.	2	[]	[ 2]	[STATIC, ELLIPSE, 1320.0, 336.59998, 1722.0, 743.4]	1219	1	.	2	2	RightMirror	128439	1	149.4	-82.8	FALSE	Fixation: 1318 ms	1	dotlasttime	2514	2	2.71	RightMirror	1321	0	0	1219	1	1	1318
h005	8	2	rightdot.PNG	69	right	experiment	FALSE	NONE	.	.	.	.	.	.	.	.	.	157	1185	.	1	[]	[ 1]	[STATIC, RECTANGLE, 880.0, 460.0, 1040.0, 620.0]	157	1	.	1	1	CrossArea	25600	1	-13.6	-11.3	FALSE	Fixation: 1028 ms	1	dotpresent	1028	1	0.28	CrossArea	1196	0	0	157	1	1	1028
h005	8	2	rightdot.PNG	69	right	experiment	FALSE	NONE	.	.	.	.	.	.	.	.	.	96	1326	.	2	[]	[ 2]	[STATIC, ELLIPSE, 1320.0, 336.59998, 1722.0, 743.4]	96	1	.	2	2	RightDotArea	128439	1	-75.9	-18.5	FALSE	Fixation: 1230 ms	0	.	.	2	1.25	RightDotArea	1311	0	0	96	1	1	1230
h005	8	2	rightdot.PNG	69	right	experiment	FALSE	NONE	.	.	.	.	.	.	.	.	.	1137	2527	.	3	[]	[ 3]	[STATIC, ELLIPSE, 197.99998, 336.59998, 600.0, 743.4]	1137	1	.	3	3	LeftMirror	128439	1	2.9	-12.9	FALSE	Fixation: 1390 ms	1	dotlasttime	2504	3	0.21	LeftMirror	1237	0	0	1137	1	1	1390
h005	9	2	rightdot.PNG	67	right	experiment	FALSE	NONE	.	.	.	.	.	.	.	.	.	264	1292	.	1	[]	[ 1]	[STATIC, RECTANGLE, 880.0, 460.0, 1040.0, 620.0]	264	1	.	1	1	CrossArea	25600	1	-26.4	-20.2	FALSE	Fixation: 1028 ms	1	dotpresent	1028	1	0.53	CrossArea	1308	0	0	264	1	1	1028
h005	9	2	rightdot.PNG	67	right	experiment	FALSE	NONE	.	.	.	.	.	.	.	.	.	1186	2526	.	2	[]	[ 3]	[STATIC, ELLIPSE, 197.99998, 336.59998, 600.0, 743.4]	1186	1	.	3	3	LeftMirror	128439	1	-68.6	-28.6	FALSE	Fixation: 1340 ms	1	dotlasttime	2503	3	1.19	LeftMirror	1214	0	0	1186	1	1	1340
h005	10	2	leftdot.PNG	27	left	experiment	FALSE	NONE	.	.	.	.	.	.	.	.	.	243	1283	.	1	[]	[ 1]	[STATIC, RECTANGLE, 880.0, 460.0, 1040.0, 620.0]	243	1	.	1	1	CrossArea	25600	1	-1.9	16.6	FALSE	Fixation: 1040 ms	1	dotpresent	1040	1	0.26	CrossArea	1184	0	0	243	1	1	1040
h005	10	2	leftdot.PNG	27	left	experiment	FALSE	NONE	.	.	.	.	.	.	.	.	.	1207	2539	.	2	[]	[ 2]	[STATIC, ELLIPSE, 1320.0, 336.59998, 1722.0, 743.4]	1207	1	.	2	2	RightMirror	128439	1	-16	-48.3	FALSE	Fixation: 1332 ms	1	dotlasttime	2516	2	0.8	RightMirror	1288	0	0	1207	1	1	1332
h005	11	2	leftdot.PNG	6	left	experiment	FALSE	NONE	.	.	.	.	.	.	.	.	.	233	1262	.	1	[]	[ 1]	[STATIC, RECTANGLE, 880.0, 460.0, 1040.0, 620.0]	233	1	.	1	1	CrossArea	25600	1	3	5	FALSE	Fixation: 1029 ms	1	dotpresent	1029	1	0.09	CrossArea	1258	0	0	233	1	1	1029
h005	11	2	leftdot.PNG	6	left	experiment	FALSE	NONE	.	.	.	.	.	.	.	.	.	1194	2527	.	2	[]	[ ]	.	.	.	.	.	.	.	.	.	.	.	FALSE	Fixation: 1333 ms	1	dotlasttime	2504	2	3.51	RightMirror	1281	.	.	.	.	.	1333
h005	12	2	rightdot.PNG	52	right	experiment	FALSE	NONE	.	.	.	.	.	.	.	.	.	249	1280	.	1	[]	[ 1]	[STATIC, RECTANGLE, 880.0, 460.0, 1040.0, 620.0]	249	1	.	1	1	CrossArea	25600	1	-6.2	-19.6	FALSE	Fixation: 1031 ms	1	dotpresent	1031	1	0.33	CrossArea	1294	0	0	249	1	1	1031
h005	12	2	rightdot.PNG	52	right	experiment	FALSE	NONE	.	.	.	.	.	.	.	.	.	1208	2529	.	2	[]	[ 3]	[STATIC, ELLIPSE, 197.99998, 336.59998, 600.0, 743.4]	1208	1	.	3	3	LeftMirror	128439	1	54	-42.5	FALSE	Fixation: 1321 ms	1	dotlasttime	2507	3	1.1	LeftMirror	1266	0	0	1208	1	1	1321
h005	13	2	rightdot.PNG	56	right	experiment	FALSE	NONE	.	.	.	.	.	.	.	.	.	239	1271	.	1	[]	[ 1]	[STATIC, RECTANGLE, 880.0, 460.0, 1040.0, 620.0]	239	1	.	1	1	CrossArea	25600	1	5.8	0.1	FALSE	Fixation: 1032 ms	1	dotpresent	1032	1	0.09	CrossArea	1240	0	0	239	1	1	1032
h005	13	2	rightdot.PNG	56	right	experiment	FALSE	NONE	.	.	.	.	.	.	.	.	.	1209	2530	.	2	[]	[ 3]	[STATIC, ELLIPSE, 197.99998, 336.59998, 600.0, 743.4]	1209	1	.	3	3	LeftMirror	128439	1	-74.7	-25.4	FALSE	Fixation: 1321 ms	1	dotlasttime	2507	3	1.26	LeftMirror	1303	0	0	1209	1	1	1321
h005	14	2	leftdot.PNG	19	left	experiment	FALSE	NONE	.	.	.	.	.	.	.	.	.	268	1302	.	1	[]	[ 1]	[STATIC, RECTANGLE, 880.0, 460.0, 1040.0, 620.0]	268	1	.	1	1	CrossArea	25600	1	17.4	19	FALSE	Fixation: 1034 ms	1	dotpresent	1034	1	0.41	CrossArea	1239	0	0	268	1	1	1034
h005	14	2	leftdot.PNG	19	left	experiment	FALSE	NONE	.	.	.	.	.	.	.	.	.	1179	2532	.	2	[]	[ 2]	[STATIC, ELLIPSE, 1320.0, 336.59998, 1722.0, 743.4]	1179	1	.	2	2	RightMirror	128439	1	98.4	-34.3	FALSE	Fixation: 1353 ms	1	dotlasttime	2510	2	1.66	RightMirror	1260	0	0	1179	1	1	1353
h005	15	2	leftdot.PNG	31	left	experiment	FALSE	NONE	.	.	.	.	.	.	.	.	.	236	1262	.	1	[]	[ 1]	[STATIC, RECTANGLE, 880.0, 460.0, 1040.0, 620.0]	236	1	.	1	1	CrossArea	25600	1	-17.8	12.5	FALSE	Fixation: 1026 ms	1	dotpresent	1026	1	0.35	CrossArea	1066	0	0	236	1	1	1026
h005	15	2	leftdot.PNG	31	left	experiment	FALSE	NONE	.	.	.	.	.	.	.	.	.	487	1805	.	2	[]	[ 2]	[STATIC, ELLIPSE, 1320.0, 336.59998, 1722.0, 743.4]	1189	2	.	2	2	RightMirror	128439	1	93.2	-97.3	FALSE	Fixation: 1318 ms	0	.	.	2	2.14	RightMirror	1151	0	0	1189	1	2	1318
h005	15	2	leftdot.PNG	31	left	experiment	FALSE	NONE	.	.	.	.	.	.	.	.	.	702	2524	.	3	[]	[ 2]	[STATIC, ELLIPSE, 1320.0, 336.59998, 1722.0, 743.4]	1189	2	.	2	2	RightMirror	128439	1	22.3	-66.2	FALSE	Fixation: 1822 ms	1	dotlasttime	2501	2	1.1	RightMirror	1222	0	0	1189	2	2	1822
h005	16	2	rightdot.PNG	61	right	experiment	FALSE	NONE	.	.	.	.	.	.	.	.	.	246	1287	.	1	[]	[ 1]	[STATIC, RECTANGLE, 880.0, 460.0, 1040.0, 620.0]	246	1	.	1	1	CrossArea	25600	1	-21.3	8.7	FALSE	Fixation: 1041 ms	1	dotpresent	1041	1	0.37	CrossArea	1190	0	0	246	1	1	1041
h005	16	2	rightdot.PNG	61	right	experiment	FALSE	NONE	.	.	.	.	.	.	.	.	.	855	2193	.	2	[]	[ 3]	[STATIC, ELLIPSE, 197.99998, 336.59998, 600.0, 743.4]	1177	2	.	3	3	LeftMirror	128439	1	-83.3	-6.9	FALSE	Fixation: 1338 ms	0	.	.	3	1.34	LeftMirror	1186	0	0	1177	1	2	1338
h005	16	2	rightdot.PNG	61	right	experiment	FALSE	NONE	.	.	.	.	.	.	.	.	.	322	2539	.	3	[]	[ 3]	[STATIC, ELLIPSE, 197.99998, 336.59998, 600.0, 743.4]	1177	2	.	3	3	LeftMirror	128439	1	105.5	11.8	FALSE	Fixation: 2217 ms	1	dotlasttime	2517	3	1.7	LeftMirror	1186	0	0	1177	2	2	2217
h005	17	2	leftdot.PNG	18	left	experiment	FALSE	NONE	.	.	.	.	.	.	.	.	.	434	1468	.	1	[]	[ 1]	[STATIC, RECTANGLE, 880.0, 460.0, 1040.0, 620.0]	434	1	.	1	1	CrossArea	25600	1	-38.6	-7.6	FALSE	Fixation: 1034 ms	1	dotpresent	1034	1	0.63	CrossArea	1201	0	0	434	1	1	1034
h005	17	2	leftdot.PNG	18	left	experiment	FALSE	NONE	.	.	.	.	.	.	.	.	.	611	2127	.	2	[]	[ 2]	[STATIC, ELLIPSE, 1320.0, 336.59998, 1722.0, 743.4]	994	2	.	2	2	RightMirror	128439	1	-20.4	-66.4	FALSE	Fixation: 1516 ms	0	.	.	2	1.1	RightMirror	1170	0	0	994	1	2	1516
h005	17	2	leftdot.PNG	18	left	experiment	FALSE	NONE	.	.	.	.	.	.	.	.	.	383	2532	.	3	[]	[ 2]	[STATIC, ELLIPSE, 1320.0, 336.59998, 1722.0, 743.4]	994	2	.	2	2	RightMirror	128439	1	115.4	-68.3	FALSE	Fixation: 2149 ms	1	dotlasttime	2510	2	2.14	RightMirror	1228	0	0	994	2	2	2149
h005	18	2	rightdot.PNG	65	right	experiment	FALSE	NONE	.	.	.	.	.	.	.	.	.	242	1280	.	1	[]	[ 1]	[STATIC, RECTANGLE, 880.0, 460.0, 1040.0, 620.0]	242	1	.	1	1	CrossArea	25600	1	-3.1	15.6	FALSE	Fixation: 1038 ms	1	dotpresent	1038	1	0.25	CrossArea	1234	0	0	242	1	1	1038
h005	18	2	rightdot.PNG	65	right	experiment	FALSE	NONE	.	.	.	.	.	.	.	.	.	1206	2536	.	2	[]	[ 3]	[STATIC, ELLIPSE, 197.99998, 336.59998, 600.0, 743.4]	1206	1	.	3	3	LeftMirror	128439	1	-35.9	3.3	FALSE	Fixation: 1330 ms	1	TRACKER_TIME 4 10789431.747	2513	3	0.58	LeftMirror	1229	0	0	1206	1	1	1330
h005	19	2	leftdot.PNG	37	left	experiment	FALSE	NONE	.	.	.	.	.	.	.	.	.	215	1253	.	1	[]	[ 1]	[STATIC, RECTANGLE, 880.0, 460.0, 1040.0, 620.0]	215	1	.	1	1	CrossArea	25600	1	1.9	14.9	FALSE	Fixation: 1038 ms	1	dotpresent	1038	1	0.24	CrossArea	1179	0	0	215	1	1	1038
h005	19	2	leftdot.PNG	37	left	experiment	FALSE	NONE	.	.	.	.	.	.	.	.	.	1113	2413	.	2	[]	[ 2]	[STATIC, ELLIPSE, 1320.0, 336.59998, 1722.0, 743.4]	1214	2	.	2	2	RightMirror	128439	1	26.4	-23.9	FALSE	Fixation: 1300 ms	0	.	.	2	0.56	RightMirror	1199	0	0	1214	1	2	1300
h005	19	2	leftdot.PNG	37	left	experiment	FALSE	NONE	.	.	.	.	.	.	.	.	.	101	2537	.	3	[]	[ 2]	[STATIC, ELLIPSE, 1320.0, 336.59998, 1722.0, 743.4]	1214	2	.	2	2	RightMirror	128439	1	162.4	-45.6	FALSE	Fixation: 2436 ms	1	dotlasttime	2514	2	2.69	RightMirror	1249	0	0	1214	2	2	2436
h005	20	2	leftdot.PNG	33	left	experiment	FALSE	NONE	.	.	.	.	.	.	.	.	.	223	1253	.	1	[]	[ 1]	[STATIC, RECTANGLE, 880.0, 460.0, 1040.0, 620.0]	223	1	.	1	1	CrossArea	25600	1	6.5	12.3	FALSE	Fixation: 1030 ms	1	dotpresent	1030	1	0.22	CrossArea	1124	0	0	223	1	1	1030
h005	20	2	leftdot.PNG	33	left	experiment	FALSE	NONE	.	.	.	.	.	.	.	.	.	496	1800	.	2	[]	[ 2]	[STATIC, ELLIPSE, 1320.0, 336.59998, 1722.0, 743.4]	1206	2	.	2	2	RightMirror	128439	1	97.8	-72.2	FALSE	Fixation: 1304 ms	0	.	.	2	1.93	RightMirror	1140	0	0	1206	1	2	1304
h005	20	2	leftdot.PNG	33	left	experiment	FALSE	NONE	.	.	.	.	.	.	.	.	.	710	2529	.	3	[]	[ 2]	[STATIC, ELLIPSE, 1320.0, 336.59998, 1722.0, 743.4]	1206	2	.	2	2	RightMirror	128439	1	167	-106.7	FALSE	Fixation: 1819 ms	1	dotlasttime	2506	2	3.15	RightMirror	1189	0	0	1206	2	2	1819
h005	21	2	rightdot.PNG	54	right	experiment	FALSE	NONE	.	.	.	.	.	.	.	.	.	222	1259	.	1	[]	[ 1]	[STATIC, RECTANGLE, 880.0, 460.0, 1040.0, 620.0]	222	1	.	1	1	CrossArea	25600	1	3	16.9	FALSE	Fixation: 1037 ms	1	dotpresent	1037	1	0.27	CrossArea	1060	0	0	222	1	1	1037
h005	21	2	rightdot.PNG	54	right	experiment	FALSE	NONE	.	.	.	.	.	.	.	.	.	1221	2535	.	2	[]	[ 3]	[STATIC, ELLIPSE, 197.99998, 336.59998, 600.0, 743.4]	1221	1	.	3	3	LeftMirror	128439	1	-75.7	-24.2	FALSE	Fixation: 1314 ms	1	dotlasttime	2513	3	1.27	LeftMirror	1132	0	0	1221	1	1	1314
h005	22	2	leftdot.PNG	35	left	experiment	FALSE	NONE	.	.	.	.	.	.	.	.	.	272	1303	.	1	[]	[ 1]	[STATIC, RECTANGLE, 880.0, 460.0, 1040.0, 620.0]	272	1	.	1	1	CrossArea	25600	1	3.7	-4.9	FALSE	Fixation: 1031 ms	1	dotpresent	1031	1	0.1	CrossArea	1195	0	0	272	1	1	1031
h005	22	2	leftdot.PNG	35	left	experiment	FALSE	NONE	.	.	.	.	.	.	.	.	.	1172	2530	.	2	[]	[ 2]	[STATIC, ELLIPSE, 1320.0, 336.59998, 1722.0, 743.4]	1172	1	.	2	2	RightMirror	128439	1	87.8	-27.1	FALSE	Fixation: 1358 ms	1	dotlasttime	2507	2	1.46	RightMirror	1189	0	0	1172	1	1	1358
h005	23	2	rightdot.PNG	74	right	experiment	FALSE	NONE	.	.	.	.	.	.	.	.	.	287	1320	.	1	[]	[ 1]	[STATIC, RECTANGLE, 880.0, 460.0, 1040.0, 620.0]	287	1	.	1	1	CrossArea	25600	1	4	15.6	FALSE	Fixation: 1033 ms	1	dotpresent	1033	1	0.25	CrossArea	1158	0	0	287	1	1	1033
h005	23	2	rightdot.PNG	74	right	experiment	FALSE	NONE	.	.	.	.	.	.	.	.	.	1163	2532	.	2	[]	[ 3]	[STATIC, ELLIPSE, 197.99998, 336.59998, 600.0, 743.4]	1163	1	.	3	3	LeftMirror	128439	1	-54.4	-24.9	FALSE	Fixation: 1369 ms	1	dotlasttime	2509	3	0.95	LeftMirror	1214	0	0	1163	1	1	1369
h005	24	2	leftdot.PNG	25	left	experiment	FALSE	NONE	.	.	.	.	.	.	.	.	.	357	1384	.	1	[]	[ 1]	[STATIC, RECTANGLE, 880.0, 460.0, 1040.0, 620.0]	357	1	.	1	1	CrossArea	25600	1	13.2	43.3	FALSE	Fixation: 1027 ms	1	dotpresent	1027	1	0.71	CrossArea	1258	0	0	357	1	1	1027
h005	24	2	leftdot.PNG	25	left	experiment	FALSE	NONE	.	.	.	.	.	.	.	.	.	1087	2525	.	2	[]	[ 2]	[STATIC, ELLIPSE, 1320.0, 336.59998, 1722.0, 743.4]	1087	1	.	2	2	RightMirror	128439	1	73.5	-2.1	FALSE	Fixation: 1438 ms	1	dotlasttime	2503	2	1.17	RightMirror	1160	0	0	1087	1	1	1438
h005	25	2	leftdot.PNG	30	left	experiment	FALSE	NONE	.	.	.	.	.	.	.	.	.	230	1256	.	1	[]	[ 1]	[STATIC, RECTANGLE, 880.0, 460.0, 1040.0, 620.0]	230	1	.	1	1	CrossArea	25600	1	-4.6	17.6	FALSE	Fixation: 1026 ms	1	dotpresent	1026	1	0.28	CrossArea	1038	0	0	230	1	1	1026
h005	25	2	leftdot.PNG	30	left	experiment	FALSE	NONE	.	.	.	.	.	.	.	.	.	1207	2525	.	2	[]	[ ]	.	.	.	.	.	.	.	.	.	.	.	FALSE	Fixation: 1318 ms	1	dotlasttime	2502	2	3.38	RightMirror	1160	.	.	.	.	.	1318
h005	26	2	rightdot.PNG	58	right	experiment	FALSE	NONE	.	.	.	.	.	.	.	.	.	241	1266	.	1	[]	[ 1]	[STATIC, RECTANGLE, 880.0, 460.0, 1040.0, 620.0]	241	1	.	1	1	CrossArea	25600	1	-1.8	20.8	FALSE	Fixation: 1025 ms	1	dotpresent	1025	1	0.33	CrossArea	1147	0	0	241	1	1	1025
h005	26	2	rightdot.PNG	58	right	experiment	FALSE	NONE	.	.	.	.	.	.	.	.	.	1169	2487	.	2	[]	[ 3]	[STATIC, ELLIPSE, 197.99998, 336.59998, 600.0, 743.4]	1181	2	.	3	3	LeftMirror	128439	1	-79.1	-34.3	FALSE	Fixation: 1318 ms	0	.	.	3	1.37	LeftMirror	1171	0	0	1181	1	2	1318
h005	26	2	rightdot.PNG	58	right	experiment	FALSE	NONE	.	.	.	.	.	.	.	.	.	12	2524	.	3	[]	[ 3]	[STATIC, ELLIPSE, 197.99998, 336.59998, 600.0, 743.4]	1181	2	.	3	3	LeftMirror	128439	1	88.1	-13.7	FALSE	Fixation: 2512 ms	1	intertrialblank	2524	3	1.42	LeftMirror	1223	0	0	1181	2	2	2512
h005	27	2	rightdot.PNG	68	right	experiment	FALSE	NONE	.	.	.	.	.	.	.	.	.	203	1244	.	1	[]	[ 1]	[STATIC, RECTANGLE, 880.0, 460.0, 1040.0, 620.0]	203	1	.	1	1	CrossArea	25600	1	-16.2	31.7	FALSE	Fixation: 1041 ms	1	dotpresent	1041	1	0.56	CrossArea	944	0	0	203	1	1	1041
h005	27	2	rightdot.PNG	68	right	experiment	FALSE	NONE	.	.	.	.	.	.	.	.	.	550	1848	.	2	[]	[ 3]	[STATIC, ELLIPSE, 197.99998, 336.59998, 600.0, 743.4]	1215	2	.	3	3	LeftMirror	128439	1	-174.2	31.4	FALSE	Fixation: 1298 ms	0	.	.	3	2.82	LeftMirror	1012	0	0	1215	1	2	1298
h005	27	2	rightdot.PNG	68	right	experiment	FALSE	NONE	.	.	.	.	.	.	.	.	.	665	2540	.	3	[]	[ 3]	[STATIC, ELLIPSE, 197.99998, 336.59998, 600.0, 743.4]	1215	2	.	3	3	LeftMirror	128439	1	15.4	-14.2	FALSE	Fixation: 1875 ms	1	dotlasttime	2517	3	0.33	LeftMirror	1082	0	0	1215	2	2	1875
h005	28	2	leftdot.PNG	16	left	experiment	FALSE	NONE	.	.	.	.	.	.	.	.	.	222	1247	.	1	[]	[ 1]	[STATIC, RECTANGLE, 880.0, 460.0, 1040.0, 620.0]	222	1	.	1	1	CrossArea	25600	1	4.6	24	FALSE	Fixation: 1025 ms	1	dotpresent	1025	1	0.38	CrossArea	1110	0	0	222	1	1	1025
h005	28	2	leftdot.PNG	16	left	experiment	FALSE	NONE	.	.	.	.	.	.	.	.	.	1225	2523	.	2	[]	[ 2]	[STATIC, ELLIPSE, 1320.0, 336.59998, 1722.0, 743.4]	1225	1	.	2	2	RightMirror	128439	1	47.9	38.6	FALSE	Fixation: 1298 ms	1	dotlasttime	2501	2	0.97	RightMirror	1173	0	0	1225	1	1	1298
h005	29	2	rightdot.PNG	47	right	experiment	FALSE	NONE	.	.	.	.	.	.	.	.	.	216	1247	.	1	[]	[ 1]	[STATIC, RECTANGLE, 880.0, 460.0, 1040.0, 620.0]	216	1	.	1	1	CrossArea	25600	1	-7.8	10.2	FALSE	Fixation: 1031 ms	1	dotpresent	1031	1	0.2	CrossArea	1178	0	0	216	1	1	1031
h005	29	2	rightdot.PNG	47	right	experiment	FALSE	NONE	.	.	.	.	.	.	.	.	.	1237	2530	.	2	[]	[ 3]	[STATIC, ELLIPSE, 197.99998, 336.59998, 600.0, 743.4]	1237	1	.	3	3	LeftMirror	128439	1	15.7	0.2	FALSE	Fixation: 1293 ms	1	dotlasttime	2507	3	0.25	LeftMirror	1181	0	0	1237	1	1	1293
h005	30	2	rightdot.PNG	73	right	experiment	FALSE	NONE	.	.	.	.	.	.	.	.	.	139	1169	.	1	[]	[ 1]	[STATIC, RECTANGLE, 880.0, 460.0, 1040.0, 620.0]	139	1	.	1	1	CrossArea	25600	1	-8.1	-1.8	FALSE	Fixation: 1030 ms	1	dotpresent	1030	1	0.13	CrossArea	1163	0	0	139	1	1	1030
h005	30	2	rightdot.PNG	73	right	experiment	FALSE	NONE	.	.	.	.	.	.	.	.	.	113	1329	.	2	[]	[ 2]	[STATIC, ELLIPSE, 1320.0, 336.59998, 1722.0, 743.4]	113	1	.	2	2	RightDotArea	128439	1	37.8	43.5	FALSE	Fixation: 1216 ms	0	.	.	2	0.91	RightDotArea	1242	0	0	113	1	1	1216
h005	30	2	rightdot.PNG	73	right	experiment	FALSE	NONE	.	.	.	.	.	.	.	.	.	540	1939	.	3	[]	[ 3]	[STATIC, ELLIPSE, 197.99998, 336.59998, 600.0, 743.4]	1107	2	.	3	3	LeftMirror	128439	1	-163.9	-4.1	FALSE	Fixation: 1399 ms	0	.	.	3	2.61	LeftMirror	1141	0	0	1107	1	2	1399
h005	30	2	rightdot.PNG	73	right	experiment	FALSE	NONE	.	.	.	.	.	.	.	.	.	567	2528	.	4	[]	[ 3]	[STATIC, ELLIPSE, 197.99998, 336.59998, 600.0, 743.4]	1107	2	.	3	3	LeftMirror	128439	1	-7.8	0.5	FALSE	Fixation: 1961 ms	1	dotlasttime	2506	3	0.12	LeftMirror	1106	0	0	1107	2	2	1961
h005	31	2	leftdot.PNG	29	left	experiment	FALSE	NONE	.	.	.	.	.	.	.	.	.	282	1321	.	1	[]	[ 1]	[STATIC, RECTANGLE, 880.0, 460.0, 1040.0, 620.0]	282	1	.	1	1	CrossArea	25600	1	-71.7	34.5	FALSE	Fixation: 1039 ms	1	dotpresent	1039	1	1.27	CrossArea	1156	0	0	282	1	1	1039
h005	31	2	leftdot.PNG	29	left	experiment	FALSE	NONE	.	.	.	.	.	.	.	.	.	224	1598	.	2	[]	[ 2]	[STATIC, ELLIPSE, 1320.0, 336.59998, 1722.0, 743.4]	1144	2	.	2	2	RightMirror	128439	1	26.6	110.4	FALSE	Fixation: 1374 ms	0	.	.	2	1.78	RightMirror	1113	0	0	1144	1	2	1374
h005	31	2	leftdot.PNG	29	left	experiment	FALSE	NONE	.	.	.	.	.	.	.	.	.	920	2537	.	3	[]	[ 2]	[STATIC, ELLIPSE, 1320.0, 336.59998, 1722.0, 743.4]	1144	2	.	2	2	RightMirror	128439	1	-20.8	23.5	FALSE	Fixation: 1617 ms	1	dotlasttime	2515	2	0.5	RightMirror	1166	0	0	1144	2	2	1617
h005	32	2	leftdot.PNG	10	left	experiment	FALSE	NONE	.	.	.	.	.	.	.	.	.	353	1385	.	1	[]	[ 1]	[STATIC, RECTANGLE, 880.0, 460.0, 1040.0, 620.0]	353	1	.	1	1	CrossArea	25600	1	-3.4	29.1	FALSE	Fixation: 1032 ms	1	dotpresent	1032	1	0.46	CrossArea	1166	0	0	353	1	1	1032
h005	32	2	leftdot.PNG	10	left	experiment	FALSE	NONE	.	.	.	.	.	.	.	.	.	1096	2532	.	2	[]	[ 2]	[STATIC, ELLIPSE, 1320.0, 336.59998, 1722.0, 743.4]	1096	1	.	2	2	RightMirror	128439	1	73.9	-17.6	FALSE	Fixation: 1436 ms	1	dotlasttime	2508	2	1.21	RightMirror	1160	0	0	1096	1	1	1436
h005	33	2	rightdot.PNG	53	right	experiment	FALSE	NONE	.	.	.	.	.	.	.	.	.	179	1218	.	1	[]	[ 1]	[STATIC, RECTANGLE, 880.0, 460.0, 1040.0, 620.0]	179	1	.	1	1	CrossArea	25600	1	15.9	24.1	FALSE	Fixation: 1039 ms	1	dotpresent	1039	1	0.46	CrossArea	1134	0	0	179	1	1	1039
h005	33	2	rightdot.PNG	53	right	experiment	FALSE	NONE	.	.	.	.	.	.	.	.	.	1268	2539	.	2	[]	[ 3]	[STATIC, ELLIPSE, 197.99998, 336.59998, 600.0, 743.4]	1268	1	.	3	3	LeftMirror	128439	1	-83.9	-30.3	FALSE	Fixation: 1271 ms	1	dotlasttime	2515	3	1.42	LeftMirror	1130	0	0	1268	1	1	1271
h005	34	2	leftdot.PNG	8	left	experiment	FALSE	NONE	.	.	.	.	.	.	.	.	.	262	1294	.	1	[]	[ 1]	[STATIC, RECTANGLE, 880.0, 460.0, 1040.0, 620.0]	262	1	.	1	1	CrossArea	25600	1	14.1	29.9	FALSE	Fixation: 1032 ms	1	dotpresent	1032	1	0.52	CrossArea	1151	0	0	262	1	1	1032
h005	34	2	leftdot.PNG	8	left	experiment	FALSE	NONE	.	.	.	.	.	.	.	.	.	1184	2531	.	2	[]	[ 2]	[STATIC, ELLIPSE, 1320.0, 336.59998, 1722.0, 743.4]	1184	1	.	2	2	RightMirror	128439	1	73.1	-6.9	FALSE	Fixation: 1347 ms	1	dotlasttime	2508	2	1.17	RightMirror	1099	0	0	1184	1	1	1347
h005	35	2	leftdot.PNG	15	left	experiment	FALSE	NONE	.	.	.	.	.	.	.	.	.	223	1252	.	1	[]	[ 1]	[STATIC, RECTANGLE, 880.0, 460.0, 1040.0, 620.0]	223	1	.	1	1	CrossArea	25600	1	5.2	43.3	FALSE	Fixation: 1029 ms	1	dotpresent	1029	1	0.68	CrossArea	947	0	0	223	1	1	1029
h005	35	2	leftdot.PNG	15	left	experiment	FALSE	NONE	.	.	.	.	.	.	.	.	.	1217	2529	.	2	[]	[ 2]	[STATIC, ELLIPSE, 1320.0, 336.59998, 1722.0, 743.4]	1217	1	.	2	2	RightMirror	128439	1	135.3	-5.9	FALSE	Fixation: 1312 ms	1	dotlasttime	2506	2	2.15	RightMirror	1042	0	0	1217	1	1	1312
h005	36	2	rightdot.PNG	60	right	experiment	FALSE	NONE	.	.	.	.	.	.	.	.	.	222	1263	.	1	[]	[ 1]	[STATIC, RECTANGLE, 880.0, 460.0, 1040.0, 620.0]	222	1	.	1	1	CrossArea	25600	1	3.1	33	FALSE	Fixation: 1041 ms	1	dotpresent	1041	1	0.52	CrossArea	988	0	0	222	1	1	1041
h005	36	2	rightdot.PNG	60	right	experiment	FALSE	NONE	.	.	.	.	.	.	.	.	.	1224	2540	.	2	[]	[ 3]	[STATIC, ELLIPSE, 197.99998, 336.59998, 600.0, 743.4]	1224	1	.	3	3	LeftMirror	128439	1	-18.5	12.5	FALSE	Fixation: 1316 ms	1	dotlasttime	2517	3	0.35	LeftMirror	997	0	0	1224	1	1	1316
h005	37	2	rightdot.PNG	75	right	experiment	FALSE	NONE	.	.	.	.	.	.	.	.	.	159	1188	.	1	[]	[ 1]	[STATIC, RECTANGLE, 880.0, 460.0, 1040.0, 620.0]	159	1	.	1	1	CrossArea	25600	1	5.8	23.5	FALSE	Fixation: 1029 ms	1	dotpresent	1029	1	0.37	CrossArea	959	0	0	159	1	1	1029
h005	37	2	rightdot.PNG	75	right	experiment	FALSE	NONE	.	.	.	.	.	.	.	.	.	91	1323	.	2	[]	[ 2]	[STATIC, ELLIPSE, 1320.0, 336.59998, 1722.0, 743.4]	91	1	.	2	2	RightDotArea	128439	1	-26.2	41	FALSE	Fixation: 1232 ms	0	.	.	2	0.75	RightDotArea	903	0	0	91	1	1	1232
h005	37	2	rightdot.PNG	75	right	experiment	FALSE	NONE	.	.	.	.	.	.	.	.	.	1137	2528	.	3	[]	[ 3]	[STATIC, ELLIPSE, 197.99998, 336.59998, 600.0, 743.4]	1137	1	.	3	3	LeftMirror	128439	1	-86.7	21.2	FALSE	Fixation: 1391 ms	1	dotlasttime	2505	3	1.41	LeftMirror	1064	0	0	1137	1	1	1391
h005	38	2	leftdot.PNG	23	left	experiment	FALSE	NONE	.	.	.	.	.	.	.	.	.	255	1282	.	1	[]	[ 1]	[STATIC, RECTANGLE, 880.0, 460.0, 1040.0, 620.0]	255	1	.	1	1	CrossArea	25600	1	64.1	20.8	FALSE	Fixation: 1027 ms	1	dotpresent	1027	1	1.07	CrossArea	1118	0	0	255	1	1	1027
h005	38	2	leftdot.PNG	23	left	experiment	FALSE	NONE	.	.	.	.	.	.	.	.	.	846	2180	.	2	[]	[ 2]	[STATIC, ELLIPSE, 1320.0, 336.59998, 1722.0, 743.4]	1168	2	.	2	2	RightMirror	128439	1	37.2	-11.6	FALSE	Fixation: 1334 ms	0	.	.	2	0.62	RightMirror	1080	0	0	1168	1	2	1334
h005	38	2	leftdot.PNG	23	left	experiment	FALSE	NONE	.	.	.	.	.	.	.	.	.	322	2525	.	3	[]	[ 2]	[STATIC, ELLIPSE, 1320.0, 336.59998, 1722.0, 743.4]	1168	2	.	2	2	RightMirror	128439	1	162.4	32.9	FALSE	Fixation: 2203 ms	1	dotlasttime	2502	2	2.64	RightMirror	1138	0	0	1168	2	2	2203
h005	39	2	leftdot.PNG	32	left	experiment	FALSE	NONE	.	.	.	.	.	.	.	.	.	238	1271	.	1	[]	[ 1]	[STATIC, RECTANGLE, 880.0, 460.0, 1040.0, 620.0]	238	1	.	1	1	CrossArea	25600	1	-2.4	19	FALSE	Fixation: 1033 ms	1	dotpresent	1033	1	0.3	CrossArea	1078	0	0	238	1	1	1033
h005	39	2	leftdot.PNG	32	left	experiment	FALSE	NONE	.	.	.	.	.	.	.	.	.	1205	2532	.	2	[]	[ 2]	[STATIC, ELLIPSE, 1320.0, 336.59998, 1722.0, 743.4]	1205	1	.	2	2	RightMirror	128439	1	92.1	8.7	FALSE	Fixation: 1327 ms	1	dotlasttime	2508	2	1.47	RightMirror	1059	0	0	1205	1	1	1327
h005	40	2	rightdot.PNG	66	right	experiment	FALSE	NONE	.	.	.	.	.	.	.	.	.	221	1257	.	1	[]	[ 1]	[STATIC, RECTANGLE, 880.0, 460.0, 1040.0, 620.0]	221	1	.	1	1	CrossArea	25600	1	22	37.9	FALSE	Fixation: 1036 ms	1	dotpresent	1036	1	0.69	CrossArea	1049	0	0	221	1	1	1036
h005	40	2	rightdot.PNG	66	right	experiment	FALSE	NONE	.	.	.	.	.	.	.	.	.	702	2005	.	2	[]	[ 3]	[STATIC, ELLIPSE, 197.99998, 336.59998, 600.0, 743.4]	1207	2	.	3	3	LeftMirror	128439	1	-106.7	9.6	FALSE	Fixation: 1303 ms	0	.	.	3	1.71	LeftMirror	1046	0	0	1207	1	2	1303
h005	40	2	rightdot.PNG	66	right	experiment	FALSE	NONE	.	.	.	.	.	.	.	.	.	505	2534	.	3	[]	[ 3]	[STATIC, ELLIPSE, 197.99998, 336.59998, 600.0, 743.4]	1207	2	.	3	3	LeftMirror	128439	1	88.8	24.4	FALSE	Fixation: 2029 ms	1	dotlasttime	2511	3	1.47	LeftMirror	1047	0	0	1207	2	2	2029
h005	41	2	rightdot.PNG	57	right	experiment	FALSE	NONE	.	.	.	.	.	.	.	.	.	195	1236	.	1	[]	[ 1]	[STATIC, RECTANGLE, 880.0, 460.0, 1040.0, 620.0]	195	1	.	1	1	CrossArea	25600	1	77.3	16.7	FALSE	Fixation: 1041 ms	1	dotpresent	1041	1	1.26	CrossArea	975	0	0	195	1	1	1041
h005	41	2	rightdot.PNG	57	right	experiment	FALSE	NONE	.	.	.	.	.	.	.	.	.	293	1590	.	2	[]	[ 3]	[STATIC, ELLIPSE, 197.99998, 336.59998, 600.0, 743.4]	1205	2	.	3	3	LeftMirror	128439	1	-174.2	-8	FALSE	Fixation: 1297 ms	0	.	.	3	2.78	LeftMirror	1065	0	0	1205	1	2	1297
h005	41	2	rightdot.PNG	57	right	experiment	FALSE	NONE	.	.	.	.	.	.	.	.	.	912	2539	.	3	[]	[ 3]	[STATIC, ELLIPSE, 197.99998, 336.59998, 600.0, 743.4]	1205	2	.	3	3	LeftMirror	128439	1	-54.5	-11.5	FALSE	Fixation: 1627 ms	1	dotlasttime	2516	3	0.89	LeftMirror	987	0	0	1205	2	2	1627
h005	42	2	leftdot.PNG	7	left	experiment	FALSE	NONE	.	.	.	.	.	.	.	.	.	166	1205	.	1	[]	[ 1]	[STATIC, RECTANGLE, 880.0, 460.0, 1040.0, 620.0]	166	1	.	1	1	CrossArea	25600	1	-14.9	20.8	FALSE	Fixation: 1039 ms	1	dotpresent	1039	1	0.4	CrossArea	1031	0	0	166	1	1	1039
h005	42	2	leftdot.PNG	7	left	experiment	FALSE	NONE	.	.	.	.	.	.	.	.	.	164	1410	.	2	[]	[ 3]	[STATIC, ELLIPSE, 197.99998, 336.59998, 600.0, 743.4]	164	1	.	3	3	LeftDotArea	128439	1	3.5	14.2	FALSE	Fixation: 1246 ms	0	.	.	3	0.23	LeftDotArea	1017	0	0	164	1	1	1246
h005	42	2	leftdot.PNG	7	left	experiment	FALSE	NONE	.	.	.	.	.	.	.	.	.	379	1846	.	3	[]	[ 2]	[STATIC, ELLIPSE, 1320.0, 336.59998, 1722.0, 743.4]	1033	2	.	2	2	RightMirror	128439	1	-190.3	44.3	FALSE	Fixation: 1467 ms	0	.	.	2	3.12	RightMirror	972	0	1	1033	1	2	1467
h005	42	2	leftdot.PNG	7	left	experiment	FALSE	NONE	.	.	.	.	.	.	.	.	.	654	2538	.	4	[]	[ 2]	[STATIC, ELLIPSE, 1320.0, 336.59998, 1722.0, 743.4]	1033	2	.	2	2	RightMirror	128439	1	68.4	-15.1	FALSE	Fixation: 1884 ms	1	dotlasttime	2515	2	1.12	RightMirror	1012	0	1	1033	2	2	1884
h005	43	2	leftdot.PNG	14	left	experiment	FALSE	NONE	.	.	.	.	.	.	.	.	.	228	1257	.	1	[]	[ 1]	[STATIC, RECTANGLE, 880.0, 460.0, 1040.0, 620.0]	228	1	.	1	1	CrossArea	25600	1	-6.7	33.7	FALSE	Fixation: 1029 ms	1	dotpresent	1029	1	0.54	CrossArea	1021	0	0	228	1	1	1029
h005	43	2	leftdot.PNG	14	left	experiment	FALSE	NONE	.	.	.	.	.	.	.	.	.	1215	2527	.	2	[]	[ 2]	[STATIC, ELLIPSE, 1320.0, 336.59998, 1722.0, 743.4]	1215	1	.	2	2	RightMirror	128439	1	104.5	-1.6	FALSE	Fixation: 1312 ms	1	TRACKER_TIME 6 10910662.529	2504	2	1.66	RightMirror	1030	0	0	1215	1	1	1312
h005	44	2	rightdot.PNG	48	right	experiment	FALSE	NONE	.	.	.	.	.	.	.	.	.	225	1265	.	1	[]	[ 1]	[STATIC, RECTANGLE, 880.0, 460.0, 1040.0, 620.0]	225	1	.	1	1	CrossArea	25600	1	3.1	31.8	FALSE	Fixation: 1040 ms	1	dotpresent	1040	1	0.5	CrossArea	1042	0	0	225	1	1	1040
h005	44	2	rightdot.PNG	48	right	experiment	FALSE	NONE	.	.	.	.	.	.	.	.	.	1226	2538	.	2	[]	[ 3]	[STATIC, ELLIPSE, 197.99998, 336.59998, 600.0, 743.4]	1226	1	.	3	3	LeftMirror	128439	1	13.5	-7.3	FALSE	Fixation: 1312 ms	1	dotlasttime	2515	3	0.24	LeftMirror	1092	0	0	1226	1	1	1312
h005	45	2	leftdot.PNG	38	left	experiment	FALSE	NONE	.	.	.	.	.	.	.	.	.	295	1330	.	1	[]	[ 1]	[STATIC, RECTANGLE, 880.0, 460.0, 1040.0, 620.0]	295	1	.	1	1	CrossArea	25600	1	8.9	8.9	FALSE	Fixation: 1035 ms	1	dotpresent	1035	1	0.2	CrossArea	999	0	0	295	1	1	1035
h005	45	2	leftdot.PNG	38	left	experiment	FALSE	NONE	.	.	.	.	.	.	.	.	.	1153	2533	.	2	[]	[ 2]	[STATIC, ELLIPSE, 1320.0, 336.59998, 1722.0, 743.4]	1153	1	.	2	2	RightMirror	128439	1	-18.8	-14.3	FALSE	Fixation: 1380 ms	1	dotlasttime	2510	2	0.37	RightMirror	1137	0	0	1153	1	1	1380
h005	46	2	leftdot.PNG	12	left	experiment	FALSE	NONE	.	.	.	.	.	.	.	.	.	319	1350	.	1	[]	[ 1]	[STATIC, RECTANGLE, 880.0, 460.0, 1040.0, 620.0]	319	1	.	1	1	CrossArea	25600	1	-19.9	38.8	FALSE	Fixation: 1031 ms	1	dotpresent	1031	1	0.68	CrossArea	892	0	0	319	1	1	1031
h005	46	2	leftdot.PNG	12	left	experiment	FALSE	NONE	.	.	.	.	.	.	.	.	.	1130	2529	.	2	[]	[ 2]	[STATIC, ELLIPSE, 1320.0, 336.59998, 1722.0, 743.4]	1130	1	.	2	2	RightMirror	128439	1	-5.1	12.8	FALSE	Fixation: 1399 ms	1	dotlasttime	2506	2	0.21	RightMirror	988	0	0	1130	1	1	1399
h005	47	2	rightdot.PNG	63	right	experiment	FALSE	NONE	.	.	.	.	.	.	.	.	.	206	1235	.	1	[]	[ 1]	[STATIC, RECTANGLE, 880.0, 460.0, 1040.0, 620.0]	206	1	.	1	1	CrossArea	25600	1	-1.2	25.3	FALSE	Fixation: 1029 ms	1	dotpresent	1029	1	0.4	CrossArea	1077	0	0	206	1	1	1029
h005	47	2	rightdot.PNG	63	right	experiment	FALSE	NONE	.	.	.	.	.	.	.	.	.	490	1773	.	2	[]	[ 3]	[STATIC, ELLIPSE, 197.99998, 336.59998, 600.0, 743.4]	1236	2	.	3	3	LeftMirror	128439	1	8.9	-0.6	FALSE	Fixation: 1283 ms	0	.	.	3	0.14	LeftMirror	1129	0	0	1236	1	2	1283
h005	47	2	rightdot.PNG	63	right	experiment	FALSE	NONE	.	.	.	.	.	.	.	.	.	746	2527	.	3	[]	[ 3]	[STATIC, ELLIPSE, 197.99998, 336.59998, 600.0, 743.4]	1236	2	.	3	3	LeftMirror	128439	1	5.9	-23.1	FALSE	Fixation: 1781 ms	1	dotlasttime	2504	3	0.37	LeftMirror	1022	0	0	1236	2	2	1781
h005	48	2	rightdot.PNG	50	right	experiment	FALSE	NONE	.	.	.	.	.	.	.	.	.	206	1241	.	1	[]	[ 1]	[STATIC, RECTANGLE, 880.0, 460.0, 1040.0, 620.0]	206	1	.	1	1	CrossArea	25600	1	-7.7	31.3	FALSE	Fixation: 1035 ms	1	dotpresent	1035	1	0.49	CrossArea	914	0	0	206	1	1	1035
h005	48	2	rightdot.PNG	50	right	experiment	FALSE	NONE	.	.	.	.	.	.	.	.	.	1231	2534	.	2	[]	[ 3]	[STATIC, ELLIPSE, 197.99998, 336.59998, 600.0, 743.4]	1231	1	.	3	3	LeftMirror	128439	1	-127.1	-6.4	FALSE	Fixation: 1303 ms	1	dotlasttime	2511	3	1.99	LeftMirror	1057	0	0	1231	1	1	1303
h005	49	2	leftdot.PNG	24	left	experiment	FALSE	NONE	.	.	.	.	.	.	.	.	.	226	1261	.	1	[]	[ 1]	[STATIC, RECTANGLE, 880.0, 460.0, 1040.0, 620.0]	226	1	.	1	1	CrossArea	25600	1	8.7	51	FALSE	Fixation: 1035 ms	1	dotpresent	1035	1	0.81	CrossArea	1057	0	0	226	1	1	1035
h005	49	2	leftdot.PNG	24	left	experiment	FALSE	NONE	.	.	.	.	.	.	.	.	.	1215	2534	.	2	[]	[ 2]	[STATIC, ELLIPSE, 1320.0, 336.59998, 1722.0, 743.4]	1215	1	.	2	2	RightMirror	128439	1	152.1	-13.1	FALSE	Fixation: 1319 ms	1	dotlasttime	2511	2	2.42	RightMirror	1072	0	0	1215	1	1	1319
h005	50	2	leftdot.PNG	39	left	experiment	FALSE	NONE	.	.	.	.	.	.	.	.	.	261	1294	.	1	[]	[ 1]	[STATIC, RECTANGLE, 880.0, 460.0, 1040.0, 620.0]	261	1	.	1	1	CrossArea	25600	1	6.3	9.2	FALSE	Fixation: 1033 ms	1	dotpresent	1033	1	0.18	CrossArea	1068	0	0	261	1	1	1033
h005	50	2	leftdot.PNG	39	left	experiment	FALSE	NONE	.	.	.	.	.	.	.	.	.	1188	2532	.	2	[]	[ 2]	[STATIC, ELLIPSE, 1320.0, 336.59998, 1722.0, 743.4]	1188	1	.	2	2	RightMirror	128439	1	-31.8	-36.9	FALSE	Fixation: 1344 ms	1	dotlasttime	2509	2	0.77	RightMirror	1052	0	0	1188	1	1	1344
h005	51	2	rightdot.PNG	51	right	experiment	FALSE	NONE	.	.	.	.	.	.	.	.	.	219	1252	.	1	[]	[ 1]	[STATIC, RECTANGLE, 880.0, 460.0, 1040.0, 620.0]	219	1	.	1	1	CrossArea	25600	1	-31.7	48.2	FALSE	Fixation: 1033 ms	1	dotpresent	1033	1	0.89	CrossArea	845	0	0	219	1	1	1033
h005	51	2	rightdot.PNG	51	right	experiment	FALSE	NONE	.	.	.	.	.	.	.	.	.	1233	2532	.	2	[]	[ 3]	[STATIC, ELLIPSE, 197.99998, 336.59998, 600.0, 743.4]	1233	1	.	3	3	LeftMirror	128439	1	-0.1	-2.2	FALSE	Fixation: 1299 ms	1	dotlasttime	2509	3	0.03	LeftMirror	964	0	0	1233	1	1	1299
h005	52	2	rightdot.PNG	42	right	experiment	FALSE	NONE	.	.	.	.	.	.	.	.	.	213	1241	.	1	[]	[ 1]	[STATIC, RECTANGLE, 880.0, 460.0, 1040.0, 620.0]	213	1	.	1	1	CrossArea	25600	1	7.3	45.9	FALSE	Fixation: 1028 ms	1	dotpresent	1028	1	0.73	CrossArea	1066	0	0	213	1	1	1028
h005	52	2	rightdot.PNG	42	right	experiment	FALSE	NONE	.	.	.	.	.	.	.	.	.	1225	2527	.	2	[]	[ 3]	[STATIC, ELLIPSE, 197.99998, 336.59998, 600.0, 743.4]	1225	1	.	3	3	LeftMirror	128439	1	-59.3	28	FALSE	Fixation: 1302 ms	1	dotlasttime	2504	3	1.04	LeftMirror	1011	0	0	1225	1	1	1302
h005	53	2	leftdot.PNG	26	left	experiment	FALSE	NONE	.	.	.	.	.	.	.	.	.	238	1268	.	1	[]	[ 1]	[STATIC, RECTANGLE, 880.0, 460.0, 1040.0, 620.0]	238	1	.	1	1	CrossArea	25600	1	20.7	41.5	FALSE	Fixation: 1030 ms	1	dotpresent	1030	1	0.73	CrossArea	988	0	0	238	1	1	1030
h005	53	2	leftdot.PNG	26	left	experiment	FALSE	NONE	.	.	.	.	.	.	.	.	.	1209	2528	.	2	[]	[ 2]	[STATIC, ELLIPSE, 1320.0, 336.59998, 1722.0, 743.4]	1209	1	.	2	2	RightMirror	128439	1	24.9	-22.6	FALSE	Fixation: 1319 ms	1	dotlasttime	2506	2	0.53	RightMirror	1020	0	0	1209	1	1	1319
h005	54	2	rightdot.PNG	59	right	experiment	FALSE	NONE	.	.	.	.	.	.	.	.	.	215	1249	.	1	[]	[ 1]	[STATIC, RECTANGLE, 880.0, 460.0, 1040.0, 620.0]	215	1	.	1	1	CrossArea	25600	1	25.2	21.4	FALSE	Fixation: 1034 ms	1	dotpresent	1034	1	0.52	CrossArea	1006	0	0	215	1	1	1034
h005	54	2	rightdot.PNG	59	right	experiment	FALSE	NONE	.	.	.	.	.	.	.	.	.	390	1695	.	2	[]	[ 3]	[STATIC, ELLIPSE, 197.99998, 336.59998, 600.0, 743.4]	1210	2	.	3	3	LeftMirror	128439	1	-140.5	-29.2	FALSE	Fixation: 1305 ms	0	.	.	3	2.29	LeftMirror	1060	0	0	1210	1	2	1305
h005	54	2	rightdot.PNG	59	right	experiment	FALSE	NONE	.	.	.	.	.	.	.	.	.	820	2533	.	3	[]	[ 3]	[STATIC, ELLIPSE, 197.99998, 336.59998, 600.0, 743.4]	1210	2	.	3	3	LeftMirror	128439	1	-71.1	-34.1	FALSE	Fixation: 1713 ms	1	dotlasttime	2510	3	1.25	LeftMirror	1051	0	0	1210	2	2	1713
h005	55	2	rightdot.PNG	71	right	experiment	FALSE	NONE	.	.	.	.	.	.	.	.	.	243	1278	.	1	[]	[ 1]	[STATIC, RECTANGLE, 880.0, 460.0, 1040.0, 620.0]	243	1	.	1	1	CrossArea	25600	1	1	40.8	FALSE	Fixation: 1035 ms	1	dotpresent	1035	1	0.64	CrossArea	981	0	0	243	1	1	1035
h005	55	2	rightdot.PNG	71	right	experiment	FALSE	NONE	.	.	.	.	.	.	.	.	.	439	1776	.	2	[]	[ ]	.	.	.	.	.	.	.	.	.	.	.	FALSE	Fixation: 1337 ms	0	.	.	3	3.32	LeftMirror	947	.	.	.	.	.	1337
h005	55	2	rightdot.PNG	71	right	experiment	FALSE	NONE	.	.	.	.	.	.	.	.	.	441	2254	.	3	[]	[ 3]	[STATIC, ELLIPSE, 197.99998, 336.59998, 600.0, 743.4]	700	2	.	3	3	LeftMirror	128439	1	-14.7	7.4	FALSE	Fixation: 1813 ms	0	.	.	3	0.26	LeftMirror	936	0	0	700	1	2	1813
h005	55	2	rightdot.PNG	71	right	experiment	FALSE	NONE	.	.	.	.	.	.	.	.	.	259	2533	.	4	[]	[ 3]	[STATIC, ELLIPSE, 197.99998, 336.59998, 600.0, 743.4]	700	2	.	3	3	LeftMirror	128439	1	-57.6	-15.8	FALSE	Fixation: 2274 ms	1	dotlasttime	2510	3	0.95	LeftMirror	966	0	0	700	2	2	2274
h005	56	2	leftdot.PNG	28	left	experiment	FALSE	NONE	.	.	.	.	.	.	.	.	.	277	1304	.	1	[]	[ 1]	[STATIC, RECTANGLE, 880.0, 460.0, 1040.0, 620.0]	277	1	.	1	1	CrossArea	25600	1	12.5	47.6	FALSE	Fixation: 1027 ms	1	dotpresent	1027	1	0.77	CrossArea	933	0	0	277	1	1	1027
h005	56	2	leftdot.PNG	28	left	experiment	FALSE	NONE	.	.	.	.	.	.	.	.	.	464	1816	.	2	[]	[ 2]	[STATIC, ELLIPSE, 1320.0, 336.59998, 1722.0, 743.4]	1148	2	.	2	2	RightMirror	128439	1	-19.1	-4.4	FALSE	Fixation: 1352 ms	0	.	.	2	0.31	RightMirror	977	0	0	1148	1	2	1352
h005	56	2	leftdot.PNG	28	left	experiment	FALSE	NONE	.	.	.	.	.	.	.	.	.	684	2525	.	3	[]	[ 2]	[STATIC, ELLIPSE, 1320.0, 336.59998, 1722.0, 743.4]	1148	2	.	2	2	RightMirror	128439	1	123.8	-13.1	FALSE	Fixation: 1841 ms	1	dotlasttime	2503	2	1.98	RightMirror	1020	0	0	1148	2	2	1841
h005	57	2	rightdot.PNG	45	right	experiment	FALSE	NONE	.	.	.	.	.	.	.	.	.	269	1304	.	1	[]	[ 1]	[STATIC, RECTANGLE, 880.0, 460.0, 1040.0, 620.0]	269	1	.	1	1	CrossArea	25600	1	-57	38.6	FALSE	Fixation: 1035 ms	1	dotpresent	1035	1	1.09	CrossArea	1037	0	0	269	1	1	1035
h005	57	2	rightdot.PNG	45	right	experiment	FALSE	NONE	.	.	.	.	.	.	.	.	.	262	1608	.	2	[]	[ 3]	[STATIC, ELLIPSE, 197.99998, 336.59998, 600.0, 743.4]	1152	3	.	3	3	LeftMirror	128439	1	130.1	-6.3	FALSE	Fixation: 1346 ms	0	.	.	3	2.08	LeftMirror	1072	0	0	1152	1	3	1346
h005	57	2	rightdot.PNG	45	right	experiment	FALSE	NONE	.	.	.	.	.	.	.	.	.	112	1739	.	3	[]	[ 3]	[STATIC, ELLIPSE, 197.99998, 336.59998, 600.0, 743.4]	1152	3	.	3	3	LeftMirror	128439	1	72.4	36.6	FALSE	Fixation: 1627 ms	0	.	.	3	1.29	LeftMirror	1024	0	0	1152	2	3	1627
h005	57	2	rightdot.PNG	45	right	experiment	FALSE	NONE	.	.	.	.	.	.	.	.	.	778	2533	.	4	[]	[ 3]	[STATIC, ELLIPSE, 197.99998, 336.59998, 600.0, 743.4]	1152	3	.	3	3	LeftMirror	128439	1	20.3	59.7	FALSE	Fixation: 1755 ms	1	dotlasttime	2511	3	0.99	LeftMirror	1010	0	0	1152	3	3	1755
h005	58	2	rightdot.PNG	43	right	experiment	FALSE	NONE	.	.	.	.	.	.	.	.	.	187	1227	.	1	[]	[ 1]	[STATIC, RECTANGLE, 880.0, 460.0, 1040.0, 620.0]	187	1	.	1	1	CrossArea	25600	1	5.2	39	FALSE	Fixation: 1040 ms	1	dotpresent	1040	1	0.62	CrossArea	1020	0	0	187	1	1	1040
h005	58	2	rightdot.PNG	43	right	experiment	FALSE	NONE	.	.	.	.	.	.	.	.	.	359	1638	.	2	[]	[ 3]	[STATIC, ELLIPSE, 197.99998, 336.59998, 600.0, 743.4]	1236	2	.	3	3	LeftMirror	128439	1	-111.1	34.7	FALSE	Fixation: 1279 ms	0	.	.	3	1.85	LeftMirror	1007	0	0	1236	1	2	1279
h005	58	2	rightdot.PNG	43	right	experiment	FALSE	NONE	.	.	.	.	.	.	.	.	.	877	2539	.	3	[]	[ 3]	[STATIC, ELLIPSE, 197.99998, 336.59998, 600.0, 743.4]	1236	2	.	3	3	LeftMirror	128439	1	35.1	-0.9	FALSE	Fixation: 1662 ms	1	dotlasttime	2516	3	0.56	LeftMirror	943	0	0	1236	2	2	1662
h005	59	2	leftdot.PNG	21	left	experiment	FALSE	NONE	.	.	.	.	.	.	.	.	.	253	1285	.	1	[]	[ 1]	[STATIC, RECTANGLE, 880.0, 460.0, 1040.0, 620.0]	253	1	.	1	1	CrossArea	25600	1	13.4	55.8	FALSE	Fixation: 1032 ms	1	dotpresent	1032	1	0.9	CrossArea	964	0	0	253	1	1	1032
h005	59	2	leftdot.PNG	21	left	experiment	FALSE	NONE	.	.	.	.	.	.	.	.	.	1198	2530	.	2	[]	[ 2]	[STATIC, ELLIPSE, 1320.0, 336.59998, 1722.0, 743.4]	1198	1	.	2	2	RightMirror	128439	1	-40.2	-7	FALSE	Fixation: 1332 ms	1	dotlasttime	2507	2	0.65	RightMirror	988	0	0	1198	1	1	1332
h005	60	2	leftdot.PNG	9	left	experiment	FALSE	NONE	.	.	.	.	.	.	.	.	.	249	1282	.	1	[]	[ 1]	[STATIC, RECTANGLE, 880.0, 460.0, 1040.0, 620.0]	249	1	.	1	1	CrossArea	25600	1	3.8	54.1	FALSE	Fixation: 1033 ms	1	dotpresent	1033	1	0.85	CrossArea	819	0	0	249	1	1	1033
h005	60	2	leftdot.PNG	9	left	experiment	FALSE	NONE	.	.	.	.	.	.	.	.	.	568	1901	.	2	[]	[ 2]	[STATIC, ELLIPSE, 1320.0, 336.59998, 1722.0, 743.4]	1179	2	.	2	2	RightMirror	128439	1	-24.1	-22.7	FALSE	Fixation: 1333 ms	0	.	.	2	0.52	RightMirror	915	0	0	1179	1	2	1333
h005	60	2	leftdot.PNG	9	left	experiment	FALSE	NONE	.	.	.	.	.	.	.	.	.	611	2532	.	3	[]	[ 2]	[STATIC, ELLIPSE, 1320.0, 336.59998, 1722.0, 743.4]	1179	2	.	2	2	RightMirror	128439	1	61	9.9	FALSE	Fixation: 1921 ms	1	dotlasttime	2509	2	0.99	RightMirror	972	0	0	1179	2	2	1921
h005	61	2	rightdot.PNG	41	right	experiment	FALSE	NONE	.	.	.	.	.	.	.	.	.	270	1301	.	1	[]	[ 1]	[STATIC, RECTANGLE, 880.0, 460.0, 1040.0, 620.0]	270	1	.	1	1	CrossArea	25600	1	12.9	56.6	FALSE	Fixation: 1031 ms	1	dotpresent	1031	1	0.91	CrossArea	996	0	0	270	1	1	1031
h005	61	2	rightdot.PNG	41	right	experiment	FALSE	NONE	.	.	.	.	.	.	.	.	.	1181	2529	.	2	[]	[ 3]	[STATIC, ELLIPSE, 197.99998, 336.59998, 600.0, 743.4]	1181	1	.	3	3	LeftMirror	128439	1	9	-0.4	FALSE	Fixation: 1348 ms	1	dotlasttime	2506	3	0.14	LeftMirror	1030	0	0	1181	1	1	1348
h005	62	2	leftdot.PNG	20	left	experiment	FALSE	NONE	.	.	.	.	.	.	.	.	.	248	1281	.	1	[]	[ 1]	[STATIC, RECTANGLE, 880.0, 460.0, 1040.0, 620.0]	248	1	.	1	1	CrossArea	25600	1	-4.4	41.1	FALSE	Fixation: 1033 ms	1	dotpresent	1033	1	0.65	CrossArea	1042	0	0	248	1	1	1033
h005	62	2	leftdot.PNG	20	left	experiment	FALSE	NONE	.	.	.	.	.	.	.	.	.	1205	2532	.	2	[]	[ 2]	[STATIC, ELLIPSE, 1320.0, 336.59998, 1722.0, 743.4]	1205	1	.	2	2	RightMirror	128439	1	31.3	41.8	FALSE	Fixation: 1327 ms	1	dotlasttime	2509	2	0.82	RightMirror	1032	0	0	1205	1	1	1327
h005	63	2	rightdot.PNG	62	right	experiment	FALSE	NONE	.	.	.	.	.	.	.	.	.	244	1285	.	1	[]	[ 1]	[STATIC, RECTANGLE, 880.0, 460.0, 1040.0, 620.0]	244	1	.	1	1	CrossArea	25600	1	9.3	67	FALSE	Fixation: 1041 ms	1	dotpresent	1041	1	1.06	CrossArea	909	0	0	244	1	1	1041
h005	63	2	rightdot.PNG	62	right	experiment	FALSE	NONE	.	.	.	.	.	.	.	.	.	1202	2540	.	2	[]	[ 3]	[STATIC, ELLIPSE, 197.99998, 336.59998, 600.0, 743.4]	1202	1	.	3	3	LeftMirror	128439	1	-8.4	16.8	FALSE	Fixation: 1338 ms	1	dotlasttime	2517	3	0.29	LeftMirror	930	0	0	1202	1	1	1338
h005	64	2	rightdot.PNG	64	right	experiment	FALSE	NONE	.	.	.	.	.	.	.	.	.	234	1275	.	1	[]	[ 1]	[STATIC, RECTANGLE, 880.0, 460.0, 1040.0, 620.0]	234	1	.	1	1	CrossArea	25600	1	0.9	66.4	FALSE	Fixation: 1041 ms	1	dotpresent	1041	1	1.04	CrossArea	954	0	0	234	1	1	1041
h005	64	2	rightdot.PNG	64	right	experiment	FALSE	NONE	.	.	.	.	.	.	.	.	.	1207	2539	.	2	[]	[ 3]	[STATIC, ELLIPSE, 197.99998, 336.59998, 600.0, 743.4]	1207	1	.	3	3	LeftMirror	128439	1	-83.2	22.7	FALSE	Fixation: 1332 ms	1	dotlasttime	2516	3	1.37	LeftMirror	982	0	0	1207	1	1	1332
h005	65	2	leftdot.PNG	11	left	experiment	FALSE	NONE	.	.	.	.	.	.	.	.	.	311	1349	.	1	[]	[ 1]	[STATIC, RECTANGLE, 880.0, 460.0, 1040.0, 620.0]	311	1	.	1	1	CrossArea	25600	1	6	47.2	FALSE	Fixation: 1038 ms	1	dotpresent	1038	1	0.75	CrossArea	981	0	0	311	1	1	1038
h005	65	2	leftdot.PNG	11	left	experiment	FALSE	NONE	.	.	.	.	.	.	.	.	.	1143	2537	.	2	[]	[ 2]	[STATIC, ELLIPSE, 1320.0, 336.59998, 1722.0, 743.4]	1143	1	.	2	2	RightMirror	128439	1	33.7	-12.9	FALSE	Fixation: 1394 ms	1	dotlasttime	2514	2	0.58	RightMirror	999	0	0	1143	1	1	1394
h005	66	2	rightdot.PNG	46	right	experiment	FALSE	NONE	.	.	.	.	.	.	.	.	.	212	1252	.	1	[]	[ 1]	[STATIC, RECTANGLE, 880.0, 460.0, 1040.0, 620.0]	212	1	.	1	1	CrossArea	25600	1	-8.6	60	FALSE	Fixation: 1040 ms	1	dotpresent	1040	1	0.95	CrossArea	958	0	0	212	1	1	1040
h005	66	2	rightdot.PNG	46	right	experiment	FALSE	NONE	.	.	.	.	.	.	.	.	.	1236	2538	.	2	[]	[ 3]	[STATIC, ELLIPSE, 197.99998, 336.59998, 600.0, 743.4]	1236	1	.	3	3	LeftMirror	128439	1	-41.4	7.3	FALSE	Fixation: 1302 ms	1	dotlasttime	2516	3	0.67	LeftMirror	930	0	0	1236	1	1	1302
h005	67	2	leftdot.PNG	22	left	experiment	FALSE	NONE	.	.	.	.	.	.	.	.	.	372	1404	.	1	[]	[ 1]	[STATIC, RECTANGLE, 880.0, 460.0, 1040.0, 620.0]	372	1	.	1	1	CrossArea	25600	1	-24.7	56.4	FALSE	Fixation: 1032 ms	1	dotpresent	1032	1	0.97	CrossArea	782	0	0	372	1	1	1032
h005	67	2	leftdot.PNG	22	left	experiment	FALSE	NONE	.	.	.	.	.	.	.	.	.	1082	2531	.	2	[]	[ 2]	[STATIC, ELLIPSE, 1320.0, 336.59998, 1722.0, 743.4]	1082	1	.	2	2	RightMirror	128439	1	-111.2	16.7	FALSE	Fixation: 1449 ms	1	dotlasttime	2508	2	1.8	RightMirror	831	0	0	1082	1	1	1449
h005	68	2	leftdot.PNG	36	left	experiment	FALSE	NONE	.	.	.	.	.	.	.	.	.	240	1273	.	1	[]	[ 1]	[STATIC, RECTANGLE, 880.0, 460.0, 1040.0, 620.0]	240	1	.	1	1	CrossArea	25600	1	-56.4	30.8	FALSE	Fixation: 1033 ms	1	dotpresent	1033	1	1.02	CrossArea	878	0	0	240	1	1	1033
h005	68	2	leftdot.PNG	36	left	experiment	FALSE	NONE	.	.	.	.	.	.	.	.	.	1209	2531	.	2	[]	[ 2]	[STATIC, ELLIPSE, 1320.0, 336.59998, 1722.0, 743.4]	1209	1	.	2	2	RightMirror	128439	1	-20.8	2.1	FALSE	Fixation: 1322 ms	1	TRACKER_TIME 8 11031343.932	2509	2	0.33	RightMirror	922	0	0	1209	1	1	1322
h005	69	2	rightdot.PNG	44	right	experiment	FALSE	NONE	.	.	.	.	.	.	.	.	.	200	1237	.	1	[]	[ 1]	[STATIC, RECTANGLE, 880.0, 460.0, 1040.0, 620.0]	200	1	.	1	1	CrossArea	25600	1	-7.5	39.2	FALSE	Fixation: 1037 ms	1	dotpresent	1037	1	0.63	CrossArea	919	0	0	200	1	1	1037
h005	69	2	rightdot.PNG	44	right	experiment	FALSE	NONE	.	.	.	.	.	.	.	.	.	1252	2536	.	2	[]	[ 3]	[STATIC, ELLIPSE, 197.99998, 336.59998, 600.0, 743.4]	1252	1	.	3	3	LeftMirror	128439	1	47.5	15.7	FALSE	Fixation: 1284 ms	1	dotlasttime	2513	3	0.8	LeftMirror	913	0	0	1252	1	1	1284
h005	70	2	leftdot.PNG	13	left	experiment	FALSE	NONE	.	.	.	.	.	.	.	.	.	279	1306	.	1	[]	[ 1]	[STATIC, RECTANGLE, 880.0, 460.0, 1040.0, 620.0]	279	1	.	1	1	CrossArea	25600	1	-27.1	47.1	FALSE	Fixation: 1027 ms	1	dotpresent	1027	1	0.85	CrossArea	826	0	0	279	1	1	1027
h005	70	2	leftdot.PNG	13	left	experiment	FALSE	NONE	.	.	.	.	.	.	.	.	.	1172	2526	.	2	[]	[ 2]	[STATIC, ELLIPSE, 1320.0, 336.59998, 1722.0, 743.4]	1172	1	.	2	2	RightMirror	128439	1	32	16.3	FALSE	Fixation: 1354 ms	1	dotlasttime	2503	2	0.57	RightMirror	937	0	0	1172	1	1	1354
h005	71	2	rightdot.PNG	49	right	experiment	FALSE	NONE	.	.	.	.	.	.	.	.	.	260	1286	.	1	[]	[ 1]	[STATIC, RECTANGLE, 880.0, 460.0, 1040.0, 620.0]	260	1	.	1	1	CrossArea	25600	1	-18.4	49.8	FALSE	Fixation: 1026 ms	1	dotpresent	1026	1	0.82	CrossArea	766	0	0	260	1	1	1026
h005	71	2	rightdot.PNG	49	right	experiment	FALSE	NONE	.	.	.	.	.	.	.	.	.	1188	2525	.	2	[]	[ 3]	[STATIC, ELLIPSE, 197.99998, 336.59998, 600.0, 743.4]	1188	1	.	3	3	LeftMirror	128439	1	19.9	14.1	FALSE	Fixation: 1337 ms	1	dotlasttime	2502	3	0.38	LeftMirror	866	0	0	1188	1	1	1337
h005	72	2	rightdot.PNG	55	right	experiment	FALSE	NONE	.	.	.	.	.	.	.	.	.	239	1268	.	1	[]	[ 1]	[STATIC, RECTANGLE, 880.0, 460.0, 1040.0, 620.0]	239	1	.	1	1	CrossArea	25600	1	0	40.4	FALSE	Fixation: 1029 ms	1	dotpresent	1029	1	0.63	CrossArea	996	0	0	239	1	1	1029
h005	72	2	rightdot.PNG	55	right	experiment	FALSE	NONE	.	.	.	.	.	.	.	.	.	1208	2527	.	2	[]	[ 3]	[STATIC, ELLIPSE, 197.99998, 336.59998, 600.0, 743.4]	1208	1	.	3	3	LeftMirror	128439	1	-17	7.5	FALSE	Fixation: 1319 ms	1	dotlasttime	2505	3	0.3	LeftMirror	1013	0	0	1208	1	1	1319
h005	73	2	leftdot.PNG	34	left	experiment	FALSE	NONE	.	.	.	.	.	.	.	.	.	215	1244	.	1	[]	[ 1]	[STATIC, RECTANGLE, 880.0, 460.0, 1040.0, 620.0]	215	1	.	1	1	CrossArea	25600	1	-45.8	46.4	FALSE	Fixation: 1029 ms	1	dotpresent	1029	1	1.03	CrossArea	904	0	0	215	1	1	1029
h005	73	2	leftdot.PNG	34	left	experiment	FALSE	NONE	.	.	.	.	.	.	.	.	.	540	1830	.	2	[]	[ 2]	[STATIC, ELLIPSE, 1320.0, 336.59998, 1722.0, 743.4]	1219	2	.	2	2	RightMirror	128439	1	-120.1	-10.8	FALSE	Fixation: 1290 ms	0	.	.	2	1.93	RightMirror	936	0	0	1219	1	2	1290
h005	73	2	leftdot.PNG	34	left	experiment	FALSE	NONE	.	.	.	.	.	.	.	.	.	679	2528	.	3	[]	[ 2]	[STATIC, ELLIPSE, 1320.0, 336.59998, 1722.0, 743.4]	1219	2	.	2	2	RightMirror	128439	1	-34	10.4	FALSE	Fixation: 1849 ms	1	dotlasttime	2505	2	0.57	RightMirror	983	0	0	1219	2	2	1849
h005	74	2	rightdot.PNG	72	right	experiment	FALSE	NONE	.	.	.	.	.	.	.	.	.	264	1301	.	1	[]	[ 1]	[STATIC, RECTANGLE, 880.0, 460.0, 1040.0, 620.0]	264	1	.	1	1	CrossArea	25600	1	31.1	53.8	FALSE	Fixation: 1037 ms	1	dotpresent	1037	1	0.98	CrossArea	957	0	0	264	1	1	1037
h005	74	2	rightdot.PNG	72	right	experiment	FALSE	NONE	.	.	.	.	.	.	.	.	.	1185	2536	.	2	[]	[ 3]	[STATIC, ELLIPSE, 197.99998, 336.59998, 600.0, 743.4]	1185	1	.	3	3	LeftMirror	128439	1	-10.4	11.6	FALSE	Fixation: 1351 ms	1	dotlasttime	2513	3	0.25	LeftMirror	951	0	0	1185	1	1	1351
h005	75	2	rightdot.PNG	70	right	experiment	FALSE	NONE	.	.	.	.	.	.	.	.	.	312	1351	.	1	[]	[ 1]	[STATIC, RECTANGLE, 880.0, 460.0, 1040.0, 620.0]	312	1	.	1	1	CrossArea	25600	1	6.4	53.5	FALSE	Fixation: 1039 ms	1	dotpresent	1039	1	0.84	CrossArea	961	0	0	312	1	1	1039
h005	75	2	rightdot.PNG	70	right	experiment	FALSE	NONE	.	.	.	.	.	.	.	.	.	1119	2537	.	2	[]	[ 3]	[STATIC, ELLIPSE, 197.99998, 336.59998, 600.0, 743.4]	1119	1	.	3	3	LeftMirror	128439	1	7.3	39.7	FALSE	Fixation: 1418 ms	1	dotlasttime	2514	3	0.63	LeftMirror	882	0	0	1119	1	1	1418
h006	1	1	rightdot.PNG	2	right	practice	FALSE	BEFORE	.	.	.	.	.	.	.	.	.	197	1234	.	1	[]	[ 1]	[STATIC, RECTANGLE, 880.0, 460.0, 1040.0, 620.0]	197	1	.	1	1	CrossArea	25600	1	3.9	2.6	FALSE	Fixation: 1037 ms	1	dotpresent	1037	1	0.07	CrossArea	1410	0	0	197	1	1	1037
h006	1	1	rightdot.PNG	2	right	practice	FALSE	NONE	.	.	.	.	.	.	.	.	.	276	1588	.	2	[]	[ 3]	[STATIC, ELLIPSE, 197.99998, 336.59998, 600.0, 743.4]	1195	2	.	3	3	LeftMirror	128439	1	-119.3	35.8	FALSE	Fixation: 1312 ms	0	.	.	3	1.98	LeftMirror	1389	0	0	1195	1	2	1312
h006	1	1	rightdot.PNG	2	right	practice	FALSE	NONE	.	.	.	.	.	.	.	.	.	919	2536	.	3	[]	[ 3]	[STATIC, ELLIPSE, 197.99998, 336.59998, 600.0, 743.4]	1195	2	.	3	3	LeftMirror	128439	1	48.3	13.6	FALSE	Fixation: 1617 ms	1	dotlasttime	2513	3	0.8	LeftMirror	1333	0	0	1195	2	2	1617
h006	2	1	leftdot.PNG	5	left	practice	FALSE	NONE	.	.	.	.	.	.	.	.	.	307	1345	.	1	[]	[ 1]	[STATIC, RECTANGLE, 880.0, 460.0, 1040.0, 620.0]	307	1	.	1	1	CrossArea	25600	1	9.9	1.7	FALSE	Fixation: 1038 ms	1	dotpresent	1038	1	0.16	CrossArea	1153	0	0	307	1	1	1038
h006	2	1	leftdot.PNG	5	left	practice	FALSE	NONE	.	.	.	.	.	.	.	.	.	1148	2537	.	2	[]	[ 2]	[STATIC, ELLIPSE, 1320.0, 336.59998, 1722.0, 743.4]	1148	1	.	2	2	RightMirror	128439	1	22.2	-23.5	FALSE	Fixation: 1389 ms	1	dotlasttime	2514	2	0.51	RightMirror	1243	0	0	1148	1	1	1389
h006	3	1	rightdot.PNG	4	right	practice	FALSE	NONE	.	.	.	.	.	.	.	.	.	198	1236	.	1	[]	[ 1]	[STATIC, RECTANGLE, 880.0, 460.0, 1040.0, 620.0]	198	1	.	1	1	CrossArea	25600	1	8.5	8.9	FALSE	Fixation: 1038 ms	1	dotpresent	1038	1	0.2	CrossArea	1430	0	0	198	1	1	1038
h006	3	1	rightdot.PNG	4	right	practice	FALSE	NONE	.	.	.	.	.	.	.	.	.	1249	2537	.	2	[]	[ 3]	[STATIC, ELLIPSE, 197.99998, 336.59998, 600.0, 743.4]	1249	1	.	3	3	LeftMirror	128439	1	102.9	9.4	FALSE	Fixation: 1288 ms	1	dotlasttime	2514	3	1.66	LeftMirror	1297	0	0	1249	1	1	1288
h006	4	1	leftdot.PNG	1	left	practice	FALSE	NONE	.	.	.	.	.	.	.	.	.	231	1260	.	1	[]	[ 1]	[STATIC, RECTANGLE, 880.0, 460.0, 1040.0, 620.0]	231	1	.	1	1	CrossArea	25600	1	16.5	21.2	FALSE	Fixation: 1029 ms	1	dotpresent	1029	1	0.43	CrossArea	1287	0	0	231	1	1	1029
h006	4	1	leftdot.PNG	1	left	practice	FALSE	NONE	.	.	.	.	.	.	.	.	.	1211	2527	.	2	[]	[ 2]	[STATIC, ELLIPSE, 1320.0, 336.59998, 1722.0, 743.4]	1211	1	.	2	2	RightMirror	128439	1	-40.9	-27.9	FALSE	Fixation: 1316 ms	1	dotlasttime	2504	2	0.79	RightMirror	1322	0	0	1211	1	1	1316
h006	5	1	leftdot.PNG	3	left	practice	FALSE	NONE	.	.	.	.	.	.	.	.	.	304	1343	.	1	[]	[ 1]	[STATIC, RECTANGLE, 880.0, 460.0, 1040.0, 620.0]	304	1	.	1	1	CrossArea	25600	1	18.5	2.3	FALSE	Fixation: 1039 ms	1	dotpresent	1039	1	0.3	CrossArea	1348	0	0	304	1	1	1039
h006	5	1	leftdot.PNG	3	left	practice	FALSE	NONE	.	.	.	.	.	.	.	.	.	1143	2538	.	2	[]	[ 2]	[STATIC, ELLIPSE, 1320.0, 336.59998, 1722.0, 743.4]	1143	1	.	2	2	RightMirror	128439	1	-0.1	-53.3	FALSE	Fixation: 1395 ms	1	dotlasttime	2515	2	0.84	RightMirror	1304	0	0	1143	1	1	1395
h006	6	2	leftdot.PNG	13	left	experiment	FALSE	NONE	.	.	.	.	.	.	.	.	.	173	1198	.	1	[]	[ 1]	[STATIC, RECTANGLE, 880.0, 460.0, 1040.0, 620.0]	173	1	.	1	1	CrossArea	25600	1	20.5	6.8	FALSE	Fixation: 1025 ms	1	dotpresent	1025	1	0.34	CrossArea	1114	0	0	173	1	1	1025
h006	6	2	leftdot.PNG	13	left	experiment	FALSE	AFTER	.	.	.	.	.	.	.	.	.	271	1541	.	2	[]	[ 2]	[STATIC, ELLIPSE, 1320.0, 336.59998, 1722.0, 743.4]	946	2	.	2	2	RightMirror	128439	1	-49.4	-43.3	FALSE	Fixation: 1270 ms	0	.	.	2	1.03	RightMirror	1298	0	0	946	1	2	1270
h006	6	2	leftdot.PNG	13	left	experiment	FALSE	BEFORE	.	.	.	.	.	.	.	.	.	675	2524	.	3	[]	[ 2]	[STATIC, ELLIPSE, 1320.0, 336.59998, 1722.0, 743.4]	946	2	.	2	2	RightMirror	128439	1	-124.8	-34.4	FALSE	Fixation: 1849 ms	1	dotlasttime	2501	2	2.05	RightMirror	1275	0	0	946	2	2	1849
h006	7	2	rightdot.PNG	50	right	experiment	FALSE	NONE	.	.	.	.	.	.	.	.	.	205	1233	.	1	[]	[ 1]	[STATIC, RECTANGLE, 880.0, 460.0, 1040.0, 620.0]	205	1	.	1	1	CrossArea	25600	1	24.4	17.1	FALSE	Fixation: 1028 ms	1	dotpresent	1028	1	0.46	CrossArea	1157	0	0	205	1	1	1028
h006	7	2	rightdot.PNG	50	right	experiment	FALSE	NONE	.	.	.	.	.	.	.	.	.	274	1566	.	2	[]	[ 3]	[STATIC, ELLIPSE, 197.99998, 336.59998, 600.0, 743.4]	381	2	.	3	3	LeftMirror	128439	1	-48.1	38	FALSE	Fixation: 1292 ms	0	.	.	3	0.95	LeftMirror	1307	0	0	381	1	2	1292
h006	7	2	rightdot.PNG	50	right	experiment	FALSE	NONE	.	.	.	.	.	.	.	.	.	107	1700	.	3	[]	[ 3]	[STATIC, ELLIPSE, 197.99998, 336.59998, 600.0, 743.4]	381	2	.	3	3	LeftMirror	128439	1	126.1	9.9	FALSE	Fixation: 1593 ms	0	.	.	3	1.99	LeftMirror	1259	0	0	381	2	2	1593
h006	7	2	rightdot.PNG	50	right	experiment	FALSE	AFTER	.	.	.	.	.	.	.	.	.	422	2143	.	4	[]	[ ]	.	.	.	.	.	.	.	.	.	.	.	FALSE	Fixation: 1721 ms	0	.	.	3	3.44	LeftMirror	1166	.	.	.	.	.	1721
h006	8	2	rightdot.PNG	67	right	experiment	FALSE	NONE	.	.	.	.	.	.	.	.	.	262	1289	.	1	[]	[ 1]	[STATIC, RECTANGLE, 880.0, 460.0, 1040.0, 620.0]	262	1	.	1	1	CrossArea	25600	1	24.4	27.2	FALSE	Fixation: 1027 ms	1	dotpresent	1027	1	0.58	CrossArea	1114	0	0	262	1	1	1027
h006	8	2	rightdot.PNG	67	right	experiment	FALSE	NONE	.	.	.	.	.	.	.	.	.	1192	2525	.	2	[]	[ ]	.	.	.	.	.	.	.	.	.	.	.	FALSE	Fixation: 1333 ms	1	dotlasttime	2503	3	3.8	LeftMirror	1131	.	.	.	.	.	1333
h006	9	2	leftdot.PNG	27	left	experiment	FALSE	NONE	.	.	.	.	.	.	.	.	.	212	1247	.	1	[]	[ 1]	[STATIC, RECTANGLE, 880.0, 460.0, 1040.0, 620.0]	212	1	.	1	1	CrossArea	25600	1	30.4	19.2	FALSE	Fixation: 1035 ms	1	dotpresent	1035	1	0.57	CrossArea	1143	0	0	212	1	1	1035
h006	9	2	leftdot.PNG	27	left	experiment	FALSE	NONE	.	.	.	.	.	.	.	.	.	1235	2533	.	2	[]	[ 2]	[STATIC, ELLIPSE, 1320.0, 336.59998, 1722.0, 743.4]	1235	1	.	2	2	RightMirror	128439	1	-46.8	-41	FALSE	Fixation: 1298 ms	1	dotlasttime	2510	2	0.99	RightMirror	1178	0	0	1235	1	1	1298
h006	10	2	rightdot.PNG	60	right	experiment	FALSE	NONE	.	.	.	.	.	.	.	.	.	226	1264	.	1	[]	[ 1]	[STATIC, RECTANGLE, 880.0, 460.0, 1040.0, 620.0]	226	1	.	1	1	CrossArea	25600	1	35.8	17.4	FALSE	Fixation: 1038 ms	1	dotpresent	1038	1	0.64	CrossArea	1060	0	0	226	1	1	1038
h006	10	2	rightdot.PNG	60	right	experiment	FALSE	NONE	.	.	.	.	.	.	.	.	.	1241	2537	.	2	[]	[ ]	.	.	.	.	.	.	.	.	.	.	.	FALSE	Fixation: 1296 ms	1	dotlasttime	2514	3	5.48	LeftMirror	1182	.	.	.	.	.	1296
h006	11	2	rightdot.PNG	53	right	experiment	FALSE	BEFORE	.	.	.	.	.	.	.	.	.	11	1047	.	1	[]	[ 1]	[STATIC, RECTANGLE, 880.0, 460.0, 1040.0, 620.0]	278	2	.	1	1	CrossArea	25600	1	30.9	27.5	FALSE	Fixation: 1036 ms	1	dotpresent	1036	1	0.65	CrossArea	1341	0	0	278	1	2	1036
h006	11	2	rightdot.PNG	53	right	experiment	FALSE	NONE	.	.	.	.	.	.	.	.	.	267	1321	.	2	[]	[ 1]	[STATIC, RECTANGLE, 880.0, 460.0, 1040.0, 620.0]	278	2	.	1	1	CrossArea	25600	1	6.4	20.8	FALSE	Fixation: 1054 ms	0	.	.	1	0.33	CrossArea	1188	0	0	278	2	2	1054
h006	11	2	rightdot.PNG	53	right	experiment	FALSE	NONE	.	.	.	.	.	.	.	.	.	74	1433	.	3	[]	[ ]	.	.	.	.	.	.	.	.	.	.	.	FALSE	Fixation: 1359 ms	0	.	.	2	5.17	RightDotArea	1168	.	.	.	.	.	1359
h006	11	2	rightdot.PNG	53	right	experiment	FALSE	NONE	.	.	.	.	.	.	.	.	.	601	2087	.	4	[]	[ 3]	[STATIC, ELLIPSE, 197.99998, 336.59998, 600.0, 743.4]	1038	2	.	3	3	LeftMirror	128439	1	81	18.5	FALSE	Fixation: 1486 ms	0	.	.	3	1.32	LeftMirror	1306	0	0	1038	1	2	1486
h006	11	2	rightdot.PNG	53	right	experiment	FALSE	NONE	.	.	.	.	.	.	.	.	.	437	2535	.	5	[]	[ 3]	[STATIC, ELLIPSE, 197.99998, 336.59998, 600.0, 743.4]	1038	2	.	3	3	LeftMirror	128439	1	109.9	4.1	FALSE	Fixation: 2098 ms	1	dotlasttime	2512	3	1.75	LeftMirror	1251	0	0	1038	2	2	2098
h006	12	2	leftdot.PNG	24	left	experiment	FALSE	BEFORE	.	.	.	.	.	.	.	.	.	37	1074	.	1	[]	[ 1]	[STATIC, RECTANGLE, 880.0, 460.0, 1040.0, 620.0]	214	2	.	1	1	CrossArea	25600	1	22.7	32.1	FALSE	Fixation: 1037 ms	1	dotpresent	1037	1	0.61	CrossArea	1320	0	0	214	1	2	1037
h006	12	2	leftdot.PNG	24	left	experiment	FALSE	NONE	.	.	.	.	.	.	.	.	.	177	1261	.	2	[]	[ 1]	[STATIC, RECTANGLE, 880.0, 460.0, 1040.0, 620.0]	214	2	.	1	1	CrossArea	25600	1	-9.3	35.2	FALSE	Fixation: 1084 ms	0	.	.	1	0.56	CrossArea	1336	0	0	214	2	2	1084
h006	12	2	leftdot.PNG	24	left	experiment	FALSE	NONE	.	.	.	.	.	.	.	.	.	656	1972	.	3	[]	[ 2]	[STATIC, ELLIPSE, 1320.0, 336.59998, 1722.0, 743.4]	707	2	.	2	2	RightMirror	128439	1	-24.2	-2.3	FALSE	Fixation: 1316 ms	0	.	.	2	0.39	RightMirror	1350	0	0	656	1	1	1316
h006	12	2	leftdot.PNG	24	left	experiment	FALSE	NONE	.	.	.	.	.	.	.	.	.	471	2468	.	4	[]	[ ]	.	.	.	.	.	.	.	.	.	.	.	FALSE	Fixation: 1997 ms	0	.	.	2	3.32	RightMirror	1297	.	.	.	.	.	1997
h006	12	2	leftdot.PNG	24	left	experiment	FALSE	NONE	.	.	.	.	.	.	.	.	.	51	2536	.	5	[]	[ 2]	[STATIC, ELLIPSE, 1320.0, 336.59998, 1722.0, 743.4]	707	2	.	2	2	RightMirror	128439	2	-130.5	-36.7	FALSE	Fixation: 2485 ms	1	dotlasttime	2513	2	2.15	RightMirror	1378	3	0	51	1	1	2485
h006	13	2	leftdot.PNG	19	left	experiment	FALSE	BEFORE	.	.	.	.	.	.	.	.	.	196	1237	.	1	[]	[ 1]	[STATIC, RECTANGLE, 880.0, 460.0, 1040.0, 620.0]	196	1	.	1	1	CrossArea	25600	1	24.7	22.3	FALSE	Fixation: 1041 ms	1	dotpresent	1041	1	0.52	CrossArea	1145	0	0	196	1	1	1041
h006	13	2	leftdot.PNG	19	left	experiment	FALSE	NONE	.	.	.	.	.	.	.	.	.	1036	2335	.	2	[]	[ 2]	[STATIC, ELLIPSE, 1320.0, 336.59998, 1722.0, 743.4]	1036	1	.	2	2	RightMirror	128439	1	35.3	-6.7	FALSE	Fixation: 1299 ms	0	.	.	2	0.57	RightMirror	1217	0	0	1036	1	1	1299
h006	13	2	leftdot.PNG	19	left	experiment	FALSE	NONE	.	.	.	.	.	.	.	.	.	86	2486	.	3	[]	[ ]	.	.	.	.	.	.	.	.	.	.	.	FALSE	Fixation: 2400 ms	0	.	.	3	4.52	LeftDotArea	1145	.	.	.	.	.	2400
h006	13	2	leftdot.PNG	19	left	experiment	FALSE	NONE	.	.	.	.	.	.	.	.	.	34	2539	.	4	[]	[ ]	.	.	.	.	.	.	.	.	.	.	.	FALSE	Fixation: 2505 ms	1	dotlasttime	2516	1	3.03	CrossArea	1144	.	.	.	.	.	2505
h006	14	2	rightdot.PNG	59	right	experiment	FALSE	NONE	.	.	.	.	.	.	.	.	.	124	1154	.	1	[]	[ 1]	[STATIC, RECTANGLE, 880.0, 460.0, 1040.0, 620.0]	176	2	.	1	1	CrossArea	25600	1	28.4	9.4	FALSE	Fixation: 1030 ms	1	dotpresent	1030	1	0.48	CrossArea	1072	0	0	124	1	1	1030
h006	14	2	rightdot.PNG	59	right	experiment	FALSE	NONE	.	.	.	.	.	.	.	.	.	36	1226	.	2	[]	[ ]	.	.	.	.	.	.	.	.	.	.	.	FALSE	Fixation: 1190 ms	0	.	.	2	4.16	RightDotArea	1180	.	.	.	.	.	1190
h006	14	2	rightdot.PNG	59	right	experiment	FALSE	NONE	.	.	.	.	.	.	.	.	.	174	1463	.	3	[]	[ 3]	[STATIC, ELLIPSE, 197.99998, 336.59998, 600.0, 743.4]	1108	2	.	3	3	LeftMirror	128439	1	-66	71.6	FALSE	Fixation: 1289 ms	0	.	.	3	1.54	LeftMirror	1233	0	0	1108	1	2	1289
h006	14	2	rightdot.PNG	59	right	experiment	FALSE	NONE	.	.	.	.	.	.	.	.	.	934	2424	.	4	[]	[ 3]	[STATIC, ELLIPSE, 197.99998, 336.59998, 600.0, 743.4]	1108	2	.	3	3	LeftMirror	128439	1	112.7	21.2	FALSE	Fixation: 1490 ms	0	.	.	3	1.84	LeftMirror	1201	0	0	1108	2	2	1490
h006	14	2	rightdot.PNG	59	right	experiment	FALSE	NONE	.	.	.	.	.	.	.	.	.	52	2528	.	5	[]	[ 1]	[STATIC, RECTANGLE, 880.0, 460.0, 1040.0, 620.0]	176	2	.	1	1	CrossArea	25600	2	-7.7	28.7	FALSE	Fixation: 2476 ms	1	dotlasttime	2506	1	0.47	CrossArea	1170	1	1	52	1	1	2476
h006	15	2	rightdot.PNG	66	right	experiment	FALSE	NONE	.	.	.	.	.	.	.	.	.	354	1381	.	1	[]	[ 1]	[STATIC, RECTANGLE, 880.0, 460.0, 1040.0, 620.0]	354	1	.	1	1	CrossArea	25600	1	14.8	27.6	FALSE	Fixation: 1027 ms	1	dotpresent	1027	1	0.49	CrossArea	1224	0	0	354	1	1	1027
h006	15	2	rightdot.PNG	66	right	experiment	FALSE	NONE	.	.	.	.	.	.	.	.	.	306	1741	.	2	[]	[ 3]	[STATIC, ELLIPSE, 197.99998, 336.59998, 600.0, 743.4]	1066	2	.	3	3	LeftMirror	128439	1	-6.7	-0.7	FALSE	Fixation: 1435 ms	0	.	.	3	0.11	LeftMirror	1329	0	0	1066	1	2	1435
h006	15	2	rightdot.PNG	66	right	experiment	FALSE	NONE	.	.	.	.	.	.	.	.	.	760	2525	.	3	[]	[ 3]	[STATIC, ELLIPSE, 197.99998, 336.59998, 600.0, 743.4]	1066	2	.	3	3	LeftMirror	128439	1	115.3	11.6	FALSE	Fixation: 1765 ms	1	dotlasttime	2502	3	1.86	LeftMirror	1271	0	0	1066	2	2	1765
h006	16	2	leftdot.PNG	34	left	experiment	FALSE	NONE	.	.	.	.	.	.	.	.	.	309	1345	.	1	[]	[ 1]	[STATIC, RECTANGLE, 880.0, 460.0, 1040.0, 620.0]	309	1	.	1	1	CrossArea	25600	1	23	27.1	FALSE	Fixation: 1036 ms	1	dotpresent	1036	1	0.56	CrossArea	1266	0	0	309	1	1	1036
h006	16	2	leftdot.PNG	34	left	experiment	FALSE	NONE	.	.	.	.	.	.	.	.	.	1144	2535	.	2	[]	[ 2]	[STATIC, ELLIPSE, 1320.0, 336.59998, 1722.0, 743.4]	1144	1	.	2	2	RightMirror	128439	1	-22	-24	FALSE	Fixation: 1391 ms	1	dotlasttime	2512	2	0.52	RightMirror	1356	0	0	1144	1	1	1391
h006	17	2	leftdot.PNG	22	left	experiment	FALSE	NONE	.	.	.	.	.	.	.	.	.	207	1248	.	1	[]	[ 1]	[STATIC, RECTANGLE, 880.0, 460.0, 1040.0, 620.0]	207	1	.	1	1	CrossArea	25600	1	29.4	23.2	FALSE	Fixation: 1041 ms	1	dotpresent	1041	1	0.58	CrossArea	1301	0	0	207	1	1	1041
h006	17	2	leftdot.PNG	22	left	experiment	FALSE	AFTER	.	.	.	.	.	.	.	.	.	502	1811	.	2	[]	[ 2]	[STATIC, ELLIPSE, 1320.0, 336.59998, 1722.0, 743.4]	872	2	.	2	2	RightMirror	128439	1	-44.9	-32.4	FALSE	Fixation: 1309 ms	0	.	.	2	0.86	RightMirror	1442	0	0	872	1	2	1309
h006	17	2	leftdot.PNG	22	left	experiment	FALSE	BEFORE	.	.	.	.	.	.	.	.	.	370	2539	.	3	[]	[ 2]	[STATIC, ELLIPSE, 1320.0, 336.59998, 1722.0, 743.4]	872	2	.	2	2	RightMirror	128439	1	-68.4	7.1	FALSE	Fixation: 2169 ms	1	dotlasttime	2517	2	1.08	RightMirror	1464	0	0	872	2	2	2169
h006	18	2	rightdot.PNG	71	right	experiment	FALSE	BEFORE	.	.	.	.	.	.	.	.	.	293	1331	.	1	[]	[ 1]	[STATIC, RECTANGLE, 880.0, 460.0, 1040.0, 620.0]	293	1	.	1	1	CrossArea	25600	1	27.9	41.7	FALSE	Fixation: 1038 ms	1	dotpresent	1038	1	0.77	CrossArea	1372	0	0	293	1	1	1038
h006	18	2	rightdot.PNG	71	right	experiment	FALSE	NONE	.	.	.	.	.	.	.	.	.	1145	2536	.	2	[]	[ 3]	[STATIC, ELLIPSE, 197.99998, 336.59998, 600.0, 743.4]	1145	1	.	3	3	LeftMirror	128439	1	177.5	22.2	FALSE	Fixation: 1391 ms	1	dotlasttime	2514	3	2.83	LeftMirror	1297	0	0	1145	1	1	1391
h006	19	2	rightdot.PNG	51	right	experiment	FALSE	NONE	.	.	.	.	.	.	.	.	.	188	1220	.	1	[]	[ 1]	[STATIC, RECTANGLE, 880.0, 460.0, 1040.0, 620.0]	188	1	.	1	1	CrossArea	25600	1	28.9	16.6	FALSE	Fixation: 1032 ms	1	dotpresent	1032	1	0.53	CrossArea	1160	0	0	188	1	1	1032
h006	19	2	rightdot.PNG	51	right	experiment	FALSE	NONE	.	.	.	.	.	.	.	.	.	233	1509	.	2	[]	[ 3]	[STATIC, ELLIPSE, 197.99998, 336.59998, 600.0, 743.4]	233	1	.	3	3	LeftMirror	128439	1	121.8	11.9	FALSE	Fixation: 1276 ms	0	.	.	3	1.97	LeftMirror	1355	0	0	233	1	1	1276
h006	19	2	rightdot.PNG	51	right	experiment	FALSE	NONE	.	.	.	.	.	.	.	.	.	644	2178	.	3	[]	[ ]	.	.	.	.	.	.	.	.	.	.	.	FALSE	Fixation: 1534 ms	0	.	.	3	4.24	LeftMirror	1225	.	.	.	.	.	1534
h006	19	2	rightdot.PNG	51	right	experiment	FALSE	NONE	.	.	.	.	.	.	.	.	.	331	2531	.	4	[]	[ ]	.	.	.	.	.	.	.	.	.	.	.	FALSE	Fixation: 2200 ms	1	dotlasttime	2508	1	3.02	CrossArea	1232	.	.	.	.	.	2200
h006	20	2	leftdot.PNG	20	left	experiment	FALSE	NONE	.	.	.	.	.	.	.	.	.	203	1229	.	1	[]	[ 1]	[STATIC, RECTANGLE, 880.0, 460.0, 1040.0, 620.0]	203	1	.	1	1	CrossArea	25600	1	37.4	38.6	FALSE	Fixation: 1026 ms	1	dotpresent	1026	1	0.85	CrossArea	1208	0	0	203	1	1	1026
h006	20	2	leftdot.PNG	20	left	experiment	FALSE	NONE	.	.	.	.	.	.	.	.	.	1187	2474	.	2	[]	[ 2]	[STATIC, ELLIPSE, 1320.0, 336.59998, 1722.0, 743.4]	1217	2	.	2	2	RightMirror	128439	1	-62.6	-0.2	FALSE	Fixation: 1287 ms	0	.	.	2	1	RightMirror	1315	0	0	1217	1	2	1287
h006	20	2	leftdot.PNG	20	left	experiment	FALSE	NONE	.	.	.	.	.	.	.	.	.	30	2525	.	3	[]	[ 2]	[STATIC, ELLIPSE, 1320.0, 336.59998, 1722.0, 743.4]	1217	2	.	2	2	RightMirror	128439	1	-179.4	8.8	FALSE	Fixation: 2495 ms	1	dotlasttime	2502	2	2.88	RightMirror	1276	0	0	1217	2	2	2495
h006	21	2	rightdot.PNG	44	right	experiment	FALSE	NONE	.	.	.	.	.	.	.	.	.	333	1364	.	1	[]	[ 1]	[STATIC, RECTANGLE, 880.0, 460.0, 1040.0, 620.0]	333	1	.	1	1	CrossArea	25600	1	32.9	25.3	FALSE	Fixation: 1031 ms	1	dotpresent	1031	1	0.65	CrossArea	1330	0	0	333	1	1	1031
h006	21	2	rightdot.PNG	44	right	experiment	FALSE	NONE	.	.	.	.	.	.	.	.	.	1124	2529	.	2	[]	[ ]	.	.	.	.	.	.	.	.	.	.	.	FALSE	Fixation: 1405 ms	1	dotlasttime	2507	3	3.48	LeftMirror	1389	.	.	.	.	.	1405
h006	22	2	rightdot.PNG	74	right	experiment	FALSE	NONE	.	.	.	.	.	.	.	.	.	334	1370	.	1	[]	[ 1]	[STATIC, RECTANGLE, 880.0, 460.0, 1040.0, 620.0]	334	1	.	1	1	CrossArea	25600	1	20.3	50.2	FALSE	Fixation: 1036 ms	1	dotpresent	1036	1	0.84	CrossArea	1272	0	0	334	1	1	1036
h006	22	2	rightdot.PNG	74	right	experiment	FALSE	NONE	.	.	.	.	.	.	.	.	.	817	2229	.	2	[]	[ 3]	[STATIC, ELLIPSE, 197.99998, 336.59998, 600.0, 743.4]	817	1	.	3	3	LeftMirror	128439	1	172.3	26.7	FALSE	Fixation: 1412 ms	0	.	.	3	2.78	LeftMirror	1330	0	0	817	1	1	1412
h006	22	2	rightdot.PNG	74	right	experiment	FALSE	AFTER	.	.	.	.	.	.	.	.	.	127	2414	.	3	[]	[ ]	.	.	.	.	.	.	.	.	.	.	.	FALSE	Fixation: 2287 ms	0	.	.	1	2.67	CrossArea	1359	.	.	.	.	.	2287
h006	23	2	leftdot.PNG	37	left	experiment	FALSE	NONE	.	.	.	.	.	.	.	.	.	232	1270	.	1	[]	[ 1]	[STATIC, RECTANGLE, 880.0, 460.0, 1040.0, 620.0]	232	1	.	1	1	CrossArea	25600	1	30.7	35.2	FALSE	Fixation: 1038 ms	1	dotpresent	1038	1	0.72	CrossArea	1130	0	0	232	1	1	1038
h006	23	2	leftdot.PNG	37	left	experiment	FALSE	AFTER	.	.	.	.	.	.	.	.	.	737	2056	.	2	[]	[ 2]	[STATIC, ELLIPSE, 1320.0, 336.59998, 1722.0, 743.4]	870	2	.	2	2	RightMirror	128439	1	-36.4	20	FALSE	Fixation: 1319 ms	0	.	.	2	0.65	RightMirror	1236	0	0	870	1	2	1319
h006	23	2	leftdot.PNG	37	left	experiment	FALSE	BEFORE	.	.	.	.	.	.	.	.	.	133	2537	.	3	[]	[ 2]	[STATIC, ELLIPSE, 1320.0, 336.59998, 1722.0, 743.4]	870	2	.	2	2	RightMirror	128439	1	-3.9	151.5	FALSE	Fixation: 2404 ms	1	TRACKER_TIME 3 13751531.394	2514	2	2.29	RightMirror	1143	0	0	870	2	2	2404
h006	24	2	leftdot.PNG	17	left	experiment	FALSE	NONE	.	.	.	.	.	.	.	.	.	220	1246	.	1	[]	[ 1]	[STATIC, RECTANGLE, 880.0, 460.0, 1040.0, 620.0]	220	1	.	1	1	CrossArea	25600	1	28.6	14.9	FALSE	Fixation: 1026 ms	1	dotpresent	1026	1	0.52	CrossArea	1081	0	0	220	1	1	1026
h006	24	2	leftdot.PNG	17	left	experiment	FALSE	NONE	.	.	.	.	.	.	.	.	.	556	1861	.	2	[]	[ 2]	[STATIC, ELLIPSE, 1320.0, 336.59998, 1722.0, 743.4]	1198	2	.	2	2	RightMirror	128439	1	-29.5	-25.3	FALSE	Fixation: 1305 ms	0	.	.	2	0.62	RightMirror	1162	0	0	1198	1	2	1305
h006	24	2	leftdot.PNG	17	left	experiment	FALSE	NONE	.	.	.	.	.	.	.	.	.	642	2525	.	3	[]	[ 2]	[STATIC, ELLIPSE, 1320.0, 336.59998, 1722.0, 743.4]	1198	2	.	2	2	RightMirror	128439	1	-147.9	-39.8	FALSE	Fixation: 1883 ms	1	dotlasttime	2502	2	2.46	RightMirror	1108	0	0	1198	2	2	1883
h006	25	2	rightdot.PNG	49	right	experiment	FALSE	NONE	.	.	.	.	.	.	.	.	.	230	1260	.	1	[]	[ 1]	[STATIC, RECTANGLE, 880.0, 460.0, 1040.0, 620.0]	230	1	.	1	1	CrossArea	25600	1	37.1	24.2	FALSE	Fixation: 1030 ms	1	dotpresent	1030	1	0.71	CrossArea	1031	0	0	230	1	1	1030
h006	25	2	rightdot.PNG	49	right	experiment	FALSE	NONE	.	.	.	.	.	.	.	.	.	1225	2528	.	2	[]	[ ]	.	.	.	.	.	.	.	.	.	.	.	FALSE	Fixation: 1303 ms	1	dotlasttime	2506	3	3.72	LeftMirror	1190	.	.	.	.	.	1303
h006	26	2	rightdot.PNG	47	right	experiment	FALSE	NONE	.	.	.	.	.	.	.	.	.	327	1364	.	1	[]	[ 1]	[STATIC, RECTANGLE, 880.0, 460.0, 1040.0, 620.0]	327	1	.	1	1	CrossArea	25600	1	36.8	9.8	FALSE	Fixation: 1037 ms	1	dotpresent	1037	1	0.61	CrossArea	1013	0	0	327	1	1	1037
h006	26	2	rightdot.PNG	47	right	experiment	FALSE	NONE	.	.	.	.	.	.	.	.	.	1131	2535	.	2	[]	[ ]	.	.	.	.	.	.	.	.	.	.	.	FALSE	Fixation: 1404 ms	1	dotlasttime	2513	3	3.92	LeftMirror	1128	.	.	.	.	.	1404
h006	27	2	leftdot.PNG	18	left	experiment	FALSE	NONE	.	.	.	.	.	.	.	.	.	203	1236	.	1	[]	[ 1]	[STATIC, RECTANGLE, 880.0, 460.0, 1040.0, 620.0]	203	1	.	1	1	CrossArea	25600	1	28.6	25.8	FALSE	Fixation: 1033 ms	1	dotpresent	1033	1	0.61	CrossArea	1035	0	0	203	1	1	1033
h006	27	2	leftdot.PNG	18	left	experiment	FALSE	NONE	.	.	.	.	.	.	.	.	.	1242	2532	.	2	[]	[ 2]	[STATIC, ELLIPSE, 1320.0, 336.59998, 1722.0, 743.4]	1242	1	.	2	2	RightMirror	128439	1	-5.7	-15.9	FALSE	Fixation: 1290 ms	1	dotlasttime	2509	2	0.27	RightMirror	1155	0	0	1242	1	1	1290
h006	28	2	leftdot.PNG	8	left	experiment	FALSE	NONE	.	.	.	.	.	.	.	.	.	173	1203	.	1	[]	[ 1]	[STATIC, RECTANGLE, 880.0, 460.0, 1040.0, 620.0]	173	1	.	1	1	CrossArea	25600	1	28.1	32.8	FALSE	Fixation: 1030 ms	1	dotpresent	1030	1	0.68	CrossArea	1133	0	0	173	1	1	1030
h006	28	2	leftdot.PNG	8	left	experiment	FALSE	NONE	.	.	.	.	.	.	.	.	.	1273	2528	.	2	[]	[ 2]	[STATIC, ELLIPSE, 1320.0, 336.59998, 1722.0, 743.4]	1273	1	.	2	2	RightMirror	128439	1	-48.3	4.4	FALSE	Fixation: 1255 ms	1	dotlasttime	2506	2	0.78	RightMirror	1195	0	0	1273	1	1	1255
h006	29	2	rightdot.PNG	65	right	experiment	FALSE	NONE	.	.	.	.	.	.	.	.	.	392	1424	.	1	[]	[ 1]	[STATIC, RECTANGLE, 880.0, 460.0, 1040.0, 620.0]	392	1	.	1	1	CrossArea	25600	1	46	44	FALSE	Fixation: 1032 ms	1	dotpresent	1032	1	1.01	CrossArea	1233	0	0	392	1	1	1032
h006	29	2	rightdot.PNG	65	right	experiment	FALSE	NONE	.	.	.	.	.	.	.	.	.	1064	2530	.	2	[]	[ 3]	[STATIC, ELLIPSE, 197.99998, 336.59998, 600.0, 743.4]	1064	1	.	3	3	LeftMirror	128439	1	184.2	26.8	FALSE	Fixation: 1466 ms	1	dotlasttime	2508	3	2.99	LeftMirror	1171	0	0	1064	1	1	1466
h006	30	2	leftdot.PNG	10	left	experiment	FALSE	BEFORE	.	.	.	.	.	.	.	.	.	252	1279	.	1	[]	[ 1]	[STATIC, RECTANGLE, 880.0, 460.0, 1040.0, 620.0]	419	2	.	1	1	CrossArea	25600	1	39.8	34.6	FALSE	Fixation: 1027 ms	1	dotpresent	1027	1	0.83	CrossArea	1139	0	0	252	1	1	1027
h006	30	2	leftdot.PNG	10	left	experiment	FALSE	NONE	.	.	.	.	.	.	.	.	.	239	1581	.	2	[]	[ 2]	[STATIC, ELLIPSE, 1320.0, 336.59998, 1722.0, 743.4]	947	2	.	2	2	RightMirror	128439	1	113.1	10.4	FALSE	Fixation: 1342 ms	0	.	.	2	1.81	RightMirror	1205	0	0	947	1	2	1342
h006	30	2	leftdot.PNG	10	left	experiment	FALSE	NONE	.	.	.	.	.	.	.	.	.	708	2312	.	3	[]	[ 2]	[STATIC, ELLIPSE, 1320.0, 336.59998, 1722.0, 743.4]	947	2	.	2	2	RightMirror	128439	1	-37.9	-50.4	FALSE	Fixation: 1604 ms	0	.	.	2	0.98	RightMirror	1262	0	0	947	2	2	1604
h006	30	2	leftdot.PNG	10	left	experiment	FALSE	NONE	.	.	.	.	.	.	.	.	.	167	2526	.	4	[]	[ 1]	[STATIC, RECTANGLE, 880.0, 460.0, 1040.0, 620.0]	419	2	.	1	1	CrossArea	25600	2	67.1	-6.8	FALSE	Fixation: 2359 ms	1	dotlasttime	2503	1	1.07	CrossArea	1345	1	1	167	1	1	2359
h006	31	2	leftdot.PNG	9	left	experiment	FALSE	NONE	.	.	.	.	.	.	.	.	.	268	1304	.	1	[]	[ 1]	[STATIC, RECTANGLE, 880.0, 460.0, 1040.0, 620.0]	268	1	.	1	1	CrossArea	25600	1	26.9	43.1	FALSE	Fixation: 1036 ms	1	dotpresent	1036	1	0.8	CrossArea	1203	0	0	268	1	1	1036
h006	31	2	leftdot.PNG	9	left	experiment	FALSE	NONE	.	.	.	.	.	.	.	.	.	1184	2534	.	2	[]	[ 2]	[STATIC, ELLIPSE, 1320.0, 336.59998, 1722.0, 743.4]	1184	1	.	2	2	RightMirror	128439	1	-88.7	-7.1	FALSE	Fixation: 1350 ms	1	dotlasttime	2512	2	1.43	RightMirror	1321	0	0	1184	1	1	1350
h006	32	2	rightdot.PNG	62	right	experiment	FALSE	NONE	.	.	.	.	.	.	.	.	.	324	1358	.	1	[]	[ 1]	[STATIC, RECTANGLE, 880.0, 460.0, 1040.0, 620.0]	324	1	.	1	1	CrossArea	25600	1	34	42.7	FALSE	Fixation: 1034 ms	1	dotpresent	1034	1	0.86	CrossArea	1217	0	0	324	1	1	1034
h006	32	2	rightdot.PNG	62	right	experiment	FALSE	NONE	.	.	.	.	.	.	.	.	.	1135	2533	.	2	[]	[ 3]	[STATIC, ELLIPSE, 197.99998, 336.59998, 600.0, 743.4]	1135	1	.	3	3	LeftMirror	128439	1	194.9	35.5	FALSE	Fixation: 1398 ms	1	dotlasttime	2510	3	3.18	LeftMirror	1297	0	0	1135	1	1	1398
h006	33	2	leftdot.PNG	14	left	experiment	FALSE	NONE	.	.	.	.	.	.	.	.	.	159	1186	.	1	[]	[ 1]	[STATIC, RECTANGLE, 880.0, 460.0, 1040.0, 620.0]	159	1	.	1	1	CrossArea	25600	1	24.4	34.8	FALSE	Fixation: 1027 ms	1	dotpresent	1027	1	0.67	CrossArea	1359	0	0	159	1	1	1027
h006	33	2	leftdot.PNG	14	left	experiment	FALSE	NONE	.	.	.	.	.	.	.	.	.	1252	2526	.	2	[]	[ 2]	[STATIC, ELLIPSE, 1320.0, 336.59998, 1722.0, 743.4]	1252	1	.	2	2	RightMirror	128439	1	-31.5	-17.1	FALSE	Fixation: 1274 ms	1	dotlasttime	2503	2	0.57	RightMirror	1372	0	0	1252	1	1	1274
h006	34	2	leftdot.PNG	39	left	experiment	FALSE	BEFORE	.	.	.	.	.	.	.	.	.	181	1210	.	1	[]	[ 1]	[STATIC, RECTANGLE, 880.0, 460.0, 1040.0, 620.0]	181	1	.	1	1	CrossArea	25600	1	63.7	20.6	FALSE	Fixation: 1029 ms	1	dotpresent	1029	1	1.06	CrossArea	1123	0	0	181	1	1	1029
h006	34	2	leftdot.PNG	39	left	experiment	FALSE	NONE	.	.	.	.	.	.	.	.	.	221	1490	.	2	[]	[ 2]	[STATIC, ELLIPSE, 1320.0, 336.59998, 1722.0, 743.4]	1235	2	.	2	2	RightMirror	128439	1	158.9	11.3	FALSE	Fixation: 1269 ms	0	.	.	2	2.53	RightMirror	1374	0	0	1235	1	2	1269
h006	34	2	leftdot.PNG	39	left	experiment	FALSE	NONE	.	.	.	.	.	.	.	.	.	1014	2527	.	3	[]	[ 2]	[STATIC, ELLIPSE, 1320.0, 336.59998, 1722.0, 743.4]	1235	2	.	2	2	RightMirror	128439	1	-28.3	-29.5	FALSE	Fixation: 1513 ms	1	dotlasttime	2505	2	0.64	RightMirror	1346	0	0	1235	2	2	1513
h006	35	2	rightdot.PNG	57	right	experiment	FALSE	NONE	.	.	.	.	.	.	.	.	.	209	1239	.	1	[]	[ 1]	[STATIC, RECTANGLE, 880.0, 460.0, 1040.0, 620.0]	209	1	.	1	1	CrossArea	25600	1	7.1	65	FALSE	Fixation: 1030 ms	1	dotpresent	1030	1	1.02	CrossArea	1526	0	0	209	1	1	1030
h006	35	2	rightdot.PNG	57	right	experiment	FALSE	NONE	.	.	.	.	.	.	.	.	.	1243	2528	.	2	[]	[ 3]	[STATIC, ELLIPSE, 197.99998, 336.59998, 600.0, 743.4]	1243	1	.	3	3	LeftMirror	128439	1	144.9	55.4	FALSE	Fixation: 1285 ms	1	dotlasttime	2506	3	2.48	LeftMirror	1529	0	0	1243	1	1	1285
h006	36	2	leftdot.PNG	28	left	experiment	FALSE	BEFORE	.	.	.	.	.	.	.	.	.	209	1235	.	1	[]	[ 1]	[STATIC, RECTANGLE, 880.0, 460.0, 1040.0, 620.0]	209	1	.	1	1	CrossArea	25600	1	26.7	51.7	FALSE	Fixation: 1026 ms	1	dotpresent	1026	1	0.91	CrossArea	1427	0	0	209	1	1	1026
h006	36	2	leftdot.PNG	28	left	experiment	FALSE	NONE	.	.	.	.	.	.	.	.	.	1213	2525	.	2	[]	[ 2]	[STATIC, ELLIPSE, 1320.0, 336.59998, 1722.0, 743.4]	1213	1	.	2	2	RightMirror	128439	1	27.6	-32.1	FALSE	Fixation: 1312 ms	1	dotlasttime	2502	2	0.66	RightMirror	1542	0	0	1213	1	1	1312
h006	37	2	rightdot.PNG	69	right	experiment	FALSE	BEFORE	.	.	.	.	.	.	.	.	.	292	1319	.	1	[]	[ 1]	[STATIC, RECTANGLE, 880.0, 460.0, 1040.0, 620.0]	472	2	.	1	1	CrossArea	25600	1	25.2	54.5	FALSE	Fixation: 1027 ms	1	dotpresent	1027	1	0.93	CrossArea	1374	0	0	292	1	1	1027
h006	37	2	rightdot.PNG	69	right	experiment	FALSE	NONE	.	.	.	.	.	.	.	.	.	635	2019	.	2	[]	[ 3]	[STATIC, ELLIPSE, 197.99998, 336.59998, 600.0, 743.4]	635	1	.	3	3	LeftMirror	128439	1	122.3	86	FALSE	Fixation: 1384 ms	0	.	.	3	2.36	LeftMirror	1533	0	0	635	1	1	1384
h006	37	2	rightdot.PNG	69	right	experiment	FALSE	NONE	.	.	.	.	.	.	.	.	.	257	2299	.	3	[]	[ ]	.	.	.	.	.	.	.	.	.	.	.	FALSE	Fixation: 2042 ms	0	.	.	3	4.12	LeftMirror	1466	.	.	.	.	.	2042
h006	37	2	rightdot.PNG	69	right	experiment	FALSE	NONE	.	.	.	.	.	.	.	.	.	180	2527	.	4	[]	[ 1]	[STATIC, RECTANGLE, 880.0, 460.0, 1040.0, 620.0]	472	2	.	1	1	CrossArea	25600	2	29	69.1	FALSE	Fixation: 2347 ms	1	dotlasttime	2504	1	1.17	CrossArea	1494	1	1	180	1	1	2347
h006	38	2	rightdot.PNG	63	right	experiment	FALSE	NONE	.	.	.	.	.	.	.	.	.	372	1400	.	1	[]	[ 1]	[STATIC, RECTANGLE, 880.0, 460.0, 1040.0, 620.0]	372	1	.	1	1	CrossArea	25600	1	15	38.9	FALSE	Fixation: 1028 ms	1	dotpresent	1028	1	0.66	CrossArea	1368	0	0	372	1	1	1028
h006	38	2	rightdot.PNG	63	right	experiment	FALSE	NONE	.	.	.	.	.	.	.	.	.	245	1704	.	2	[]	[ 3]	[STATIC, ELLIPSE, 197.99998, 336.59998, 600.0, 743.4]	997	2	.	3	3	LeftMirror	128439	1	-30.5	37.3	FALSE	Fixation: 1459 ms	0	.	.	3	0.76	LeftMirror	1452	0	0	997	1	2	1459
h006	38	2	rightdot.PNG	63	right	experiment	FALSE	NONE	.	.	.	.	.	.	.	.	.	752	2480	.	3	[]	[ 3]	[STATIC, ELLIPSE, 197.99998, 336.59998, 600.0, 743.4]	997	2	.	3	3	LeftMirror	128439	1	107.3	28.1	FALSE	Fixation: 1728 ms	0	.	.	3	1.78	LeftMirror	1410	0	0	997	2	2	1728
h006	39	2	leftdot.PNG	30	left	experiment	FALSE	NONE	.	.	.	.	.	.	.	.	.	191	1220	.	1	[]	[ 1]	[STATIC, RECTANGLE, 880.0, 460.0, 1040.0, 620.0]	191	1	.	1	1	CrossArea	25600	1	37.8	26.6	FALSE	Fixation: 1029 ms	1	dotpresent	1029	1	0.72	CrossArea	1078	0	0	191	1	1	1029
h006	39	2	leftdot.PNG	30	left	experiment	FALSE	AFTER	.	.	.	.	.	.	.	.	.	870	2148	.	2	[]	[ 2]	[STATIC, ELLIPSE, 1320.0, 336.59998, 1722.0, 743.4]	870	1	.	2	2	RightMirror	128439	1	40.5	8.9	FALSE	Fixation: 1278 ms	0	.	.	2	0.65	RightMirror	1245	0	0	870	1	1	1278
h006	40	2	leftdot.PNG	23	left	experiment	FALSE	NONE	.	.	.	.	.	.	.	.	.	244	1278	.	1	[]	[ 1]	[STATIC, RECTANGLE, 880.0, 460.0, 1040.0, 620.0]	244	1	.	1	1	CrossArea	25600	1	38.8	21.3	FALSE	Fixation: 1034 ms	1	dotpresent	1034	1	0.71	CrossArea	1109	0	0	244	1	1	1034
h006	40	2	leftdot.PNG	23	left	experiment	FALSE	NONE	.	.	.	.	.	.	.	.	.	495	1828	.	2	[]	[ 2]	[STATIC, ELLIPSE, 1320.0, 336.59998, 1722.0, 743.4]	1161	3	.	2	2	RightMirror	128439	1	-73.3	-26.7	FALSE	Fixation: 1333 ms	0	.	.	2	1.25	RightMirror	1231	0	0	1161	1	3	1333
h006	40	2	leftdot.PNG	23	left	experiment	FALSE	NONE	.	.	.	.	.	.	.	.	.	543	2391	.	3	[]	[ 2]	[STATIC, ELLIPSE, 1320.0, 336.59998, 1722.0, 743.4]	1161	3	.	2	2	RightMirror	128439	1	-7.3	-51.3	FALSE	Fixation: 1848 ms	0	.	.	2	0.82	RightMirror	1147	0	0	1161	2	3	1848
h006	40	2	leftdot.PNG	23	left	experiment	FALSE	NONE	.	.	.	.	.	.	.	.	.	123	2534	.	4	[]	[ 2]	[STATIC, ELLIPSE, 1320.0, 336.59998, 1722.0, 743.4]	1161	3	.	2	2	RightMirror	128439	1	-112.7	-84.1	FALSE	Fixation: 2411 ms	1	dotlasttime	2510	2	2.24	RightMirror	1155	0	0	1161	3	3	2411
h006	41	2	rightdot.PNG	55	right	experiment	FALSE	NONE	.	.	.	.	.	.	.	.	.	198	1227	.	1	[]	[ 1]	[STATIC, RECTANGLE, 880.0, 460.0, 1040.0, 620.0]	198	1	.	1	1	CrossArea	25600	1	31.9	37.9	FALSE	Fixation: 1029 ms	1	dotpresent	1029	1	0.78	CrossArea	1232	0	0	198	1	1	1029
h006	41	2	rightdot.PNG	55	right	experiment	FALSE	NONE	.	.	.	.	.	.	.	.	.	322	1605	.	2	[]	[ 3]	[STATIC, ELLIPSE, 197.99998, 336.59998, 600.0, 743.4]	1230	2	.	3	3	LeftMirror	128439	1	91.3	27.7	FALSE	Fixation: 1283 ms	0	.	.	3	1.53	LeftMirror	1338	0	0	1230	1	2	1283
h006	41	2	rightdot.PNG	55	right	experiment	FALSE	NONE	.	.	.	.	.	.	.	.	.	908	2528	.	3	[]	[ 3]	[STATIC, ELLIPSE, 197.99998, 336.59998, 600.0, 743.4]	1230	2	.	3	3	LeftMirror	128439	1	134.2	48.7	FALSE	Fixation: 1620 ms	1	dotlasttime	2505	3	2.28	LeftMirror	1245	0	0	1230	2	2	1620
h006	42	2	rightdot.PNG	43	right	experiment	FALSE	NONE	.	.	.	.	.	.	.	.	.	96	1128	.	1	[]	[ 1]	[STATIC, RECTANGLE, 880.0, 460.0, 1040.0, 620.0]	96	1	.	1	1	CrossArea	25600	1	29.2	52.3	FALSE	Fixation: 1032 ms	1	dotpresent	1032	1	0.94	CrossArea	1187	0	0	96	1	1	1032
h006	42	2	rightdot.PNG	43	right	experiment	FALSE	NONE	.	.	.	.	.	.	.	.	.	54	1221	.	2	[]	[ 2]	[STATIC, ELLIPSE, 1320.0, 336.59998, 1722.0, 743.4]	54	1	.	2	2	RightDotArea	128439	1	-153.5	23.5	FALSE	Fixation: 1167 ms	0	.	.	2	2.48	RightDotArea	1364	0	0	54	1	1	1167
h006	42	2	rightdot.PNG	43	right	experiment	FALSE	NONE	.	.	.	.	.	.	.	.	.	295	1575	.	3	[]	[ 3]	[STATIC, ELLIPSE, 197.99998, 336.59998, 600.0, 743.4]	1239	2	.	3	3	LeftMirror	128439	1	85.1	68.9	FALSE	Fixation: 1280 ms	0	.	.	3	1.74	LeftMirror	1432	0	0	1239	1	2	1280
h006	42	2	rightdot.PNG	43	right	experiment	FALSE	NONE	.	.	.	.	.	.	.	.	.	944	2530	.	4	[]	[ 3]	[STATIC, ELLIPSE, 197.99998, 336.59998, 600.0, 743.4]	1239	2	.	3	3	LeftMirror	128439	1	106.1	59.5	FALSE	Fixation: 1586 ms	1	dotlasttime	2507	3	1.94	LeftMirror	1298	0	0	1239	2	2	1586
h006	43	2	leftdot.PNG	11	left	experiment	FALSE	NONE	.	.	.	.	.	.	.	.	.	196	1229	.	1	[]	[ 1]	[STATIC, RECTANGLE, 880.0, 460.0, 1040.0, 620.0]	196	1	.	1	1	CrossArea	25600	1	43.8	43.5	FALSE	Fixation: 1033 ms	1	dotpresent	1033	1	0.97	CrossArea	1231	0	0	196	1	1	1033
h006	43	2	leftdot.PNG	11	left	experiment	FALSE	NONE	.	.	.	.	.	.	.	.	.	739	2052	.	2	[]	[ 2]	[STATIC, ELLIPSE, 1320.0, 336.59998, 1722.0, 743.4]	739	1	.	2	2	RightMirror	128439	1	2.3	-7	FALSE	Fixation: 1313 ms	0	.	.	2	0.11	RightMirror	1344	0	0	739	1	1	1313
h006	43	2	leftdot.PNG	11	left	experiment	FALSE	AFTER	.	.	.	.	.	.	.	.	.	302	2381	.	3	[]	[ ]	.	.	.	.	.	.	.	.	.	.	.	FALSE	Fixation: 2079 ms	0	.	.	2	3.84	RightMirror	1265	.	.	.	.	.	2079
h006	44	2	rightdot.PNG	48	right	experiment	FALSE	NONE	.	.	.	.	.	.	.	.	.	225	1255	.	1	[]	[ 1]	[STATIC, RECTANGLE, 880.0, 460.0, 1040.0, 620.0]	489	2	.	1	1	CrossArea	25600	1	9.9	63.2	FALSE	Fixation: 1030 ms	1	dotpresent	1030	1	1	CrossArea	1338	0	0	225	1	1	1030
h006	44	2	rightdot.PNG	48	right	experiment	FALSE	NONE	.	.	.	.	.	.	.	.	.	873	2159	.	2	[]	[ ]	.	.	.	.	.	.	.	.	.	.	.	FALSE	Fixation: 1286 ms	0	.	.	3	3.61	LeftMirror	1347	.	.	.	.	.	1286
h006	44	2	rightdot.PNG	48	right	experiment	FALSE	AFTER	.	.	.	.	.	.	.	.	.	264	2472	.	3	[]	[ 1]	[STATIC, RECTANGLE, 880.0, 460.0, 1040.0, 620.0]	489	2	.	1	1	CrossArea	25600	2	22.1	43.6	FALSE	Fixation: 2208 ms	0	.	.	1	0.77	CrossArea	1398	1	0	264	1	1	2208
h006	45	2	leftdot.PNG	21	left	experiment	FALSE	BEFORE	.	.	.	.	.	.	.	.	.	208	1248	.	1	[]	[ 1]	[STATIC, RECTANGLE, 880.0, 460.0, 1040.0, 620.0]	208	1	.	1	1	CrossArea	25600	1	60.7	44.8	FALSE	Fixation: 1040 ms	1	dotpresent	1040	1	1.18	CrossArea	1099	0	0	208	1	1	1040
h006	45	2	leftdot.PNG	21	left	experiment	FALSE	NONE	.	.	.	.	.	.	.	.	.	495	1805	.	2	[]	[ 2]	[STATIC, ELLIPSE, 1320.0, 336.59998, 1722.0, 743.4]	1129	2	.	2	2	RightMirror	128439	1	29.8	-3.5	FALSE	Fixation: 1310 ms	0	.	.	2	0.47	RightMirror	1200	0	0	1129	1	2	1310
h006	45	2	leftdot.PNG	21	left	experiment	FALSE	AFTER	.	.	.	.	.	.	.	.	.	634	2461	.	3	[]	[ 2]	[STATIC, ELLIPSE, 1320.0, 336.59998, 1722.0, 743.4]	1129	2	.	2	2	RightMirror	128439	1	-128.7	-26.3	FALSE	Fixation: 1827 ms	0	.	.	2	2.07	RightMirror	1145	0	0	1129	2	2	1827
h006	46	2	rightdot.PNG	54	right	experiment	FALSE	BEFORE	.	.	.	.	.	.	.	.	.	150	1178	.	1	[]	[ 1]	[STATIC, RECTANGLE, 880.0, 460.0, 1040.0, 620.0]	150	1	.	1	1	CrossArea	25600	1	46.7	58.8	FALSE	Fixation: 1028 ms	1	dotpresent	1028	1	1.16	CrossArea	1230	0	0	150	1	1	1028
h006	46	2	rightdot.PNG	54	right	experiment	FALSE	NONE	.	.	.	.	.	.	.	.	.	397	1621	.	2	[]	[ 2]	[STATIC, ELLIPSE, 1320.0, 336.59998, 1722.0, 743.4]	397	1	.	2	2	RightDotArea	128439	1	-33.7	14.2	FALSE	Fixation: 1224 ms	0	.	.	2	0.58	RightDotArea	1308	0	0	397	1	1	1224
h006	46	2	rightdot.PNG	54	right	experiment	FALSE	NONE	.	.	.	.	.	.	.	.	.	840	2526	.	3	[]	[ ]	.	.	.	.	.	.	.	.	.	.	.	FALSE	Fixation: 1686 ms	1	dotlasttime	2503	3	3.61	LeftMirror	1278	.	.	.	.	.	1686
h006	47	2	leftdot.PNG	31	left	experiment	FALSE	NONE	.	.	.	.	.	.	.	.	.	208	1239	.	1	[]	[ 1]	[STATIC, RECTANGLE, 880.0, 460.0, 1040.0, 620.0]	208	1	.	1	1	CrossArea	25600	1	26.8	40.1	FALSE	Fixation: 1031 ms	1	dotpresent	1031	1	0.74	CrossArea	1296	0	0	208	1	1	1031
h006	47	2	leftdot.PNG	31	left	experiment	FALSE	NONE	.	.	.	.	.	.	.	.	.	768	2073	.	2	[]	[ 2]	[STATIC, ELLIPSE, 1320.0, 336.59998, 1722.0, 743.4]	768	1	.	2	2	RightMirror	128439	1	-26.7	-11.3	FALSE	Fixation: 1305 ms	0	.	.	2	0.46	RightMirror	1452	0	0	768	1	1	1305
h006	47	2	leftdot.PNG	31	left	experiment	FALSE	AFTER	.	.	.	.	.	.	.	.	.	84	2180	.	3	[]	[ ]	.	.	.	.	.	.	.	.	.	.	.	FALSE	Fixation: 2096 ms	0	.	.	2	3.21	RightMirror	1399	.	.	.	.	.	2096
h006	47	2	leftdot.PNG	31	left	experiment	FALSE	BEFORE	.	.	.	.	.	.	.	.	.	45	2529	.	4	[]	[ ]	.	.	.	.	.	.	.	.	.	.	.	FALSE	Fixation: 2484 ms	1	dotlasttime	2506	2	4.28	RightMirror	1270	.	.	.	.	.	2484
h006	48	2	leftdot.PNG	12	left	experiment	FALSE	BEFORE	.	.	.	.	.	.	.	.	.	199	1225	.	1	[]	[ 1]	[STATIC, RECTANGLE, 880.0, 460.0, 1040.0, 620.0]	219	2	.	1	1	CrossArea	25600	1	46.3	51.8	FALSE	Fixation: 1026 ms	1	dotpresent	1026	1	1.06	CrossArea	1205	0	0	199	1	1	1026
h006	48	2	leftdot.PNG	12	left	experiment	FALSE	AFTER	.	.	.	.	.	.	.	.	.	925	2238	.	2	[]	[ 2]	[STATIC, ELLIPSE, 1320.0, 336.59998, 1722.0, 743.4]	925	1	.	2	2	RightMirror	128439	1	-21.5	-10.8	FALSE	Fixation: 1313 ms	0	.	.	2	0.37	RightMirror	1349	0	0	925	1	1	1313
h006	48	2	leftdot.PNG	12	left	experiment	FALSE	BEFORE	.	.	.	.	.	.	.	.	.	20	2525	.	3	[]	[ 1]	[STATIC, RECTANGLE, 880.0, 460.0, 1040.0, 620.0]	219	2	.	1	1	CrossArea	25600	2	-61.1	-34.7	FALSE	Fixation: 2505 ms	1	intertrialblank	2525	1	1.09	CrossArea	1451	1	1	20	1	1	2505
h006	49	2	rightdot.PNG	42	right	experiment	FALSE	BEFORE	.	.	.	.	.	.	.	.	.	229	1261	.	1	[]	[ 1]	[STATIC, RECTANGLE, 880.0, 460.0, 1040.0, 620.0]	229	1	.	1	1	CrossArea	25600	1	56.6	48.6	FALSE	Fixation: 1032 ms	1	dotpresent	1032	1	1.17	CrossArea	1265	0	0	229	1	1	1032
h006	49	2	rightdot.PNG	42	right	experiment	FALSE	NONE	.	.	.	.	.	.	.	.	.	801	2142	.	2	[]	[ ]	.	.	.	.	.	.	.	.	.	.	.	FALSE	Fixation: 1341 ms	0	.	.	3	3.46	LeftMirror	1254	.	.	.	.	.	1341
h006	49	2	rightdot.PNG	42	right	experiment	FALSE	NONE	.	.	.	.	.	.	.	.	.	367	2530	.	3	[]	[ ]	.	.	.	.	.	.	.	.	.	.	.	FALSE	Fixation: 2163 ms	1	dotlasttime	2507	3	5.18	LeftMirror	1246	.	.	.	.	.	2163
h006	50	2	leftdot.PNG	6	left	experiment	FALSE	NONE	.	.	.	.	.	.	.	.	.	192	1234	.	1	[]	[ ]	.	.	.	.	.	.	.	.	.	.	.	FALSE	Fixation: 1042 ms	1	dotpresent	1042	1	1.33	CrossArea	1329	.	.	.	.	.	1042
h006	50	2	leftdot.PNG	6	left	experiment	FALSE	AFTER	.	.	.	.	.	.	.	.	.	318	1644	.	2	[]	[ 2]	[STATIC, ELLIPSE, 1320.0, 336.59998, 1722.0, 743.4]	883	2	.	2	2	RightMirror	128439	1	4.7	27.9	FALSE	Fixation: 1326 ms	0	.	.	2	0.43	RightMirror	1552	0	0	883	1	2	1326
h006	50	2	leftdot.PNG	6	left	experiment	FALSE	BEFORE	.	.	.	.	.	.	.	.	.	565	2540	.	3	[]	[ 2]	[STATIC, ELLIPSE, 1320.0, 336.59998, 1722.0, 743.4]	883	2	.	2	2	RightMirror	128439	1	-133.6	24.1	FALSE	Fixation: 1975 ms	1	dotlasttime	2517	2	2.13	RightMirror	1553	0	0	883	2	2	1975
h006	51	2	rightdot.PNG	72	right	experiment	FALSE	BEFORE	.	.	.	.	.	.	.	.	.	329	1361	.	1	[]	[ 1]	[STATIC, RECTANGLE, 880.0, 460.0, 1040.0, 620.0]	329	1	.	1	1	CrossArea	25600	1	-4.2	70.9	FALSE	Fixation: 1032 ms	1	dotpresent	1032	1	1.09	CrossArea	1371	0	0	329	1	1	1032
h006	51	2	rightdot.PNG	72	right	experiment	FALSE	NONE	.	.	.	.	.	.	.	.	.	1126	2531	.	2	[]	[ 3]	[STATIC, ELLIPSE, 197.99998, 336.59998, 600.0, 743.4]	1126	1	.	3	3	LeftMirror	128439	1	138.5	57.8	FALSE	Fixation: 1405 ms	1	dotlasttime	2508	3	2.37	LeftMirror	1332	0	0	1126	1	1	1405
h006	52	2	leftdot.PNG	38	left	experiment	FALSE	NONE	.	.	.	.	.	.	.	.	.	218	1250	.	1	[]	[ 1]	[STATIC, RECTANGLE, 880.0, 460.0, 1040.0, 620.0]	218	1	.	1	1	CrossArea	25600	1	25	68.6	FALSE	Fixation: 1032 ms	1	dotpresent	1032	1	1.11	CrossArea	1299	0	0	218	1	1	1032
h006	52	2	leftdot.PNG	38	left	experiment	FALSE	AFTER	.	.	.	.	.	.	.	.	.	538	1849	.	2	[]	[ 2]	[STATIC, ELLIPSE, 1320.0, 336.59998, 1722.0, 743.4]	839	2	.	2	2	RightMirror	128439	1	-2.2	31.7	FALSE	Fixation: 1311 ms	0	.	.	2	0.48	RightMirror	1307	0	0	839	1	2	1311
h006	52	2	leftdot.PNG	38	left	experiment	FALSE	BEFORE	.	.	.	.	.	.	.	.	.	301	2530	.	3	[]	[ 2]	[STATIC, ELLIPSE, 1320.0, 336.59998, 1722.0, 743.4]	839	2	.	2	2	RightMirror	128439	1	-104.5	1	FALSE	Fixation: 2229 ms	1	dotlasttime	2507	2	1.64	RightMirror	1220	0	0	839	2	2	2229
h006	53	2	rightdot.PNG	75	right	experiment	FALSE	NONE	.	.	.	.	.	.	.	.	.	381	1412	.	1	[]	[ 1]	[STATIC, RECTANGLE, 880.0, 460.0, 1040.0, 620.0]	381	1	.	1	1	CrossArea	25600	1	25.3	63	FALSE	Fixation: 1031 ms	1	dotpresent	1031	1	1.02	CrossArea	1195	0	0	381	1	1	1031
h006	53	2	rightdot.PNG	75	right	experiment	FALSE	AFTER	.	.	.	.	.	.	.	.	.	698	2152	.	2	[]	[ ]	.	.	.	.	.	.	.	.	.	.	.	FALSE	Fixation: 1454 ms	0	.	.	3	4.34	LeftMirror	1279	.	.	.	.	.	1454
h006	54	2	leftdot.PNG	35	left	experiment	FALSE	NONE	.	.	.	.	.	.	.	.	.	235	1271	.	1	[]	[ 1]	[STATIC, RECTANGLE, 880.0, 460.0, 1040.0, 620.0]	235	1	.	1	1	CrossArea	25600	1	28.6	58.5	FALSE	Fixation: 1036 ms	1	dotpresent	1036	1	1	CrossArea	1250	0	0	235	1	1	1036
h006	54	2	leftdot.PNG	35	left	experiment	FALSE	NONE	.	.	.	.	.	.	.	.	.	1144	2477	.	2	[]	[ 2]	[STATIC, ELLIPSE, 1320.0, 336.59998, 1722.0, 743.4]	1144	1	.	2	2	RightMirror	128439	1	-12.5	6.5	FALSE	Fixation: 1333 ms	0	.	.	2	0.22	RightMirror	1276	0	0	1144	1	1	1333
h006	55	2	rightdot.PNG	73	right	experiment	FALSE	NONE	.	.	.	.	.	.	.	.	.	352	1387	.	1	[]	[ 1]	[STATIC, RECTANGLE, 880.0, 460.0, 1040.0, 620.0]	352	1	.	1	1	CrossArea	25600	1	28.5	64.8	FALSE	Fixation: 1035 ms	1	dotpresent	1035	1	1.11	CrossArea	1375	0	0	352	1	1	1035
h006	55	2	rightdot.PNG	73	right	experiment	FALSE	NONE	.	.	.	.	.	.	.	.	.	742	2188	.	2	[]	[ 3]	[STATIC, ELLIPSE, 197.99998, 336.59998, 600.0, 743.4]	742	1	.	3	3	LeftMirror	128439	1	169	55.7	FALSE	Fixation: 1446 ms	0	.	.	3	2.85	LeftMirror	1369	0	0	742	1	1	1446
h006	55	2	rightdot.PNG	73	right	experiment	FALSE	NONE	.	.	.	.	.	.	.	.	.	326	2533	.	3	[]	[ ]	.	.	.	.	.	.	.	.	.	.	.	FALSE	Fixation: 2207 ms	1	dotlasttime	2510	3	4.3	LeftMirror	1310	.	.	.	.	.	2207
h006	56	2	rightdot.PNG	70	right	experiment	FALSE	NONE	.	.	.	.	.	.	.	.	.	196	1226	.	1	[]	[ 1]	[STATIC, RECTANGLE, 880.0, 460.0, 1040.0, 620.0]	196	1	.	1	1	CrossArea	25600	1	7.9	66	FALSE	Fixation: 1030 ms	1	dotpresent	1030	1	0.99	CrossArea	1308	0	0	196	1	1	1030
h006	56	2	rightdot.PNG	70	right	experiment	FALSE	NONE	.	.	.	.	.	.	.	.	.	232	1551	.	2	[]	[ 3]	[STATIC, ELLIPSE, 197.99998, 336.59998, 600.0, 743.4]	232	1	.	3	3	LeftMirror	128439	1	182.3	78.2	FALSE	Fixation: 1319 ms	0	.	.	3	3.09	LeftMirror	1449	0	0	232	1	1	1319
h006	56	2	rightdot.PNG	70	right	experiment	FALSE	AFTER	.	.	.	.	.	.	.	.	.	70	1643	.	3	[]	[ ]	.	.	.	.	.	.	.	.	.	.	.	FALSE	Fixation: 1573 ms	0	.	.	3	5.21	LeftMirror	1441	.	.	.	.	.	1573
h006	56	2	rightdot.PNG	70	right	experiment	FALSE	BEFORE	.	.	.	.	.	.	.	.	.	180	2186	.	4	[]	[ ]	.	.	.	.	.	.	.	.	.	.	.	FALSE	Fixation: 2006 ms	0	.	.	3	7.65	LeftMirror	1234	.	.	.	.	.	2006
h006	56	2	rightdot.PNG	70	right	experiment	FALSE	NONE	.	.	.	.	.	.	.	.	.	316	2528	.	5	[]	[ ]	.	.	.	.	.	.	.	.	.	.	.	FALSE	Fixation: 2212 ms	1	dotlasttime	2505	3	3.97	LeftMirror	1435	.	.	.	.	.	2212
h006	57	2	leftdot.PNG	40	left	experiment	FALSE	NONE	.	.	.	.	.	.	.	.	.	190	1230	.	1	[]	[ 1]	[STATIC, RECTANGLE, 880.0, 460.0, 1040.0, 620.0]	190	1	.	1	1	CrossArea	25600	1	28	48.5	FALSE	Fixation: 1040 ms	1	dotpresent	1040	1	0.87	CrossArea	1218	0	0	190	1	1	1040
h006	57	2	leftdot.PNG	40	left	experiment	FALSE	NONE	.	.	.	.	.	.	.	.	.	1010	2311	.	2	[]	[ 2]	[STATIC, ELLIPSE, 1320.0, 336.59998, 1722.0, 743.4]	1010	1	.	2	2	RightMirror	128439	1	-37.3	15.5	FALSE	Fixation: 1301 ms	0	.	.	2	0.64	RightMirror	1341	0	0	1010	1	1	1301
h006	57	2	leftdot.PNG	40	left	experiment	FALSE	NONE	.	.	.	.	.	.	.	.	.	201	2539	.	3	[]	[ ]	.	.	.	.	.	.	.	.	.	.	.	FALSE	Fixation: 2338 ms	1	dotlasttime	2516	2	4.12	RightMirror	1388	.	.	.	.	.	2338
h006	58	2	leftdot.PNG	15	left	experiment	FALSE	BEFORE	.	.	.	.	.	.	.	.	.	257	1289	.	1	[]	[ 1]	[STATIC, RECTANGLE, 880.0, 460.0, 1040.0, 620.0]	257	1	.	1	1	CrossArea	25600	1	48	53.1	FALSE	Fixation: 1032 ms	1	dotpresent	1032	1	1.1	CrossArea	1210	0	0	257	1	1	1032
h006	58	2	leftdot.PNG	15	left	experiment	FALSE	NONE	.	.	.	.	.	.	.	.	.	164	1513	.	2	[]	[ 2]	[STATIC, ELLIPSE, 1320.0, 336.59998, 1722.0, 743.4]	408	2	.	2	2	RightMirror	128439	1	95.4	45.4	FALSE	Fixation: 1349 ms	0	.	.	2	1.65	RightMirror	1149	0	0	408	1	2	1349
h006	58	2	leftdot.PNG	15	left	experiment	FALSE	AFTER	.	.	.	.	.	.	.	.	.	244	1782	.	3	[]	[ 2]	[STATIC, ELLIPSE, 1320.0, 336.59998, 1722.0, 743.4]	408	2	.	2	2	RightMirror	128439	1	-94	0	FALSE	Fixation: 1538 ms	0	.	.	2	1.48	RightMirror	1161	0	0	408	2	2	1538
h006	58	2	leftdot.PNG	15	left	experiment	FALSE	BEFORE	.	.	.	.	.	.	.	.	.	505	2531	.	4	[]	[ ]	.	.	.	.	.	.	.	.	.	.	.	FALSE	Fixation: 2026 ms	1	dotlasttime	2508	1	2.69	CrossArea	1172	.	.	.	.	.	2026
h006	59	2	rightdot.PNG	64	right	experiment	FALSE	NONE	.	.	.	.	.	.	.	.	.	150	1178	.	1	[]	[ 1]	[STATIC, RECTANGLE, 880.0, 460.0, 1040.0, 620.0]	150	1	.	1	1	CrossArea	25600	1	14.2	32.8	FALSE	Fixation: 1028 ms	1	dotpresent	1028	1	0.55	CrossArea	1275	0	0	150	1	1	1028
h006	59	2	rightdot.PNG	64	right	experiment	FALSE	NONE	.	.	.	.	.	.	.	.	.	282	1503	.	2	[]	[ 2]	[STATIC, ELLIPSE, 1320.0, 336.59998, 1722.0, 743.4]	282	1	.	2	2	RightDotArea	128439	1	-156.4	13.5	FALSE	Fixation: 1221 ms	0	.	.	2	2.48	RightDotArea	1291	0	0	282	1	1	1221
h006	59	2	rightdot.PNG	64	right	experiment	FALSE	NONE	.	.	.	.	.	.	.	.	.	217	1803	.	3	[]	[ 3]	[STATIC, ELLIPSE, 197.99998, 336.59998, 600.0, 743.4]	619	3	.	3	3	LeftMirror	128439	1	71.9	54	FALSE	Fixation: 1586 ms	0	.	.	3	1.4	LeftMirror	1318	0	0	619	1	3	1586
h006	59	2	rightdot.PNG	64	right	experiment	FALSE	AFTER	.	.	.	.	.	.	.	.	.	311	2128	.	4	[]	[ 3]	[STATIC, ELLIPSE, 197.99998, 336.59998, 600.0, 743.4]	619	3	.	3	3	LeftMirror	128439	1	131.4	60	FALSE	Fixation: 1817 ms	0	.	.	3	2.27	LeftMirror	1400	0	0	619	2	3	1817
h006	59	2	rightdot.PNG	64	right	experiment	FALSE	BOTH	.	.	.	.	.	.	.	.	.	91	2434	.	5	[]	[ 3]	[STATIC, ELLIPSE, 197.99998, 336.59998, 600.0, 743.4]	619	3	.	3	3	LeftMirror	128439	1	169.3	91.2	FALSE	Fixation: 2343 ms	0	.	.	3	3.01	LeftMirror	1454	0	0	619	3	3	2343
h006	60	2	leftdot.PNG	32	left	experiment	FALSE	NONE	.	.	.	.	.	.	.	.	.	206	1236	.	1	[]	[ 1]	[STATIC, RECTANGLE, 880.0, 460.0, 1040.0, 620.0]	206	1	.	1	1	CrossArea	25600	1	42.9	70.5	FALSE	Fixation: 1030 ms	1	dotpresent	1030	1	1.3	CrossArea	1640	0	0	206	1	1	1030
h006	60	2	leftdot.PNG	32	left	experiment	FALSE	NONE	.	.	.	.	.	.	.	.	.	1211	2529	.	2	[]	[ 2]	[STATIC, ELLIPSE, 1320.0, 336.59998, 1722.0, 743.4]	1211	1	.	2	2	RightMirror	128439	1	-56	51.5	FALSE	Fixation: 1318 ms	1	dotlasttime	2506	2	1.2	RightMirror	1720	0	0	1211	1	1	1318
h006	61	2	leftdot.PNG	25	left	experiment	FALSE	BEFORE	.	.	.	.	.	.	.	.	.	243	1275	.	1	[]	[ ]	.	.	.	.	.	.	.	.	.	.	.	FALSE	Fixation: 1032 ms	1	dotpresent	1032	1	1.76	CrossArea	1664	.	.	.	.	.	1032
h006	61	2	leftdot.PNG	25	left	experiment	FALSE	NONE	.	.	.	.	.	.	.	.	.	236	1567	.	2	[]	[ 2]	[STATIC, ELLIPSE, 1320.0, 336.59998, 1722.0, 743.4]	1176	2	.	2	2	RightMirror	128439	1	-10.9	70.4	FALSE	Fixation: 1331 ms	0	.	.	2	1.08	RightMirror	1710	0	0	1176	1	2	1331
h006	61	2	leftdot.PNG	25	left	experiment	FALSE	NONE	.	.	.	.	.	.	.	.	.	940	2530	.	3	[]	[ 2]	[STATIC, ELLIPSE, 1320.0, 336.59998, 1722.0, 743.4]	1176	2	.	2	2	RightMirror	128439	1	-156	15.9	FALSE	Fixation: 1590 ms	1	dotlasttime	2507	2	2.48	RightMirror	1713	0	0	1176	2	2	1590
h006	62	2	rightdot.PNG	41	right	experiment	FALSE	NONE	.	.	.	.	.	.	.	.	.	258	1286	.	1	[]	[ 1]	[STATIC, RECTANGLE, 880.0, 460.0, 1040.0, 620.0]	258	1	.	1	1	CrossArea	25600	1	0.3	71.7	FALSE	Fixation: 1028 ms	1	dotpresent	1028	1	1.12	CrossArea	1756	0	0	258	1	1	1028
h006	62	2	rightdot.PNG	41	right	experiment	FALSE	NONE	.	.	.	.	.	.	.	.	.	263	1608	.	2	[]	[ 3]	[STATIC, ELLIPSE, 197.99998, 336.59998, 600.0, 743.4]	1165	2	.	3	3	LeftMirror	128439	1	-4.2	141.6	FALSE	Fixation: 1345 ms	0	.	.	3	2.21	LeftMirror	1792	0	0	1165	1	2	1345
h006	62	2	rightdot.PNG	41	right	experiment	FALSE	NONE	.	.	.	.	.	.	.	.	.	902	2527	.	3	[]	[ 3]	[STATIC, ELLIPSE, 197.99998, 336.59998, 600.0, 743.4]	1165	2	.	3	3	LeftMirror	128439	1	90.9	52.7	FALSE	Fixation: 1625 ms	1	dotlasttime	2504	3	1.67	LeftMirror	1586	0	0	1165	2	2	1625
h006	63	2	leftdot.PNG	36	left	experiment	FALSE	NONE	.	.	.	.	.	.	.	.	.	241	1274	.	1	[]	[ 1]	[STATIC, RECTANGLE, 880.0, 460.0, 1040.0, 620.0]	241	1	.	1	1	CrossArea	25600	1	3.3	66.9	FALSE	Fixation: 1033 ms	1	dotpresent	1033	1	1.05	CrossArea	1570	0	0	241	1	1	1033
h006	63	2	leftdot.PNG	36	left	experiment	FALSE	NONE	.	.	.	.	.	.	.	.	.	1194	2532	.	2	[]	[ 2]	[STATIC, ELLIPSE, 1320.0, 336.59998, 1722.0, 743.4]	1194	1	.	2	2	RightMirror	128439	1	-83.4	50	FALSE	Fixation: 1338 ms	1	dotlasttime	2509	2	1.55	RightMirror	1660	0	0	1194	1	1	1338
h006	64	2	rightdot.PNG	56	right	experiment	FALSE	NONE	.	.	.	.	.	.	.	.	.	241	1274	.	1	[]	[ 1]	[STATIC, RECTANGLE, 880.0, 460.0, 1040.0, 620.0]	241	1	.	1	1	CrossArea	25600	1	2	44.7	FALSE	Fixation: 1033 ms	1	dotpresent	1033	1	0.69	CrossArea	1596	0	0	241	1	1	1033
h006	64	2	rightdot.PNG	56	right	experiment	FALSE	NONE	.	.	.	.	.	.	.	.	.	303	1637	.	2	[]	[ 3]	[STATIC, ELLIPSE, 197.99998, 336.59998, 600.0, 743.4]	1176	2	.	3	3	LeftMirror	128439	1	-24.6	76.7	FALSE	Fixation: 1334 ms	0	.	.	3	1.25	LeftMirror	1590	0	0	1176	1	2	1334
h006	64	2	rightdot.PNG	56	right	experiment	FALSE	NONE	.	.	.	.	.	.	.	.	.	873	2532	.	3	[]	[ 3]	[STATIC, ELLIPSE, 197.99998, 336.59998, 600.0, 743.4]	1176	2	.	3	3	LeftMirror	128439	1	101.1	64	FALSE	Fixation: 1659 ms	1	dotlasttime	2509	3	1.89	LeftMirror	1504	0	0	1176	2	2	1659
h006	65	2	leftdot.PNG	26	left	experiment	FALSE	NONE	.	.	.	.	.	.	.	.	.	322	1355	.	1	[]	[ 1]	[STATIC, RECTANGLE, 880.0, 460.0, 1040.0, 620.0]	322	1	.	1	1	CrossArea	25600	1	9.6	38.9	FALSE	Fixation: 1033 ms	1	dotpresent	1033	1	0.63	CrossArea	1420	0	0	322	1	1	1033
h006	65	2	leftdot.PNG	26	left	experiment	FALSE	NONE	.	.	.	.	.	.	.	.	.	403	1805	.	2	[]	[ 2]	[STATIC, ELLIPSE, 1320.0, 336.59998, 1722.0, 743.4]	1101	2	.	2	2	RightMirror	128439	1	-135.8	22.1	FALSE	Fixation: 1402 ms	0	.	.	2	2.2	RightMirror	1497	0	0	1101	1	2	1402
h006	65	2	leftdot.PNG	26	left	experiment	FALSE	NONE	.	.	.	.	.	.	.	.	.	698	2532	.	3	[]	[ 2]	[STATIC, ELLIPSE, 1320.0, 336.59998, 1722.0, 743.4]	1101	2	.	2	2	RightMirror	128439	1	-2	35.9	FALSE	Fixation: 1834 ms	1	dotlasttime	2509	2	0.56	RightMirror	1403	0	0	1101	2	2	1834
h006	66	2	rightdot.PNG	45	right	experiment	FALSE	NONE	.	.	.	.	.	.	.	.	.	294	1333	.	1	[]	[ 1]	[STATIC, RECTANGLE, 880.0, 460.0, 1040.0, 620.0]	294	1	.	1	1	CrossArea	25600	1	1.8	36.9	FALSE	Fixation: 1039 ms	1	dotpresent	1039	1	0.58	CrossArea	1395	0	0	294	1	1	1039
h006	66	2	rightdot.PNG	45	right	experiment	FALSE	NONE	.	.	.	.	.	.	.	.	.	438	1832	.	2	[]	[ ]	.	.	.	.	.	.	.	.	.	.	.	FALSE	Fixation: 1394 ms	0	.	.	3	4.23	LeftMirror	1469	.	.	.	.	.	1394
h006	66	2	rightdot.PNG	45	right	experiment	FALSE	NONE	.	.	.	.	.	.	.	.	.	688	2538	.	3	[]	[ 3]	[STATIC, ELLIPSE, 197.99998, 336.59998, 600.0, 743.4]	688	1	.	3	3	LeftMirror	128439	1	175.2	45.2	FALSE	Fixation: 1850 ms	1	dotlasttime	2515	3	2.91	LeftMirror	1358	0	0	688	1	1	1850
h006	67	2	rightdot.PNG	68	right	experiment	FALSE	NONE	.	.	.	.	.	.	.	.	.	211	1246	.	1	[]	[ 1]	[STATIC, RECTANGLE, 880.0, 460.0, 1040.0, 620.0]	211	1	.	1	1	CrossArea	25600	1	-9.4	71.8	FALSE	Fixation: 1035 ms	1	dotpresent	1035	1	1.12	CrossArea	1477	0	0	211	1	1	1035
h006	67	2	rightdot.PNG	68	right	experiment	FALSE	NONE	.	.	.	.	.	.	.	.	.	106	1447	.	2	[]	[ 3]	[STATIC, ELLIPSE, 197.99998, 336.59998, 600.0, 743.4]	466	2	.	3	3	LeftMirror	128439	1	-59.7	134.5	FALSE	Fixation: 1341 ms	0	.	.	3	2.29	LeftMirror	1518	0	0	106	1	1	1341
h006	67	2	rightdot.PNG	68	right	experiment	FALSE	NONE	.	.	.	.	.	.	.	.	.	656	2148	.	3	[]	[ ]	.	.	.	.	.	.	.	.	.	.	.	FALSE	Fixation: 1492 ms	0	.	.	3	4.6	LeftMirror	1501	.	.	.	.	.	1492
h006	67	2	rightdot.PNG	68	right	experiment	FALSE	NONE	.	.	.	.	.	.	.	.	.	360	2533	.	4	[]	[ 3]	[STATIC, ELLIPSE, 197.99998, 336.59998, 600.0, 743.4]	466	2	.	3	3	LeftMirror	128439	2	124.8	148.9	FALSE	Fixation: 2173 ms	1	dotlasttime	2511	3	3.05	LeftMirror	1573	2	0	360	1	1	2173
h006	68	2	leftdot.PNG	7	left	experiment	FALSE	NONE	.	.	.	.	.	.	.	.	.	230	1261	.	1	[]	[ 1]	[STATIC, RECTANGLE, 880.0, 460.0, 1040.0, 620.0]	230	1	.	1	1	CrossArea	25600	1	0.7	29.3	FALSE	Fixation: 1031 ms	1	dotpresent	1031	1	0.45	CrossArea	1420	0	0	230	1	1	1031
h006	68	2	leftdot.PNG	7	left	experiment	FALSE	AFTER	.	.	.	.	.	.	.	.	.	679	1990	.	2	[]	[ 2]	[STATIC, ELLIPSE, 1320.0, 336.59998, 1722.0, 743.4]	916	2	.	2	2	RightMirror	128439	1	-72.8	34.4	FALSE	Fixation: 1311 ms	0	.	.	2	1.26	RightMirror	1507	0	0	916	1	2	1311
h006	68	2	leftdot.PNG	7	left	experiment	FALSE	BEFORE	.	.	.	.	.	.	.	.	.	237	2530	.	3	[]	[ 2]	[STATIC, ELLIPSE, 1320.0, 336.59998, 1722.0, 743.4]	916	2	.	2	2	RightMirror	128439	1	-22.1	79.9	FALSE	Fixation: 2293 ms	1	dotlasttime	2507	2	1.26	RightMirror	1400	0	0	916	2	2	2293
h006	69	2	rightdot.PNG	61	right	experiment	FALSE	BEFORE	.	.	.	.	.	.	.	.	.	245	1284	.	1	[]	[ 1]	[STATIC, RECTANGLE, 880.0, 460.0, 1040.0, 620.0]	245	1	.	1	1	CrossArea	25600	1	-3	74.9	FALSE	Fixation: 1039 ms	1	dotpresent	1039	1	1.15	CrossArea	1745	0	0	245	1	1	1039
h006	69	2	rightdot.PNG	61	right	experiment	FALSE	NONE	.	.	.	.	.	.	.	.	.	25	1345	.	2	[]	[ ]	.	.	.	.	.	.	.	.	.	.	.	FALSE	Fixation: 1320 ms	0	.	.	3	3.18	LeftMirror	1817	.	.	.	.	.	1320
h006	69	2	rightdot.PNG	61	right	experiment	FALSE	NONE	.	.	.	.	.	.	.	.	.	827	2184	.	3	[]	[ 3]	[STATIC, ELLIPSE, 197.99998, 336.59998, 600.0, 743.4]	1166	2	.	3	3	LeftMirror	128439	1	166.1	111.1	FALSE	Fixation: 1357 ms	0	.	.	3	3.14	LeftMirror	1824	0	0	1166	1	2	1357
h006	69	2	rightdot.PNG	61	right	experiment	FALSE	NONE	.	.	.	.	.	.	.	.	.	339	2538	.	4	[]	[ 3]	[STATIC, ELLIPSE, 197.99998, 336.59998, 600.0, 743.4]	1166	2	.	3	3	LeftMirror	128439	1	110.2	90.7	FALSE	Fixation: 2199 ms	1	dotlasttime	2515	3	2.24	LeftMirror	1880	0	0	1166	2	2	2199
h006	70	2	leftdot.PNG	16	left	experiment	FALSE	NONE	.	.	.	.	.	.	.	.	.	179	1211	.	1	[]	[ 1]	[STATIC, RECTANGLE, 880.0, 460.0, 1040.0, 620.0]	179	1	.	1	1	CrossArea	25600	1	-1.5	32.5	FALSE	Fixation: 1032 ms	1	dotpresent	1032	1	0.51	CrossArea	1597	0	0	179	1	1	1032
h006	70	2	leftdot.PNG	16	left	experiment	FALSE	NONE	.	.	.	.	.	.	.	.	.	225	1496	.	2	[]	[ 2]	[STATIC, ELLIPSE, 1320.0, 336.59998, 1722.0, 743.4]	1221	3	.	2	2	RightMirror	128439	1	60	64.6	FALSE	Fixation: 1271 ms	0	.	.	2	1.39	RightMirror	1804	0	0	1221	1	3	1271
h006	70	2	leftdot.PNG	16	left	experiment	FALSE	NONE	.	.	.	.	.	.	.	.	.	681	2200	.	3	[]	[ 2]	[STATIC, ELLIPSE, 1320.0, 336.59998, 1722.0, 743.4]	1221	3	.	2	2	RightMirror	128439	1	-91.9	26.3	FALSE	Fixation: 1519 ms	0	.	.	2	1.53	RightMirror	1654	0	0	1221	2	3	1519
h006	70	2	leftdot.PNG	16	left	experiment	FALSE	NONE	.	.	.	.	.	.	.	.	.	315	2531	.	4	[]	[ 2]	[STATIC, ELLIPSE, 1320.0, 336.59998, 1722.0, 743.4]	1221	3	.	2	2	RightMirror	128439	1	-26.1	-3.2	FALSE	Fixation: 2216 ms	1	dotlasttime	2508	2	0.42	RightMirror	1605	0	0	1221	3	3	2216
h006	71	2	leftdot.PNG	33	left	experiment	FALSE	NONE	.	.	.	.	.	.	.	.	.	236	1264	.	1	[]	[ ]	.	.	.	.	.	.	.	.	.	.	.	FALSE	Fixation: 1028 ms	1	dotpresent	1028	1	1.32	CrossArea	1608	.	.	.	.	.	1028
h006	71	2	leftdot.PNG	33	left	experiment	FALSE	NONE	.	.	.	.	.	.	.	.	.	1205	2526	.	2	[]	[ 2]	[STATIC, ELLIPSE, 1320.0, 336.59998, 1722.0, 743.4]	1205	1	.	2	2	RightMirror	128439	1	-70.2	87.6	FALSE	Fixation: 1321 ms	1	TRACKER_TIME 7 13993876.569	2503	2	1.76	RightMirror	1680	0	0	1205	1	1	1321
h006	72	2	rightdot.PNG	46	right	experiment	FALSE	NONE	.	.	.	.	.	.	.	.	.	304	1334	.	1	[]	[ 1]	[STATIC, RECTANGLE, 880.0, 460.0, 1040.0, 620.0]	304	1	.	1	1	CrossArea	25600	1	-3.5	68.4	FALSE	Fixation: 1030 ms	1	dotpresent	1030	1	1.06	CrossArea	1559	0	0	304	1	1	1030
h006	72	2	rightdot.PNG	46	right	experiment	FALSE	NONE	.	.	.	.	.	.	.	.	.	821	2211	.	2	[]	[ ]	.	.	.	.	.	.	.	.	.	.	.	FALSE	Fixation: 1390 ms	0	.	.	3	3.61	LeftMirror	1616	.	.	.	.	.	1390
h006	72	2	rightdot.PNG	46	right	experiment	FALSE	NONE	.	.	.	.	.	.	.	.	.	298	2529	.	3	[]	[ 3]	[STATIC, ELLIPSE, 197.99998, 336.59998, 600.0, 743.4]	298	1	.	3	3	LeftMirror	128439	1	74.7	123.6	FALSE	Fixation: 2231 ms	1	dotlasttime	2506	3	2.26	LeftMirror	1620	0	0	298	1	1	2231
h006	73	2	rightdot.PNG	58	right	experiment	FALSE	NONE	.	.	.	.	.	.	.	.	.	270	1311	.	1	[]	[ ]	.	.	.	.	.	.	.	.	.	.	.	FALSE	Fixation: 1041 ms	1	dotpresent	1041	1	1.31	CrossArea	1550	.	.	.	.	.	1041
h006	73	2	rightdot.PNG	58	right	experiment	FALSE	NONE	.	.	.	.	.	.	.	.	.	659	2054	.	2	[]	[ ]	.	.	.	.	.	.	.	.	.	.	.	FALSE	Fixation: 1395 ms	0	.	.	3	3.44	LeftMirror	1596	.	.	.	.	.	1395
h006	73	2	rightdot.PNG	58	right	experiment	FALSE	NONE	.	.	.	.	.	.	.	.	.	476	2540	.	3	[]	[ 3]	[STATIC, ELLIPSE, 197.99998, 336.59998, 600.0, 743.4]	476	1	.	3	3	LeftMirror	128439	1	110.8	142.2	FALSE	Fixation: 2064 ms	1	dotlasttime	2517	3	2.83	LeftMirror	1611	0	0	476	1	1	2064
h006	74	2	leftdot.PNG	29	left	experiment	FALSE	NONE	.	.	.	.	.	.	.	.	.	218	1244	.	1	[]	[ ]	.	.	.	.	.	.	.	.	.	.	.	FALSE	Fixation: 1026 ms	1	dotpresent	1026	1	1.94	CrossArea	1392	.	.	.	.	.	1026
h006	74	2	leftdot.PNG	29	left	experiment	FALSE	NONE	.	.	.	.	.	.	.	.	.	319	1616	.	2	[]	[ 2]	[STATIC, ELLIPSE, 1320.0, 336.59998, 1722.0, 743.4]	1186	3	.	2	2	RightMirror	128439	1	43.4	151.4	FALSE	Fixation: 1297 ms	0	.	.	2	2.45	RightMirror	1501	0	0	1186	1	3	1297
h006	74	2	leftdot.PNG	29	left	experiment	FALSE	NONE	.	.	.	.	.	.	.	.	.	426	2062	.	3	[]	[ 2]	[STATIC, ELLIPSE, 1320.0, 336.59998, 1722.0, 743.4]	1186	3	.	2	2	RightMirror	128439	1	-77.8	72.9	FALSE	Fixation: 1636 ms	0	.	.	2	1.68	RightMirror	1413	0	0	1186	2	3	1636
h006	74	2	leftdot.PNG	29	left	experiment	FALSE	NONE	.	.	.	.	.	.	.	.	.	441	2525	.	4	[]	[ 2]	[STATIC, ELLIPSE, 1320.0, 336.59998, 1722.0, 743.4]	1186	3	.	2	2	RightMirror	128439	1	-192.9	-8.1	FALSE	Fixation: 2084 ms	1	dotlasttime	2502	2	3.08	RightMirror	1327	0	0	1186	3	3	2084
h006	75	2	rightdot.PNG	52	right	experiment	FALSE	NONE	.	.	.	.	.	.	.	.	.	364	1400	.	1	[]	[ 1]	[STATIC, RECTANGLE, 880.0, 460.0, 1040.0, 620.0]	364	1	.	1	1	CrossArea	25600	1	10	77.1	FALSE	Fixation: 1036 ms	1	dotpresent	1036	1	1.21	CrossArea	1310	0	0	364	1	1	1036
h006	75	2	rightdot.PNG	52	right	experiment	FALSE	NONE	.	.	.	.	.	.	.	.	.	430	1863	.	2	[]	[ ]	.	.	.	.	.	.	.	.	.	.	.	FALSE	Fixation: 1433 ms	0	.	.	3	5.09	LeftMirror	1453	.	.	.	.	.	1433
h006	75	2	rightdot.PNG	52	right	experiment	FALSE	NONE	.	.	.	.	.	.	.	.	.	196	2089	.	3	[]	[ 3]	[STATIC, ELLIPSE, 197.99998, 336.59998, 600.0, 743.4]	435	2	.	3	3	LeftMirror	128439	1	112.1	143.5	FALSE	Fixation: 1893 ms	0	.	.	3	2.86	LeftMirror	1306	0	0	196	1	1	1893
h006	75	2	rightdot.PNG	52	right	experiment	FALSE	NONE	.	.	.	.	.	.	.	.	.	171	2279	.	4	[]	[ ]	.	.	.	.	.	.	.	.	.	.	.	FALSE	Fixation: 2108 ms	0	.	.	3	4.04	LeftMirror	1317	.	.	.	.	.	2108
h006	75	2	rightdot.PNG	52	right	experiment	FALSE	NONE	.	.	.	.	.	.	.	.	.	239	2534	.	5	[]	[ 3]	[STATIC, ELLIPSE, 197.99998, 336.59998, 600.0, 743.4]	435	2	.	3	3	LeftMirror	128439	2	136.2	103.6	FALSE	Fixation: 2295 ms	1	dotlasttime	2512	3	2.71	LeftMirror	1349	3	0	239	1	1	2295
h007	1	1	leftdot.PNG	5	left	practice	FALSE	NONE	.	.	.	.	.	.	.	.	.	213	1249	.	1	[]	[ 1]	[STATIC, RECTANGLE, 880.0, 460.0, 1040.0, 620.0]	213	1	.	1	1	CrossArea	25600	1	-11.1	57.7	FALSE	Fixation: 1036 ms	1	dotpresent	1036	1	0.9	CrossArea	752	0	0	213	1	1	1036
h007	1	1	leftdot.PNG	5	left	practice	FALSE	NONE	.	.	.	.	.	.	.	.	.	1142	2534	.	2	[]	[ ]	.	.	.	.	.	.	.	.	.	.	.	FALSE	Fixation: 1392 ms	1	dotlasttime	2512	2	5.43	RightMirror	679	.	.	.	.	.	1392
h007	2	1	rightdot.PNG	4	right	practice	FALSE	NONE	.	.	.	.	.	.	.	.	.	190	1218	.	1	[]	[ 1]	[STATIC, RECTANGLE, 880.0, 460.0, 1040.0, 620.0]	190	1	.	1	1	CrossArea	25600	1	-47.6	43.8	FALSE	Fixation: 1028 ms	1	dotpresent	1028	1	1.01	CrossArea	721	0	0	190	1	1	1028
h007	2	1	rightdot.PNG	4	right	practice	FALSE	NONE	.	.	.	.	.	.	.	.	.	170	1495	.	2	[]	[ ]	.	.	.	.	.	.	.	.	.	.	.	FALSE	Fixation: 1325 ms	0	.	.	3	7.59	LeftMirror	796	.	.	.	.	.	1325
h007	2	1	rightdot.PNG	4	right	practice	FALSE	NONE	.	.	.	.	.	.	.	.	.	1006	2526	.	3	[]	[ ]	.	.	.	.	.	.	.	.	.	.	.	FALSE	Fixation: 1520 ms	1	dotlasttime	2504	3	5.46	LeftMirror	715	.	.	.	.	.	1520
h007	3	1	rightdot.PNG	2	right	practice	FALSE	NONE	.	.	.	.	.	.	.	.	.	189	1227	.	1	[]	[ 1]	[STATIC, RECTANGLE, 880.0, 460.0, 1040.0, 620.0]	189	1	.	1	1	CrossArea	25600	1	-8.6	60	FALSE	Fixation: 1038 ms	1	dotpresent	1038	1	0.94	CrossArea	755	0	0	189	1	1	1038
h007	3	1	rightdot.PNG	2	right	practice	FALSE	NONE	.	.	.	.	.	.	.	.	.	1233	2536	.	2	[]	[ ]	.	.	.	.	.	.	.	.	.	.	.	FALSE	Fixation: 1303 ms	1	dotlasttime	2514	3	6.57	LeftMirror	708	.	.	.	.	.	1303
h007	4	1	leftdot.PNG	3	left	practice	FALSE	NONE	.	.	.	.	.	.	.	.	.	200	1233	.	1	[]	[ ]	.	.	.	.	.	.	.	.	.	.	.	FALSE	Fixation: 1033 ms	1	dotpresent	1033	1	1.38	CrossArea	837	.	.	.	.	.	1033
h007	4	1	leftdot.PNG	3	left	practice	FALSE	NONE	.	.	.	.	.	.	.	.	.	176	1500	.	2	[]	[ 2]	[STATIC, ELLIPSE, 1320.0, 336.59998, 1722.0, 743.4]	1183	2	.	2	2	RightMirror	128439	1	151.5	97.8	FALSE	Fixation: 1324 ms	0	.	.	2	2.84	RightMirror	895	0	0	1183	1	2	1324
h007	4	1	leftdot.PNG	3	left	practice	FALSE	NONE	.	.	.	.	.	.	.	.	.	1007	2531	.	3	[]	[ 2]	[STATIC, ELLIPSE, 1320.0, 336.59998, 1722.0, 743.4]	1183	2	.	2	2	RightMirror	128439	1	-36.9	117.5	FALSE	Fixation: 1524 ms	1	dotlasttime	2508	2	1.91	RightMirror	745	0	0	1183	2	2	1524
h007	5	1	leftdot.PNG	1	left	practice	FALSE	NONE	.	.	.	.	.	.	.	.	.	96	1137	.	1	[]	[ 1]	[STATIC, RECTANGLE, 880.0, 460.0, 1040.0, 620.0]	96	1	.	1	1	CrossArea	25600	1	-45.2	73	FALSE	Fixation: 1041 ms	1	dotpresent	1041	1	1.35	CrossArea	680	0	0	96	1	1	1041
h007	5	1	leftdot.PNG	1	left	practice	FALSE	NONE	.	.	.	.	.	.	.	.	.	132	1288	.	2	[]	[ ]	.	.	.	.	.	.	.	.	.	.	.	FALSE	Fixation: 1156 ms	0	.	.	1	1.9	CrossArea	740	.	.	.	.	.	1156
h007	5	1	leftdot.PNG	1	left	practice	FALSE	NONE	.	.	.	.	.	.	.	.	.	268	1632	.	3	[]	[ ]	.	.	.	.	.	.	.	.	.	.	.	FALSE	Fixation: 1364 ms	0	.	.	2	4.76	RightMirror	746	.	.	.	.	.	1364
h007	5	1	leftdot.PNG	1	left	practice	FALSE	NONE	.	.	.	.	.	.	.	.	.	80	1734	.	4	[]	[ 2]	[STATIC, ELLIPSE, 1320.0, 336.59998, 1722.0, 743.4]	835	3	.	2	2	RightMirror	128439	1	146.6	36.3	FALSE	Fixation: 1654 ms	0	.	.	2	2.4	RightMirror	721	0	0	835	1	3	1654
h007	5	1	leftdot.PNG	1	left	practice	FALSE	NONE	.	.	.	.	.	.	.	.	.	744	2502	.	5	[]	[ 2]	[STATIC, ELLIPSE, 1320.0, 336.59998, 1722.0, 743.4]	835	3	.	2	2	RightMirror	128439	1	-19.1	14.3	FALSE	Fixation: 1758 ms	0	.	.	2	0.38	RightMirror	621	0	0	835	2	3	1758
h007	5	1	leftdot.PNG	1	left	practice	FALSE	NONE	.	.	.	.	.	.	.	.	.	11	2539	.	6	[]	[ 2]	[STATIC, ELLIPSE, 1320.0, 336.59998, 1722.0, 743.4]	835	3	.	2	2	RightMirror	128439	1	139.5	22.2	FALSE	Fixation: 2528 ms	1	intertrialblank	2539	2	2.24	RightMirror	536	0	0	835	3	3	2528
h007	6	2	rightdot.PNG	64	right	experiment	FALSE	NONE	.	.	.	.	.	.	.	.	.	189	1229	.	1	[]	[ 1]	[STATIC, RECTANGLE, 880.0, 460.0, 1040.0, 620.0]	189	1	.	1	1	CrossArea	25600	1	-32.5	55.2	FALSE	Fixation: 1040 ms	1	dotpresent	1040	1	1	CrossArea	700	0	0	189	1	1	1040
h007	6	2	rightdot.PNG	64	right	experiment	FALSE	NONE	.	.	.	.	.	.	.	.	.	420	1760	.	2	[]	[ ]	.	.	.	.	.	.	.	.	.	.	.	FALSE	Fixation: 1340 ms	0	.	.	3	6.62	LeftMirror	741	.	.	.	.	.	1340
h007	6	2	rightdot.PNG	64	right	experiment	FALSE	NONE	.	.	.	.	.	.	.	.	.	413	2184	.	3	[]	[ ]	.	.	.	.	.	.	.	.	.	.	.	FALSE	Fixation: 1771 ms	0	.	.	3	6.02	LeftMirror	684	.	.	.	.	.	1771
h007	6	2	rightdot.PNG	64	right	experiment	FALSE	NONE	.	.	.	.	.	.	.	.	.	315	2538	.	4	[]	[ 3]	[STATIC, ELLIPSE, 197.99998, 336.59998, 600.0, 743.4]	315	1	.	3	3	LeftMirror	128439	1	-28.1	48.1	FALSE	Fixation: 2223 ms	1	dotlasttime	2515	3	0.87	LeftMirror	649	0	0	315	1	1	2223
h007	7	2	rightdot.PNG	54	right	experiment	FALSE	NONE	.	.	.	.	.	.	.	.	.	219	1280	.	1	[]	[ 1]	[STATIC, RECTANGLE, 880.0, 460.0, 1040.0, 620.0]	219	1	.	1	1	CrossArea	25600	1	-50.2	28.1	FALSE	Fixation: 1061 ms	0	.	.	1	0.9	CrossArea	694	0	0	219	1	1	1061
h007	7	2	rightdot.PNG	54	right	experiment	FALSE	NONE	.	.	.	.	.	.	.	.	.	304	1686	.	2	[]	[ ]	.	.	.	.	.	.	.	.	.	.	.	FALSE	Fixation: 1382 ms	0	.	.	3	6.56	LeftMirror	702	.	.	.	.	.	1382
h007	7	2	rightdot.PNG	54	right	experiment	FALSE	NONE	.	.	.	.	.	.	.	.	.	440	2150	.	3	[]	[ ]	.	.	.	.	.	.	.	.	.	.	.	FALSE	Fixation: 1710 ms	0	.	.	3	4.46	LeftMirror	647	.	.	.	.	.	1710
h007	7	2	rightdot.PNG	54	right	experiment	FALSE	NONE	.	.	.	.	.	.	.	.	.	364	2537	.	4	[]	[ 3]	[STATIC, ELLIPSE, 197.99998, 336.59998, 600.0, 743.4]	364	1	.	3	3	LeftMirror	128439	1	-131.8	-11.2	FALSE	Fixation: 2173 ms	1	dotlasttime	2514	3	2.07	LeftMirror	585	0	0	364	1	1	2173
h007	8	2	leftdot.PNG	22	left	experiment	FALSE	NONE	.	.	.	.	.	.	.	.	.	185	1214	.	1	[]	[ 1]	[STATIC, RECTANGLE, 880.0, 460.0, 1040.0, 620.0]	185	1	.	1	1	CrossArea	25600	1	-7.4	39.9	FALSE	Fixation: 1029 ms	1	dotpresent	1029	1	0.63	CrossArea	717	0	0	185	1	1	1029
h007	8	2	leftdot.PNG	22	left	experiment	FALSE	NONE	.	.	.	.	.	.	.	.	.	243	1550	.	2	[]	[ ]	.	.	.	.	.	.	.	.	.	.	.	FALSE	Fixation: 1307 ms	0	.	.	2	4.63	RightMirror	732	.	.	.	.	.	1307
h007	8	2	leftdot.PNG	22	left	experiment	FALSE	NONE	.	.	.	.	.	.	.	.	.	922	2493	.	3	[]	[ 2]	[STATIC, ELLIPSE, 1320.0, 336.59998, 1722.0, 743.4]	922	1	.	2	2	RightMirror	128439	1	185.4	17.9	FALSE	Fixation: 1571 ms	0	.	.	2	2.94	RightMirror	633	0	0	922	1	1	1571
h007	8	2	leftdot.PNG	22	left	experiment	FALSE	NONE	.	.	.	.	.	.	.	.	.	14	2528	.	4	[]	[ ]	.	.	.	.	.	.	.	.	.	.	.	FALSE	Fixation: 2514 ms	1	intertrialblank	2528	2	4.45	RightMirror	627	.	.	.	.	.	2514
h007	9	2	leftdot.PNG	40	left	experiment	FALSE	NONE	.	.	.	.	.	.	.	.	.	220	1253	.	1	[]	[ 1]	[STATIC, RECTANGLE, 880.0, 460.0, 1040.0, 620.0]	220	1	.	1	1	CrossArea	25600	1	-7.8	49.4	FALSE	Fixation: 1033 ms	1	dotpresent	1033	1	0.78	CrossArea	766	0	0	220	1	1	1033
h007	9	2	leftdot.PNG	40	left	experiment	FALSE	NONE	.	.	.	.	.	.	.	.	.	265	1594	.	2	[]	[ ]	.	.	.	.	.	.	.	.	.	.	.	FALSE	Fixation: 1329 ms	0	.	.	2	3.73	RightMirror	799	.	.	.	.	.	1329
h007	9	2	leftdot.PNG	40	left	experiment	FALSE	NONE	.	.	.	.	.	.	.	.	.	913	2532	.	3	[]	[ 2]	[STATIC, ELLIPSE, 1320.0, 336.59998, 1722.0, 743.4]	913	1	.	2	2	RightMirror	128439	1	95.4	1.3	FALSE	Fixation: 1619 ms	1	dotlasttime	2509	2	1.51	RightMirror	642	0	0	913	1	1	1619
h007	10	2	rightdot.PNG	46	right	experiment	FALSE	NONE	.	.	.	.	.	.	.	.	.	180	1221	.	1	[]	[ 1]	[STATIC, RECTANGLE, 880.0, 460.0, 1040.0, 620.0]	180	1	.	1	1	CrossArea	25600	1	-50.2	66.1	FALSE	Fixation: 1041 ms	1	dotpresent	1041	1	1.3	CrossArea	654	0	0	180	1	1	1041
h007	10	2	rightdot.PNG	46	right	experiment	FALSE	NONE	.	.	.	.	.	.	.	.	.	145	1448	.	2	[]	[ ]	.	.	.	.	.	.	.	.	.	.	.	FALSE	Fixation: 1303 ms	0	.	.	3	7.53	LeftMirror	727	.	.	.	.	.	1303
h007	10	2	rightdot.PNG	46	right	experiment	FALSE	NONE	.	.	.	.	.	.	.	.	.	599	2073	.	3	[]	[ ]	.	.	.	.	.	.	.	.	.	.	.	FALSE	Fixation: 1474 ms	0	.	.	3	5.39	LeftMirror	671	.	.	.	.	.	1474
h007	10	2	rightdot.PNG	46	right	experiment	FALSE	NONE	.	.	.	.	.	.	.	.	.	423	2539	.	4	[]	[ 3]	[STATIC, ELLIPSE, 197.99998, 336.59998, 600.0, 743.4]	423	1	.	3	3	LeftMirror	128439	1	71.1	26.6	FALSE	Fixation: 2116 ms	1	dotlasttime	2516	3	1.19	LeftMirror	607	0	0	423	1	1	2116
h007	11	2	leftdot.PNG	34	left	experiment	FALSE	NONE	.	.	.	.	.	.	.	.	.	194	1232	.	1	[]	[ 1]	[STATIC, RECTANGLE, 880.0, 460.0, 1040.0, 620.0]	194	1	.	1	1	CrossArea	25600	1	-13.4	24.9	FALSE	Fixation: 1038 ms	1	dotpresent	1038	1	0.44	CrossArea	650	0	0	194	1	1	1038
h007	11	2	leftdot.PNG	34	left	experiment	FALSE	NONE	.	.	.	.	.	.	.	.	.	304	1629	.	2	[]	[ ]	.	.	.	.	.	.	.	.	.	.	.	FALSE	Fixation: 1325 ms	0	.	.	2	4.25	RightMirror	723	.	.	.	.	.	1325
h007	11	2	leftdot.PNG	34	left	experiment	FALSE	NONE	.	.	.	.	.	.	.	.	.	887	2536	.	3	[]	[ 2]	[STATIC, ELLIPSE, 1320.0, 336.59998, 1722.0, 743.4]	887	1	.	2	2	RightMirror	128439	1	157.6	18.5	FALSE	Fixation: 1649 ms	1	dotlasttime	2513	2	2.51	RightMirror	588	0	0	887	1	1	1649
h007	12	2	rightdot.PNG	75	right	experiment	FALSE	NONE	.	.	.	.	.	.	.	.	.	219	1247	.	1	[]	[ ]	.	.	.	.	.	.	.	.	.	.	.	FALSE	Fixation: 1028 ms	1	dotpresent	1028	1	1.4	CrossArea	744	.	.	.	.	.	1028
h007	12	2	rightdot.PNG	75	right	experiment	FALSE	NONE	.	.	.	.	.	.	.	.	.	450	1784	.	2	[]	[ ]	.	.	.	.	.	.	.	.	.	.	.	FALSE	Fixation: 1334 ms	0	.	.	3	5.07	LeftMirror	726	.	.	.	.	.	1334
h007	12	2	rightdot.PNG	75	right	experiment	FALSE	NONE	.	.	.	.	.	.	.	.	.	226	2051	.	3	[]	[ 3]	[STATIC, ELLIPSE, 197.99998, 336.59998, 600.0, 743.4]	693	2	.	3	3	LeftMirror	128439	1	54.7	1.1	FALSE	Fixation: 1825 ms	0	.	.	3	0.87	LeftMirror	660	0	0	693	1	2	1825
h007	12	2	rightdot.PNG	75	right	experiment	FALSE	NONE	.	.	.	.	.	.	.	.	.	467	2526	.	4	[]	[ 3]	[STATIC, ELLIPSE, 197.99998, 336.59998, 600.0, 743.4]	693	2	.	3	3	LeftMirror	128439	1	79.9	27.8	FALSE	Fixation: 2059 ms	1	dotlasttime	2504	3	1.34	LeftMirror	707	0	0	693	2	2	2059
h007	13	2	rightdot.PNG	62	right	experiment	FALSE	NONE	.	.	.	.	.	.	.	.	.	29	1054	.	1	[]	[ 1]	[STATIC, RECTANGLE, 880.0, 460.0, 1040.0, 620.0]	212	2	.	1	1	CrossArea	25600	1	38.2	30.8	FALSE	Fixation: 1025 ms	1	dotpresent	1025	1	0.77	CrossArea	716	0	0	212	1	2	1025
h007	13	2	rightdot.PNG	62	right	experiment	FALSE	NONE	.	.	.	.	.	.	.	.	.	183	1254	.	2	[]	[ 1]	[STATIC, RECTANGLE, 880.0, 460.0, 1040.0, 620.0]	212	2	.	1	1	CrossArea	25600	1	-26.8	44.8	FALSE	Fixation: 1071 ms	0	.	.	1	0.82	CrossArea	742	0	0	212	2	2	1071
h007	13	2	rightdot.PNG	62	right	experiment	FALSE	NONE	.	.	.	.	.	.	.	.	.	1199	2523	.	3	[]	[ ]	.	.	.	.	.	.	.	.	.	.	.	FALSE	Fixation: 1324 ms	1	dotlasttime	2500	3	4.67	LeftMirror	684	.	.	.	.	.	1324
h007	14	2	leftdot.PNG	12	left	experiment	FALSE	NONE	.	.	.	.	.	.	.	.	.	84	1118	.	1	[]	[ 1]	[STATIC, RECTANGLE, 880.0, 460.0, 1040.0, 620.0]	84	1	.	1	1	CrossArea	25600	1	34.4	24.7	FALSE	Fixation: 1034 ms	1	dotpresent	1034	1	0.67	CrossArea	656	0	0	84	1	1	1034
h007	14	2	leftdot.PNG	12	left	experiment	FALSE	NONE	.	.	.	.	.	.	.	.	.	119	1265	.	2	[]	[ ]	.	.	.	.	.	.	.	.	.	.	.	FALSE	Fixation: 1146 ms	0	.	.	1	1.57	CrossArea	692	.	.	.	.	.	1146
h007	14	2	leftdot.PNG	12	left	experiment	FALSE	NONE	.	.	.	.	.	.	.	.	.	165	1523	.	3	[]	[ ]	.	.	.	.	.	.	.	.	.	.	.	FALSE	Fixation: 1358 ms	0	.	.	2	5.78	RightMirror	672	.	.	.	.	.	1358
h007	14	2	leftdot.PNG	12	left	experiment	FALSE	NONE	.	.	.	.	.	.	.	.	.	986	2533	.	4	[]	[ ]	.	.	.	.	.	.	.	.	.	.	.	FALSE	Fixation: 1547 ms	1	dotlasttime	2510	2	3.44	RightMirror	655	.	.	.	.	.	1547
h007	15	2	leftdot.PNG	17	left	experiment	FALSE	NONE	.	.	.	.	.	.	.	.	.	219	1244	.	1	[]	[ 3]	[STATIC, ELLIPSE, 197.99998, 336.59998, 600.0, 743.4]	219	1	.	3	3	LeftDotArea	128439	1	-38.2	9.5	FALSE	Fixation: 1025 ms	1	dotpresent	1025	3	0.62	LeftDotArea	740	0	0	219	1	1	1025
h007	15	2	leftdot.PNG	17	left	experiment	FALSE	NONE	.	.	.	.	.	.	.	.	.	291	1647	.	2	[]	[ ]	.	.	.	.	.	.	.	.	.	.	.	FALSE	Fixation: 1356 ms	0	.	.	2	3.9	RightMirror	762	.	.	.	.	.	1356
h007	15	2	leftdot.PNG	17	left	experiment	FALSE	NONE	.	.	.	.	.	.	.	.	.	552	2218	.	3	[]	[ 2]	[STATIC, ELLIPSE, 1320.0, 336.59998, 1722.0, 743.4]	552	1	.	2	2	RightMirror	128439	1	129	38.3	FALSE	Fixation: 1666 ms	0	.	.	2	2.1	RightMirror	720	0	1	552	1	1	1666
h007	15	2	leftdot.PNG	17	left	experiment	FALSE	NONE	.	.	.	.	.	.	.	.	.	285	2524	.	4	[]	[ ]	.	.	.	.	.	.	.	.	.	.	.	FALSE	Fixation: 2239 ms	1	dotlasttime	2501	2	3.4	RightMirror	654	.	.	.	.	.	2239
h007	16	2	rightdot.PNG	70	right	experiment	FALSE	NONE	.	.	.	.	.	.	.	.	.	222	1254	.	1	[]	[ 1]	[STATIC, RECTANGLE, 880.0, 460.0, 1040.0, 620.0]	222	1	.	1	1	CrossArea	25600	1	-66.4	30.1	FALSE	Fixation: 1032 ms	1	dotpresent	1032	1	1.15	CrossArea	740	0	0	222	1	1	1032
h007	16	2	rightdot.PNG	70	right	experiment	FALSE	NONE	.	.	.	.	.	.	.	.	.	329	1684	.	2	[]	[ ]	.	.	.	.	.	.	.	.	.	.	.	FALSE	Fixation: 1355 ms	0	.	.	3	6.3	LeftMirror	777	.	.	.	.	.	1355
h007	16	2	rightdot.PNG	70	right	experiment	FALSE	NONE	.	.	.	.	.	.	.	.	.	821	2531	.	3	[]	[ 3]	[STATIC, ELLIPSE, 197.99998, 336.59998, 600.0, 743.4]	821	1	.	3	3	LeftMirror	128439	1	-175.4	-11.1	FALSE	Fixation: 1710 ms	1	dotlasttime	2508	3	2.77	LeftMirror	640	0	0	821	1	1	1710
h007	17	2	rightdot.PNG	55	right	experiment	FALSE	NONE	.	.	.	.	.	.	.	.	.	196	1225	.	1	[]	[ 1]	[STATIC, RECTANGLE, 880.0, 460.0, 1040.0, 620.0]	196	1	.	1	1	CrossArea	25600	1	8.6	51.7	FALSE	Fixation: 1029 ms	1	dotpresent	1029	1	0.82	CrossArea	717	0	0	196	1	1	1029
h007	17	2	rightdot.PNG	55	right	experiment	FALSE	NONE	.	.	.	.	.	.	.	.	.	563	1864	.	2	[]	[ ]	.	.	.	.	.	.	.	.	.	.	.	FALSE	Fixation: 1301 ms	0	.	.	3	4.77	LeftMirror	754	.	.	.	.	.	1301
h007	17	2	rightdot.PNG	55	right	experiment	FALSE	NONE	.	.	.	.	.	.	.	.	.	643	2527	.	3	[]	[ ]	.	.	.	.	.	.	.	.	.	.	.	FALSE	Fixation: 1884 ms	1	dotlasttime	2505	3	3.55	LeftMirror	637	.	.	.	.	.	1884
h007	18	2	leftdot.PNG	18	left	experiment	FALSE	NONE	.	.	.	.	.	.	.	.	.	208	1237	.	1	[]	[ 1]	[STATIC, RECTANGLE, 880.0, 460.0, 1040.0, 620.0]	208	1	.	1	1	CrossArea	25600	1	25.3	21.1	FALSE	Fixation: 1029 ms	1	dotpresent	1029	1	0.52	CrossArea	639	0	0	208	1	1	1029
h007	18	2	leftdot.PNG	18	left	experiment	FALSE	NONE	.	.	.	.	.	.	.	.	.	1187	2528	.	2	[]	[ ]	.	.	.	.	.	.	.	.	.	.	.	FALSE	Fixation: 1341 ms	1	dotlasttime	2505	2	4.94	RightMirror	660	.	.	.	.	.	1341
h007	19	2	rightdot.PNG	61	right	experiment	FALSE	NONE	.	.	.	.	.	.	.	.	.	173	1208	.	1	[]	[ 1]	[STATIC, RECTANGLE, 880.0, 460.0, 1040.0, 620.0]	173	1	.	1	1	CrossArea	25600	1	-31.1	54.5	FALSE	Fixation: 1035 ms	1	dotpresent	1035	1	0.98	CrossArea	755	0	0	173	1	1	1035
h007	19	2	rightdot.PNG	61	right	experiment	FALSE	NONE	.	.	.	.	.	.	.	.	.	582	1897	.	2	[]	[ ]	.	.	.	.	.	.	.	.	.	.	.	FALSE	Fixation: 1315 ms	0	.	.	3	4.61	LeftMirror	716	.	.	.	.	.	1315
h007	19	2	rightdot.PNG	61	right	experiment	FALSE	NONE	.	.	.	.	.	.	.	.	.	619	2534	.	3	[]	[ ]	.	.	.	.	.	.	.	.	.	.	.	FALSE	Fixation: 1915 ms	1	dotlasttime	2511	3	3.22	LeftMirror	644	.	.	.	.	.	1915
h007	20	2	rightdot.PNG	51	right	experiment	FALSE	NONE	.	.	.	.	.	.	.	.	.	207	1233	.	1	[]	[ 1]	[STATIC, RECTANGLE, 880.0, 460.0, 1040.0, 620.0]	207	1	.	1	1	CrossArea	25600	1	-8.1	32.6	FALSE	Fixation: 1026 ms	1	dotpresent	1026	1	0.52	CrossArea	799	0	0	207	1	1	1026
h007	20	2	rightdot.PNG	51	right	experiment	FALSE	NONE	.	.	.	.	.	.	.	.	.	808	2143	.	2	[]	[ ]	.	.	.	.	.	.	.	.	.	.	.	FALSE	Fixation: 1335 ms	0	.	.	3	4.87	LeftMirror	751	.	.	.	.	.	1335
h007	20	2	rightdot.PNG	51	right	experiment	FALSE	NONE	.	.	.	.	.	.	.	.	.	365	2525	.	3	[]	[ ]	.	.	.	.	.	.	.	.	.	.	.	FALSE	Fixation: 2160 ms	1	dotlasttime	2502	3	6.14	LeftMirror	709	.	.	.	.	.	2160
h007	21	2	leftdot.PNG	15	left	experiment	FALSE	NONE	.	.	.	.	.	.	.	.	.	211	1244	.	1	[]	[ 1]	[STATIC, RECTANGLE, 880.0, 460.0, 1040.0, 620.0]	211	1	.	1	1	CrossArea	25600	1	-32	22.5	FALSE	Fixation: 1033 ms	1	dotpresent	1033	1	0.62	CrossArea	643	0	0	211	1	1	1033
h007	21	2	leftdot.PNG	15	left	experiment	FALSE	NONE	.	.	.	.	.	.	.	.	.	424	1762	.	2	[]	[ 2]	[STATIC, ELLIPSE, 1320.0, 336.59998, 1722.0, 743.4]	1178	2	.	2	2	RightMirror	128439	1	186	35.7	FALSE	Fixation: 1338 ms	0	.	.	2	3	RightMirror	689	0	0	1178	1	2	1338
h007	21	2	leftdot.PNG	15	left	experiment	FALSE	NONE	.	.	.	.	.	.	.	.	.	754	2531	.	3	[]	[ 2]	[STATIC, ELLIPSE, 1320.0, 336.59998, 1722.0, 743.4]	1178	2	.	2	2	RightMirror	128439	1	128.2	3.9	FALSE	Fixation: 1777 ms	1	dotlasttime	2509	2	2.03	RightMirror	655	0	0	1178	2	2	1777
h007	22	2	leftdot.PNG	11	left	experiment	FALSE	NONE	.	.	.	.	.	.	.	.	.	109	1139	.	1	[]	[ 1]	[STATIC, RECTANGLE, 880.0, 460.0, 1040.0, 620.0]	109	1	.	1	1	CrossArea	25600	1	10.1	16.7	FALSE	Fixation: 1030 ms	1	dotpresent	1030	1	0.31	CrossArea	627	0	0	109	1	1	1030
h007	22	2	leftdot.PNG	11	left	experiment	FALSE	NONE	.	.	.	.	.	.	.	.	.	97	1274	.	2	[]	[ ]	.	.	.	.	.	.	.	.	.	.	.	FALSE	Fixation: 1177 ms	0	.	.	3	4.42	LeftDotArea	659	.	.	.	.	.	1177
h007	22	2	leftdot.PNG	11	left	experiment	FALSE	NONE	.	.	.	.	.	.	.	.	.	817	2204	.	3	[]	[ 2]	[STATIC, ELLIPSE, 1320.0, 336.59998, 1722.0, 743.4]	817	1	.	2	2	RightMirror	128439	1	193.5	20.2	FALSE	Fixation: 1387 ms	0	.	.	2	3.07	RightMirror	645	0	0	817	1	1	1387
h007	22	2	leftdot.PNG	11	left	experiment	FALSE	NONE	.	.	.	.	.	.	.	.	.	302	2528	.	4	[]	[ ]	.	.	.	.	.	.	.	.	.	.	.	FALSE	Fixation: 2226 ms	1	dotlasttime	2506	2	4.81	RightMirror	574	.	.	.	.	.	2226
h007	23	2	rightdot.PNG	56	right	experiment	FALSE	NONE	.	.	.	.	.	.	.	.	.	166	1198	.	1	[]	[ 1]	[STATIC, RECTANGLE, 880.0, 460.0, 1040.0, 620.0]	166	1	.	1	1	CrossArea	25600	1	18.1	34.6	FALSE	Fixation: 1032 ms	1	dotpresent	1032	1	0.61	CrossArea	707	0	0	166	1	1	1032
h007	23	2	rightdot.PNG	56	right	experiment	FALSE	NONE	.	.	.	.	.	.	.	.	.	250	1565	.	2	[]	[ ]	.	.	.	.	.	.	.	.	.	.	.	FALSE	Fixation: 1315 ms	0	.	.	3	6.25	LeftMirror	762	.	.	.	.	.	1315
h007	23	2	rightdot.PNG	56	right	experiment	FALSE	NONE	.	.	.	.	.	.	.	.	.	73	1663	.	3	[]	[ ]	.	.	.	.	.	.	.	.	.	.	.	FALSE	Fixation: 1590 ms	0	.	.	3	3.49	LeftMirror	730	.	.	.	.	.	1590
h007	23	2	rightdot.PNG	56	right	experiment	FALSE	NONE	.	.	.	.	.	.	.	.	.	701	2405	.	4	[]	[ 3]	[STATIC, ELLIPSE, 197.99998, 336.59998, 600.0, 743.4]	789	2	.	3	3	LeftMirror	128439	1	78.4	66.7	FALSE	Fixation: 1704 ms	0	.	.	3	1.62	LeftMirror	639	0	0	789	1	2	1704
h007	23	2	rightdot.PNG	56	right	experiment	FALSE	NONE	.	.	.	.	.	.	.	.	.	88	2531	.	5	[]	[ 3]	[STATIC, ELLIPSE, 197.99998, 336.59998, 600.0, 743.4]	789	2	.	3	3	LeftMirror	128439	1	-138.8	78	FALSE	Fixation: 2443 ms	1	TRACKER_TIME 3 3475783.435	2508	3	2.51	LeftMirror	619	0	0	789	2	2	2443
h007	24	2	leftdot.PNG	14	left	experiment	FALSE	NONE	.	.	.	.	.	.	.	.	.	194	1226	.	1	[]	[ 1]	[STATIC, RECTANGLE, 880.0, 460.0, 1040.0, 620.0]	194	1	.	1	1	CrossArea	25600	1	-7.3	55	FALSE	Fixation: 1032 ms	1	dotpresent	1032	1	0.87	CrossArea	763	0	0	194	1	1	1032
h007	24	2	leftdot.PNG	14	left	experiment	FALSE	NONE	.	.	.	.	.	.	.	.	.	275	1579	.	2	[]	[ ]	.	.	.	.	.	.	.	.	.	.	.	FALSE	Fixation: 1304 ms	0	.	.	2	6.12	RightMirror	731	.	.	.	.	.	1304
h007	24	2	leftdot.PNG	14	left	experiment	FALSE	NONE	.	.	.	.	.	.	.	.	.	927	2530	.	3	[]	[ ]	.	.	.	.	.	.	.	.	.	.	.	FALSE	Fixation: 1603 ms	1	dotlasttime	2508	2	3.53	RightMirror	723	.	.	.	.	.	1603
h007	25	2	leftdot.PNG	37	left	experiment	FALSE	NONE	.	.	.	.	.	.	.	.	.	212	1239	.	1	[]	[ ]	.	.	.	.	.	.	.	.	.	.	.	FALSE	Fixation: 1027 ms	1	dotpresent	1027	1	1.35	CrossArea	819	.	.	.	.	.	1027
h007	25	2	leftdot.PNG	37	left	experiment	FALSE	NONE	.	.	.	.	.	.	.	.	.	1222	2525	.	2	[]	[ ]	.	.	.	.	.	.	.	.	.	.	.	FALSE	Fixation: 1303 ms	1	dotlasttime	2503	2	4.25	RightMirror	745	.	.	.	.	.	1303
h007	26	2	rightdot.PNG	67	right	experiment	FALSE	NONE	.	.	.	.	.	.	.	.	.	185	1216	.	1	[]	[ ]	.	.	.	.	.	.	.	.	.	.	.	FALSE	Fixation: 1031 ms	1	dotpresent	1031	1	1.43	CrossArea	798	.	.	.	.	.	1031
h007	26	2	rightdot.PNG	67	right	experiment	FALSE	NONE	.	.	.	.	.	.	.	.	.	1211	2529	.	2	[]	[ ]	.	.	.	.	.	.	.	.	.	.	.	FALSE	Fixation: 1318 ms	1	dotlasttime	2507	3	5.3	LeftMirror	840	.	.	.	.	.	1318
h007	27	2	rightdot.PNG	63	right	experiment	FALSE	NONE	.	.	.	.	.	.	.	.	.	229	1262	.	1	[]	[ ]	.	.	.	.	.	.	.	.	.	.	.	FALSE	Fixation: 1033 ms	1	dotpresent	1033	1	1.4	CrossArea	786	.	.	.	.	.	1033
h007	27	2	rightdot.PNG	63	right	experiment	FALSE	NONE	.	.	.	.	.	.	.	.	.	1122	2463	.	2	[]	[ ]	.	.	.	.	.	.	.	.	.	.	.	FALSE	Fixation: 1341 ms	0	.	.	3	5.66	LeftMirror	772	.	.	.	.	.	1341
h007	27	2	rightdot.PNG	63	right	experiment	FALSE	NONE	.	.	.	.	.	.	.	.	.	30	2531	.	3	[]	[ 3]	[STATIC, ELLIPSE, 197.99998, 336.59998, 600.0, 743.4]	30	1	.	3	3	LeftMirror	128439	1	-34.4	31.4	FALSE	Fixation: 2501 ms	1	dotlasttime	2509	3	0.73	LeftMirror	703	0	0	30	1	1	2501
h007	28	2	leftdot.PNG	10	left	experiment	FALSE	NONE	.	.	.	.	.	.	.	.	.	196	1237	.	1	[]	[ 1]	[STATIC, RECTANGLE, 880.0, 460.0, 1040.0, 620.0]	196	1	.	1	1	CrossArea	25600	1	16.9	35	FALSE	Fixation: 1041 ms	1	dotpresent	1041	1	0.61	CrossArea	740	0	0	196	1	1	1041
h007	28	2	leftdot.PNG	10	left	experiment	FALSE	NONE	.	.	.	.	.	.	.	.	.	1234	2539	.	2	[]	[ ]	.	.	.	.	.	.	.	.	.	.	.	FALSE	Fixation: 1305 ms	1	dotlasttime	2517	2	3.65	RightMirror	751	.	.	.	.	.	1305
h007	29	2	leftdot.PNG	7	left	experiment	FALSE	NONE	.	.	.	.	.	.	.	.	.	177	1205	.	1	[]	[ 1]	[STATIC, RECTANGLE, 880.0, 460.0, 1040.0, 620.0]	177	1	.	1	1	CrossArea	25600	1	11.3	47.2	FALSE	Fixation: 1028 ms	1	dotpresent	1028	1	0.76	CrossArea	758	0	0	177	1	1	1028
h007	29	2	leftdot.PNG	7	left	experiment	FALSE	NONE	.	.	.	.	.	.	.	.	.	1213	2526	.	2	[]	[ 2]	[STATIC, ELLIPSE, 1320.0, 336.59998, 1722.0, 743.4]	1213	1	.	2	2	RightMirror	128439	1	179.1	-13.5	FALSE	Fixation: 1313 ms	1	dotlasttime	2504	2	2.84	RightMirror	725	0	0	1213	1	1	1313
h007	30	2	rightdot.PNG	44	right	experiment	FALSE	NONE	.	.	.	.	.	.	.	.	.	188	1226	.	1	[]	[ 1]	[STATIC, RECTANGLE, 880.0, 460.0, 1040.0, 620.0]	188	1	.	1	1	CrossArea	25600	1	8.5	43.1	FALSE	Fixation: 1038 ms	1	dotpresent	1038	1	0.69	CrossArea	675	0	0	188	1	1	1038
h007	30	2	rightdot.PNG	44	right	experiment	FALSE	NONE	.	.	.	.	.	.	.	.	.	461	1799	.	2	[]	[ ]	.	.	.	.	.	.	.	.	.	.	.	FALSE	Fixation: 1338 ms	0	.	.	3	4.8	LeftMirror	676	.	.	.	.	.	1338
h007	30	2	rightdot.PNG	44	right	experiment	FALSE	NONE	.	.	.	.	.	.	.	.	.	336	2151	.	3	[]	[ 3]	[STATIC, ELLIPSE, 197.99998, 336.59998, 600.0, 743.4]	702	2	.	3	3	LeftMirror	128439	1	-190	-43.6	FALSE	Fixation: 1815 ms	0	.	.	3	3.08	LeftMirror	622	0	0	702	1	2	1815
h007	30	2	rightdot.PNG	44	right	experiment	FALSE	NONE	.	.	.	.	.	.	.	.	.	366	2537	.	4	[]	[ 3]	[STATIC, ELLIPSE, 197.99998, 336.59998, 600.0, 743.4]	702	2	.	3	3	LeftMirror	128439	1	-102.5	-36.2	FALSE	Fixation: 2171 ms	1	dotlasttime	2514	3	1.72	LeftMirror	653	0	0	702	2	2	2171
h007	31	2	rightdot.PNG	71	right	experiment	FALSE	NONE	.	.	.	.	.	.	.	.	.	214	1244	.	1	[]	[ 1]	[STATIC, RECTANGLE, 880.0, 460.0, 1040.0, 620.0]	214	1	.	1	1	CrossArea	25600	1	51.1	51.3	FALSE	Fixation: 1030 ms	1	dotpresent	1030	1	1.14	CrossArea	720	0	0	214	1	1	1030
h007	31	2	rightdot.PNG	71	right	experiment	FALSE	NONE	.	.	.	.	.	.	.	.	.	711	2032	.	2	[]	[ ]	.	.	.	.	.	.	.	.	.	.	.	FALSE	Fixation: 1321 ms	0	.	.	3	4.53	LeftMirror	695	.	.	.	.	.	1321
h007	31	2	rightdot.PNG	71	right	experiment	FALSE	NONE	.	.	.	.	.	.	.	.	.	472	2528	.	3	[]	[ 3]	[STATIC, ELLIPSE, 197.99998, 336.59998, 600.0, 743.4]	472	1	.	3	3	LeftMirror	128439	1	-144.2	-80.7	FALSE	Fixation: 2056 ms	1	dotlasttime	2506	3	2.6	LeftMirror	635	0	0	472	1	1	2056
h007	32	2	leftdot.PNG	32	left	experiment	FALSE	NONE	.	.	.	.	.	.	.	.	.	225	1252	.	1	[]	[ 1]	[STATIC, RECTANGLE, 880.0, 460.0, 1040.0, 620.0]	225	1	.	1	1	CrossArea	25600	1	-25.8	13.2	FALSE	Fixation: 1027 ms	1	dotpresent	1027	1	0.45	CrossArea	677	0	0	225	1	1	1027
h007	32	2	leftdot.PNG	32	left	experiment	FALSE	NONE	.	.	.	.	.	.	.	.	.	525	1853	.	2	[]	[ ]	.	.	.	.	.	.	.	.	.	.	.	FALSE	Fixation: 1328 ms	0	.	.	2	5	RightMirror	663	.	.	.	.	.	1328
h007	32	2	leftdot.PNG	32	left	experiment	FALSE	NONE	.	.	.	.	.	.	.	.	.	194	2082	.	3	[]	[ ]	.	.	.	.	.	.	.	.	.	.	.	FALSE	Fixation: 1888 ms	0	.	.	2	7.55	RightMirror	609	.	.	.	.	.	1888
h007	32	2	leftdot.PNG	32	left	experiment	FALSE	NONE	.	.	.	.	.	.	.	.	.	427	2525	.	4	[]	[ ]	.	.	.	.	.	.	.	.	.	.	.	FALSE	Fixation: 2098 ms	1	dotlasttime	2503	2	6.45	RightMirror	603	.	.	.	.	.	2098
h007	33	2	leftdot.PNG	24	left	experiment	FALSE	NONE	.	.	.	.	.	.	.	.	.	162	1199	.	1	[]	[ 1]	[STATIC, RECTANGLE, 880.0, 460.0, 1040.0, 620.0]	162	1	.	1	1	CrossArea	25600	1	11	31.7	FALSE	Fixation: 1037 ms	1	dotpresent	1037	1	0.53	CrossArea	620	0	0	162	1	1	1037
h007	33	2	leftdot.PNG	24	left	experiment	FALSE	NONE	.	.	.	.	.	.	.	.	.	87	1329	.	2	[]	[ 3]	[STATIC, ELLIPSE, 197.99998, 336.59998, 600.0, 743.4]	87	1	.	3	3	LeftDotArea	128439	1	126.1	-9.7	FALSE	Fixation: 1242 ms	0	.	.	3	2	LeftDotArea	619	0	0	87	1	1	1242
h007	33	2	leftdot.PNG	24	left	experiment	FALSE	NONE	.	.	.	.	.	.	.	.	.	1124	2536	.	3	[]	[ ]	.	.	.	.	.	.	.	.	.	.	.	FALSE	Fixation: 1412 ms	1	dotlasttime	2513	2	5.06	RightMirror	645	.	.	.	.	.	1412
h007	34	2	rightdot.PNG	45	right	experiment	FALSE	NONE	.	.	.	.	.	.	.	.	.	283	1324	.	1	[]	[ 1]	[STATIC, RECTANGLE, 880.0, 460.0, 1040.0, 620.0]	283	1	.	1	1	CrossArea	25600	1	-37.8	-20.2	FALSE	Fixation: 1041 ms	1	dotpresent	1041	1	0.68	CrossArea	731	0	0	283	1	1	1041
h007	34	2	rightdot.PNG	45	right	experiment	FALSE	NONE	.	.	.	.	.	.	.	.	.	191	1591	.	2	[]	[ ]	.	.	.	.	.	.	.	.	.	.	.	FALSE	Fixation: 1400 ms	0	.	.	3	7.78	LeftMirror	791	.	.	.	.	.	1400
h007	34	2	rightdot.PNG	45	right	experiment	FALSE	NONE	.	.	.	.	.	.	.	.	.	922	2540	.	3	[]	[ ]	.	.	.	.	.	.	.	.	.	.	.	FALSE	Fixation: 1618 ms	1	dotlasttime	2517	3	4.2	LeftMirror	688	.	.	.	.	.	1618
h007	35	2	rightdot.PNG	57	right	experiment	FALSE	NONE	.	.	.	.	.	.	.	.	.	194	1226	.	1	[]	[ 1]	[STATIC, RECTANGLE, 880.0, 460.0, 1040.0, 620.0]	194	1	.	1	1	CrossArea	25600	1	-28.3	17.8	FALSE	Fixation: 1032 ms	1	dotpresent	1032	1	0.53	CrossArea	723	0	0	194	1	1	1032
h007	35	2	rightdot.PNG	57	right	experiment	FALSE	NONE	.	.	.	.	.	.	.	.	.	451	1792	.	2	[]	[ ]	.	.	.	.	.	.	.	.	.	.	.	FALSE	Fixation: 1341 ms	0	.	.	3	5.22	LeftMirror	735	.	.	.	.	.	1341
h007	35	2	rightdot.PNG	57	right	experiment	FALSE	NONE	.	.	.	.	.	.	.	.	.	190	2001	.	3	[]	[ ]	.	.	.	.	.	.	.	.	.	.	.	FALSE	Fixation: 1811 ms	0	.	.	3	3.31	LeftMirror	650	.	.	.	.	.	1811
h007	35	2	rightdot.PNG	57	right	experiment	FALSE	NONE	.	.	.	.	.	.	.	.	.	307	2345	.	4	[]	[ 3]	[STATIC, ELLIPSE, 197.99998, 336.59998, 600.0, 743.4]	475	2	.	3	3	LeftMirror	128439	1	-18	-7	FALSE	Fixation: 2038 ms	0	.	.	3	0.31	LeftMirror	694	0	0	475	1	2	2038
h007	35	2	rightdot.PNG	57	right	experiment	FALSE	NONE	.	.	.	.	.	.	.	.	.	168	2532	.	5	[]	[ 3]	[STATIC, ELLIPSE, 197.99998, 336.59998, 600.0, 743.4]	475	2	.	3	3	LeftMirror	128439	1	67	-18.2	FALSE	Fixation: 2364 ms	1	dotlasttime	2508	3	1.1	LeftMirror	743	0	0	475	2	2	2364
h007	36	2	leftdot.PNG	13	left	experiment	FALSE	NONE	.	.	.	.	.	.	.	.	.	216	1253	.	1	[]	[ 1]	[STATIC, RECTANGLE, 880.0, 460.0, 1040.0, 620.0]	216	1	.	1	1	CrossArea	25600	1	-2	13.1	FALSE	Fixation: 1037 ms	1	dotpresent	1037	1	0.21	CrossArea	715	0	0	216	1	1	1037
h007	36	2	leftdot.PNG	13	left	experiment	FALSE	NONE	.	.	.	.	.	.	.	.	.	272	1595	.	2	[]	[ ]	.	.	.	.	.	.	.	.	.	.	.	FALSE	Fixation: 1323 ms	0	.	.	2	3.39	RightMirror	726	.	.	.	.	.	1323
h007	36	2	leftdot.PNG	13	left	experiment	FALSE	NONE	.	.	.	.	.	.	.	.	.	923	2536	.	3	[]	[ 2]	[STATIC, ELLIPSE, 1320.0, 336.59998, 1722.0, 743.4]	923	1	.	2	2	RightMirror	128439	1	122.3	-51	FALSE	Fixation: 1613 ms	1	dotlasttime	2513	2	2.1	RightMirror	658	0	0	923	1	1	1613
h007	37	2	rightdot.PNG	59	right	experiment	FALSE	NONE	.	.	.	.	.	.	.	.	.	5	1044	.	1	[]	[ 1]	[STATIC, RECTANGLE, 880.0, 460.0, 1040.0, 620.0]	241	2	.	1	1	CrossArea	25600	1	11.8	35	FALSE	Fixation: 1039 ms	1	dotpresent	1039	1	0.58	CrossArea	719	0	0	241	1	2	1039
h007	37	2	rightdot.PNG	59	right	experiment	FALSE	NONE	.	.	.	.	.	.	.	.	.	236	1292	.	2	[]	[ 1]	[STATIC, RECTANGLE, 880.0, 460.0, 1040.0, 620.0]	241	2	.	1	1	CrossArea	25600	1	-31.4	21.4	FALSE	Fixation: 1056 ms	0	.	.	1	0.6	CrossArea	784	0	0	241	2	2	1056
h007	37	2	rightdot.PNG	59	right	experiment	FALSE	NONE	.	.	.	.	.	.	.	.	.	235	1628	.	3	[]	[ ]	.	.	.	.	.	.	.	.	.	.	.	FALSE	Fixation: 1393 ms	0	.	.	3	4.38	LeftMirror	805	.	.	.	.	.	1393
h007	37	2	rightdot.PNG	59	right	experiment	FALSE	NONE	.	.	.	.	.	.	.	.	.	884	2538	.	4	[]	[ 3]	[STATIC, ELLIPSE, 197.99998, 336.59998, 600.0, 743.4]	884	1	.	3	3	LeftMirror	128439	1	-39.2	-0.2	FALSE	Fixation: 1654 ms	1	dotlasttime	2515	3	0.62	LeftMirror	630	0	0	884	1	1	1654
h007	38	2	leftdot.PNG	39	left	experiment	FALSE	NONE	.	.	.	.	.	.	.	.	.	223	1256	.	1	[]	[ 1]	[STATIC, RECTANGLE, 880.0, 460.0, 1040.0, 620.0]	223	1	.	1	1	CrossArea	25600	1	-42.5	31.3	FALSE	Fixation: 1033 ms	1	dotpresent	1033	1	0.83	CrossArea	834	0	0	223	1	1	1033
h007	38	2	leftdot.PNG	39	left	experiment	FALSE	NONE	.	.	.	.	.	.	.	.	.	239	1602	.	2	[]	[ ]	.	.	.	.	.	.	.	.	.	.	.	FALSE	Fixation: 1363 ms	0	.	.	2	4.83	RightMirror	825	.	.	.	.	.	1363
h007	38	2	leftdot.PNG	39	left	experiment	FALSE	NONE	.	.	.	.	.	.	.	.	.	905	2531	.	3	[]	[ 2]	[STATIC, ELLIPSE, 1320.0, 336.59998, 1722.0, 743.4]	905	1	.	2	2	RightMirror	128439	1	167.5	-43.5	FALSE	Fixation: 1626 ms	1	dotlasttime	2508	2	2.74	RightMirror	698	0	0	905	1	1	1626
h007	39	2	leftdot.PNG	30	left	experiment	FALSE	NONE	.	.	.	.	.	.	.	.	.	260	1299	.	1	[]	[ 1]	[STATIC, RECTANGLE, 880.0, 460.0, 1040.0, 620.0]	260	1	.	1	1	CrossArea	25600	1	10.4	34.8	FALSE	Fixation: 1039 ms	1	dotpresent	1039	1	0.57	CrossArea	798	0	0	260	1	1	1039
h007	39	2	leftdot.PNG	30	left	experiment	FALSE	NONE	.	.	.	.	.	.	.	.	.	684	2058	.	2	[]	[ 2]	[STATIC, ELLIPSE, 1320.0, 336.59998, 1722.0, 743.4]	684	1	.	2	2	RightMirror	128439	1	172.3	-46.1	FALSE	Fixation: 1374 ms	0	.	.	2	2.82	RightMirror	749	0	0	684	1	1	1374
h007	39	2	leftdot.PNG	30	left	experiment	FALSE	NONE	.	.	.	.	.	.	.	.	.	454	2537	.	3	[]	[ ]	.	.	.	.	.	.	.	.	.	.	.	FALSE	Fixation: 2083 ms	1	dotlasttime	2514	2	5.23	RightMirror	714	.	.	.	.	.	2083
h007	40	2	rightdot.PNG	72	right	experiment	FALSE	NONE	.	.	.	.	.	.	.	.	.	248	1290	.	1	[]	[ 1]	[STATIC, RECTANGLE, 880.0, 460.0, 1040.0, 620.0]	248	1	.	1	1	CrossArea	25600	1	15.9	13.3	FALSE	Fixation: 1042 ms	1	dotpresent	1042	1	0.33	CrossArea	646	0	0	248	1	1	1042
h007	40	2	rightdot.PNG	72	right	experiment	FALSE	NONE	.	.	.	.	.	.	.	.	.	649	2044	.	2	[]	[ 3]	[STATIC, ELLIPSE, 197.99998, 336.59998, 600.0, 743.4]	649	1	.	3	3	LeftMirror	128439	1	-120.4	29.2	FALSE	Fixation: 1395 ms	0	.	.	3	1.96	LeftMirror	742	0	0	649	1	1	1395
h007	40	2	rightdot.PNG	72	right	experiment	FALSE	NONE	.	.	.	.	.	.	.	.	.	461	2540	.	3	[]	[ ]	.	.	.	.	.	.	.	.	.	.	.	FALSE	Fixation: 2079 ms	1	dotlasttime	2517	3	4.84	LeftMirror	712	.	.	.	.	.	2079
h007	41	2	rightdot.PNG	49	right	experiment	FALSE	NONE	.	.	.	.	.	.	.	.	.	145	1174	.	1	[]	[ 1]	[STATIC, RECTANGLE, 880.0, 460.0, 1040.0, 620.0]	145	1	.	1	1	CrossArea	25600	1	13.1	69.7	FALSE	Fixation: 1029 ms	1	dotpresent	1029	1	1.1	CrossArea	748	0	0	145	1	1	1029
h007	41	2	rightdot.PNG	49	right	experiment	FALSE	NONE	.	.	.	.	.	.	.	.	.	469	1742	.	2	[]	[ 3]	[STATIC, ELLIPSE, 197.99998, 336.59998, 600.0, 743.4]	1204	3	.	3	3	LeftMirror	128439	1	-162.3	42.6	FALSE	Fixation: 1273 ms	0	.	.	3	2.66	LeftMirror	764	0	0	1204	1	3	1273
h007	41	2	rightdot.PNG	49	right	experiment	FALSE	NONE	.	.	.	.	.	.	.	.	.	192	1970	.	3	[]	[ 3]	[STATIC, ELLIPSE, 197.99998, 336.59998, 600.0, 743.4]	1204	3	.	3	3	LeftMirror	128439	1	43.6	28.2	FALSE	Fixation: 1778 ms	0	.	.	3	0.82	LeftMirror	660	0	0	1204	2	3	1778
h007	41	2	rightdot.PNG	49	right	experiment	FALSE	NONE	.	.	.	.	.	.	.	.	.	543	2528	.	4	[]	[ 3]	[STATIC, ELLIPSE, 197.99998, 336.59998, 600.0, 743.4]	1204	3	.	3	3	LeftMirror	128439	1	87.8	44.3	FALSE	Fixation: 1985 ms	1	dotlasttime	2504	3	1.55	LeftMirror	633	0	0	1204	3	3	1985
h007	42	2	leftdot.PNG	29	left	experiment	FALSE	NONE	.	.	.	.	.	.	.	.	.	188	1214	.	1	[]	[ 1]	[STATIC, RECTANGLE, 880.0, 460.0, 1040.0, 620.0]	188	1	.	1	1	CrossArea	25600	1	-12.8	32.7	FALSE	Fixation: 1026 ms	1	dotpresent	1026	1	0.55	CrossArea	776	0	0	188	1	1	1026
h007	42	2	leftdot.PNG	29	left	experiment	FALSE	NONE	.	.	.	.	.	.	.	.	.	1207	2525	.	2	[]	[ 2]	[STATIC, ELLIPSE, 1320.0, 336.59998, 1722.0, 743.4]	1207	1	.	2	2	RightMirror	128439	1	161.2	5.7	FALSE	Fixation: 1318 ms	1	dotlasttime	2501	2	2.56	RightMirror	677	0	0	1207	1	1	1318
h007	43	2	rightdot.PNG	60	right	experiment	FALSE	NONE	.	.	.	.	.	.	.	.	.	184	1220	.	1	[]	[ 1]	[STATIC, RECTANGLE, 880.0, 460.0, 1040.0, 620.0]	184	1	.	1	1	CrossArea	25600	1	29.7	22.5	FALSE	Fixation: 1036 ms	1	dotpresent	1036	1	0.59	CrossArea	625	0	0	184	1	1	1036
h007	43	2	rightdot.PNG	60	right	experiment	FALSE	NONE	.	.	.	.	.	.	.	.	.	1215	2534	.	2	[]	[ 3]	[STATIC, ELLIPSE, 197.99998, 336.59998, 600.0, 743.4]	1215	1	.	3	3	LeftMirror	128439	1	-159.6	32.4	FALSE	Fixation: 1319 ms	1	dotlasttime	2511	3	2.58	LeftMirror	675	0	0	1215	1	1	1319
h007	44	2	rightdot.PNG	42	right	experiment	FALSE	NONE	.	.	.	.	.	.	.	.	.	210	1252	.	1	[]	[ 1]	[STATIC, RECTANGLE, 880.0, 460.0, 1040.0, 620.0]	210	1	.	1	1	CrossArea	25600	1	18.6	50.7	FALSE	Fixation: 1042 ms	1	dotpresent	1042	1	0.84	CrossArea	764	0	0	210	1	1	1042
h007	44	2	rightdot.PNG	42	right	experiment	FALSE	NONE	.	.	.	.	.	.	.	.	.	1181	2541	.	2	[]	[ ]	.	.	.	.	.	.	.	.	.	.	.	FALSE	Fixation: 1360 ms	1	dotlasttime	2518	3	4.66	LeftMirror	750	.	.	.	.	.	1360
h007	45	2	leftdot.PNG	23	left	experiment	FALSE	NONE	.	.	.	.	.	.	.	.	.	245	1278	.	1	[]	[ 1]	[STATIC, RECTANGLE, 880.0, 460.0, 1040.0, 620.0]	245	1	.	1	1	CrossArea	25600	1	68.9	13.9	FALSE	Fixation: 1033 ms	1	dotpresent	1033	1	1.1	CrossArea	614	0	0	245	1	1	1033
h007	45	2	leftdot.PNG	23	left	experiment	FALSE	NONE	.	.	.	.	.	.	.	.	.	1189	2532	.	2	[]	[ ]	.	.	.	.	.	.	.	.	.	.	.	FALSE	Fixation: 1343 ms	1	dotlasttime	2509	2	5.88	RightMirror	602	.	.	.	.	.	1343
h007	46	2	rightdot.PNG	48	right	experiment	FALSE	NONE	.	.	.	.	.	.	.	.	.	200	1248	.	1	[]	[ 1]	[STATIC, RECTANGLE, 880.0, 460.0, 1040.0, 620.0]	200	1	.	1	1	CrossArea	25600	1	72.9	46.6	FALSE	Fixation: 1048 ms	0	.	.	1	1.36	CrossArea	839	0	0	200	1	1	1048
h007	46	2	rightdot.PNG	48	right	experiment	FALSE	NONE	.	.	.	.	.	.	.	.	.	554	1896	.	2	[]	[ ]	.	.	.	.	.	.	.	.	.	.	.	FALSE	Fixation: 1342 ms	0	.	.	3	4.69	LeftMirror	766	.	.	.	.	.	1342
h007	46	2	rightdot.PNG	48	right	experiment	FALSE	NONE	.	.	.	.	.	.	.	.	.	616	2533	.	3	[]	[ ]	.	.	.	.	.	.	.	.	.	.	.	FALSE	Fixation: 1917 ms	1	TRACKER_TIME 5 3597880.051	2510	3	5.49	LeftMirror	698	.	.	.	.	.	1917
h007	47	2	leftdot.PNG	19	left	experiment	FALSE	NONE	.	.	.	.	.	.	.	.	.	192	1222	.	1	[]	[ 1]	[STATIC, RECTANGLE, 880.0, 460.0, 1040.0, 620.0]	192	1	.	1	1	CrossArea	25600	1	3.2	17.9	FALSE	Fixation: 1030 ms	1	dotpresent	1030	1	0.28	CrossArea	727	0	0	192	1	1	1030
h007	47	2	leftdot.PNG	19	left	experiment	FALSE	NONE	.	.	.	.	.	.	.	.	.	1210	2528	.	2	[]	[ ]	.	.	.	.	.	.	.	.	.	.	.	FALSE	Fixation: 1318 ms	1	dotlasttime	2505	2	3.47	RightMirror	672	.	.	.	.	.	1318
h007	48	2	leftdot.PNG	28	left	experiment	FALSE	NONE	.	.	.	.	.	.	.	.	.	233	1267	.	1	[]	[ 1]	[STATIC, RECTANGLE, 880.0, 460.0, 1040.0, 620.0]	233	1	.	1	1	CrossArea	25600	1	-13.9	18.3	FALSE	Fixation: 1034 ms	1	dotpresent	1034	1	0.36	CrossArea	704	0	0	233	1	1	1034
h007	48	2	leftdot.PNG	28	left	experiment	FALSE	NONE	.	.	.	.	.	.	.	.	.	924	2269	.	2	[]	[ ]	.	.	.	.	.	.	.	.	.	.	.	FALSE	Fixation: 1345 ms	0	.	.	2	4.98	RightMirror	697	.	.	.	.	.	1345
h007	48	2	leftdot.PNG	28	left	experiment	FALSE	NONE	.	.	.	.	.	.	.	.	.	244	2533	.	3	[]	[ ]	.	.	.	.	.	.	.	.	.	.	.	FALSE	Fixation: 2289 ms	1	dotlasttime	2510	2	6.33	RightMirror	761	.	.	.	.	.	2289
h007	49	2	rightdot.PNG	69	right	experiment	FALSE	NONE	.	.	.	.	.	.	.	.	.	188	1220	.	1	[]	[ 1]	[STATIC, RECTANGLE, 880.0, 460.0, 1040.0, 620.0]	188	1	.	1	1	CrossArea	25600	1	-19	44.9	FALSE	Fixation: 1032 ms	1	dotpresent	1032	1	0.76	CrossArea	805	0	0	188	1	1	1032
h007	49	2	rightdot.PNG	69	right	experiment	FALSE	NONE	.	.	.	.	.	.	.	.	.	555	1881	.	2	[]	[ ]	.	.	.	.	.	.	.	.	.	.	.	FALSE	Fixation: 1326 ms	0	.	.	3	4.82	LeftMirror	772	.	.	.	.	.	1326
h007	49	2	rightdot.PNG	69	right	experiment	FALSE	NONE	.	.	.	.	.	.	.	.	.	180	2097	.	3	[]	[ ]	.	.	.	.	.	.	.	.	.	.	.	FALSE	Fixation: 1917 ms	0	.	.	3	6.27	LeftMirror	692	.	.	.	.	.	1917
h007	49	2	rightdot.PNG	69	right	experiment	FALSE	NONE	.	.	.	.	.	.	.	.	.	417	2531	.	4	[]	[ ]	.	.	.	.	.	.	.	.	.	.	.	FALSE	Fixation: 2114 ms	1	dotlasttime	2508	3	5.29	LeftMirror	755	.	.	.	.	.	2114
h007	50	2	leftdot.PNG	21	left	experiment	FALSE	NONE	.	.	.	.	.	.	.	.	.	193	1231	.	1	[]	[ 1]	[STATIC, RECTANGLE, 880.0, 460.0, 1040.0, 620.0]	193	1	.	1	1	CrossArea	25600	1	15.3	16.3	FALSE	Fixation: 1038 ms	1	dotpresent	1038	1	0.35	CrossArea	676	0	0	193	1	1	1038
h007	50	2	leftdot.PNG	21	left	experiment	FALSE	NONE	.	.	.	.	.	.	.	.	.	815	2144	.	2	[]	[ 2]	[STATIC, ELLIPSE, 1320.0, 336.59998, 1722.0, 743.4]	815	1	.	2	2	RightMirror	128439	1	170.8	-46.8	FALSE	Fixation: 1329 ms	0	.	.	2	2.81	RightMirror	708	0	0	815	1	1	1329
h007	50	2	leftdot.PNG	21	left	experiment	FALSE	NONE	.	.	.	.	.	.	.	.	.	174	2344	.	3	[]	[ ]	.	.	.	.	.	.	.	.	.	.	.	FALSE	Fixation: 2170 ms	0	.	.	2	5.31	RightMirror	673	.	.	.	.	.	2170
h007	50	2	leftdot.PNG	21	left	experiment	FALSE	NONE	.	.	.	.	.	.	.	.	.	174	2536	.	4	[]	[ ]	.	.	.	.	.	.	.	.	.	.	.	FALSE	Fixation: 2362 ms	1	dotlasttime	2513	2	4.8	RightMirror	684	.	.	.	.	.	2362
h007	51	2	rightdot.PNG	74	right	experiment	FALSE	NONE	.	.	.	.	.	.	.	.	.	62	1092	.	1	[]	[ ]	.	.	.	.	.	.	.	.	.	.	.	FALSE	Fixation: 1030 ms	1	dotpresent	1030	1	1.43	CrossArea	429	.	.	.	.	.	1030
h007	51	2	rightdot.PNG	74	right	experiment	FALSE	NONE	.	.	.	.	.	.	.	.	.	89	1200	.	2	[]	[ 1]	[STATIC, RECTANGLE, 880.0, 460.0, 1040.0, 620.0]	89	1	.	1	1	CrossArea	25600	1	16.4	15.5	FALSE	Fixation: 1111 ms	0	.	.	1	0.36	CrossArea	530	0	0	89	1	1	1111
h007	51	2	rightdot.PNG	74	right	experiment	FALSE	NONE	.	.	.	.	.	.	.	.	.	580	1883	.	3	[]	[ ]	.	.	.	.	.	.	.	.	.	.	.	FALSE	Fixation: 1303 ms	0	.	.	3	4.31	LeftMirror	609	.	.	.	.	.	1303
h007	51	2	rightdot.PNG	74	right	experiment	FALSE	NONE	.	.	.	.	.	.	.	.	.	606	2528	.	4	[]	[ ]	.	.	.	.	.	.	.	.	.	.	.	FALSE	Fixation: 1922 ms	1	dotlasttime	2505	3	4.29	LeftMirror	659	.	.	.	.	.	1922
h007	52	2	rightdot.PNG	47	right	experiment	FALSE	NONE	.	.	.	.	.	.	.	.	.	238	1268	.	1	[]	[ 1]	[STATIC, RECTANGLE, 880.0, 460.0, 1040.0, 620.0]	238	1	.	1	1	CrossArea	25600	1	38.1	65.7	FALSE	Fixation: 1030 ms	1	dotpresent	1030	1	1.19	CrossArea	845	0	0	238	1	1	1030
h007	52	2	rightdot.PNG	47	right	experiment	FALSE	NONE	.	.	.	.	.	.	.	.	.	190	1503	.	2	[]	[ 2]	[STATIC, ELLIPSE, 1320.0, 336.59998, 1722.0, 743.4]	190	1	.	2	2	RightDotArea	128439	1	-197.4	1.9	FALSE	Fixation: 1313 ms	0	.	.	2	3.13	RightDotArea	865	0	0	190	1	1	1313
h007	52	2	rightdot.PNG	47	right	experiment	FALSE	NONE	.	.	.	.	.	.	.	.	.	593	2227	.	3	[]	[ ]	.	.	.	.	.	.	.	.	.	.	.	FALSE	Fixation: 1634 ms	0	.	.	3	4.83	LeftMirror	817	.	.	.	.	.	1634
h007	52	2	rightdot.PNG	47	right	experiment	FALSE	NONE	.	.	.	.	.	.	.	.	.	277	2528	.	4	[]	[ 3]	[STATIC, ELLIPSE, 197.99998, 336.59998, 600.0, 743.4]	277	1	.	3	3	LeftMirror	128439	1	-148.7	-14	FALSE	Fixation: 2251 ms	1	dotlasttime	2505	3	2.37	LeftMirror	769	0	0	277	1	1	2251
h007	53	2	leftdot.PNG	6	left	experiment	FALSE	NONE	.	.	.	.	.	.	.	.	.	134	1164	.	1	[]	[ 1]	[STATIC, RECTANGLE, 880.0, 460.0, 1040.0, 620.0]	134	1	.	1	1	CrossArea	25600	1	33.4	29.7	FALSE	Fixation: 1030 ms	1	dotpresent	1030	1	0.71	CrossArea	759	0	0	134	1	1	1030
h007	53	2	leftdot.PNG	6	left	experiment	FALSE	NONE	.	.	.	.	.	.	.	.	.	97	1314	.	2	[]	[ 3]	[STATIC, ELLIPSE, 197.99998, 336.59998, 600.0, 743.4]	97	1	.	3	3	LeftDotArea	128439	1	84.7	-11.9	FALSE	Fixation: 1217 ms	0	.	.	3	1.36	LeftDotArea	864	0	0	97	1	1	1217
h007	53	2	leftdot.PNG	6	left	experiment	FALSE	NONE	.	.	.	.	.	.	.	.	.	1115	2528	.	3	[]	[ 2]	[STATIC, ELLIPSE, 1320.0, 336.59998, 1722.0, 743.4]	1115	1	.	2	2	RightMirror	128439	1	173.6	-56.3	FALSE	Fixation: 1413 ms	1	dotlasttime	2505	2	2.89	RightMirror	710	0	1	1115	1	1	1413
h007	54	2	leftdot.PNG	33	left	experiment	FALSE	NONE	.	.	.	.	.	.	.	.	.	211	1250	.	1	[]	[ 1]	[STATIC, RECTANGLE, 880.0, 460.0, 1040.0, 620.0]	211	1	.	1	1	CrossArea	25600	1	-15.6	-11.7	FALSE	Fixation: 1039 ms	1	dotpresent	1039	1	0.31	CrossArea	695	0	0	211	1	1	1039
h007	54	2	leftdot.PNG	33	left	experiment	FALSE	NONE	.	.	.	.	.	.	.	.	.	78	1373	.	2	[]	[ 3]	[STATIC, ELLIPSE, 197.99998, 336.59998, 600.0, 743.4]	78	1	.	3	3	LeftDotArea	128439	1	163.9	-1.5	FALSE	Fixation: 1295 ms	0	.	.	3	2.6	LeftDotArea	745	0	0	78	1	1	1295
h007	54	2	leftdot.PNG	33	left	experiment	FALSE	NONE	.	.	.	.	.	.	.	.	.	1085	2538	.	3	[]	[ ]	.	.	.	.	.	.	.	.	.	.	.	FALSE	Fixation: 1453 ms	1	dotlasttime	2515	2	3.2	RightMirror	671	.	.	.	.	.	1453
h007	55	2	rightdot.PNG	52	right	experiment	FALSE	NONE	.	.	.	.	.	.	.	.	.	205	1242	.	1	[]	[ 1]	[STATIC, RECTANGLE, 880.0, 460.0, 1040.0, 620.0]	205	1	.	1	1	CrossArea	25600	1	7	41	FALSE	Fixation: 1037 ms	1	dotpresent	1037	1	0.65	CrossArea	726	0	0	205	1	1	1037
h007	55	2	rightdot.PNG	52	right	experiment	FALSE	NONE	.	.	.	.	.	.	.	.	.	474	1808	.	2	[]	[ ]	.	.	.	.	.	.	.	.	.	.	.	FALSE	Fixation: 1334 ms	0	.	.	3	5.18	LeftMirror	778	.	.	.	.	.	1334
h007	55	2	rightdot.PNG	52	right	experiment	FALSE	NONE	.	.	.	.	.	.	.	.	.	702	2535	.	3	[]	[ 3]	[STATIC, ELLIPSE, 197.99998, 336.59998, 600.0, 743.4]	702	1	.	3	3	LeftMirror	128439	1	-111.2	-6.7	FALSE	Fixation: 1833 ms	1	dotlasttime	2512	3	1.76	LeftMirror	678	0	0	702	1	1	1833
h007	56	2	leftdot.PNG	31	left	experiment	FALSE	NONE	.	.	.	.	.	.	.	.	.	223	1260	.	1	[]	[ 1]	[STATIC, RECTANGLE, 880.0, 460.0, 1040.0, 620.0]	223	1	.	1	1	CrossArea	25600	1	2.2	27.4	FALSE	Fixation: 1037 ms	1	dotpresent	1037	1	0.43	CrossArea	746	0	0	223	1	1	1037
h007	56	2	leftdot.PNG	31	left	experiment	FALSE	NONE	.	.	.	.	.	.	.	.	.	924	2269	.	2	[]	[ 2]	[STATIC, ELLIPSE, 1320.0, 336.59998, 1722.0, 743.4]	924	1	.	2	2	RightMirror	128439	1	167.7	-50.4	FALSE	Fixation: 1345 ms	0	.	.	2	2.77	RightMirror	716	0	0	924	1	1	1345
h007	56	2	leftdot.PNG	31	left	experiment	FALSE	NONE	.	.	.	.	.	.	.	.	.	246	2536	.	3	[]	[ ]	.	.	.	.	.	.	.	.	.	.	.	FALSE	Fixation: 2290 ms	1	dotlasttime	2513	2	4.33	RightMirror	683	.	.	.	.	.	2290
h007	57	2	leftdot.PNG	8	left	experiment	FALSE	NONE	.	.	.	.	.	.	.	.	.	214	1241	.	1	[]	[ 1]	[STATIC, RECTANGLE, 880.0, 460.0, 1040.0, 620.0]	214	1	.	1	1	CrossArea	25600	1	6	16.8	FALSE	Fixation: 1027 ms	1	dotpresent	1027	1	0.28	CrossArea	729	0	0	214	1	1	1027
h007	57	2	leftdot.PNG	8	left	experiment	FALSE	NONE	.	.	.	.	.	.	.	.	.	1215	2525	.	2	[]	[ 2]	[STATIC, ELLIPSE, 1320.0, 336.59998, 1722.0, 743.4]	1215	1	.	2	2	RightMirror	128439	1	176.5	-31.9	FALSE	Fixation: 1310 ms	1	dotlasttime	2502	2	2.85	RightMirror	698	0	0	1215	1	1	1310
h007	58	2	rightdot.PNG	73	right	experiment	FALSE	NONE	.	.	.	.	.	.	.	.	.	191	1219	.	1	[]	[ 1]	[STATIC, RECTANGLE, 880.0, 460.0, 1040.0, 620.0]	191	1	.	1	1	CrossArea	25600	1	68.7	28.3	FALSE	Fixation: 1028 ms	1	dotpresent	1028	1	1.17	CrossArea	754	0	0	191	1	1	1028
h007	58	2	rightdot.PNG	73	right	experiment	FALSE	NONE	.	.	.	.	.	.	.	.	.	519	1852	.	2	[]	[ ]	.	.	.	.	.	.	.	.	.	.	.	FALSE	Fixation: 1333 ms	0	.	.	3	4.49	LeftMirror	789	.	.	.	.	.	1333
h007	58	2	rightdot.PNG	73	right	experiment	FALSE	NONE	.	.	.	.	.	.	.	.	.	653	2527	.	3	[]	[ 3]	[STATIC, ELLIPSE, 197.99998, 336.59998, 600.0, 743.4]	653	1	.	3	3	LeftMirror	128439	1	-185.3	3.8	FALSE	Fixation: 1874 ms	1	dotlasttime	2504	3	2.93	LeftMirror	664	0	0	653	1	1	1874
h007	59	2	rightdot.PNG	41	right	experiment	FALSE	NONE	.	.	.	.	.	.	.	.	.	205	1241	.	1	[]	[ 1]	[STATIC, RECTANGLE, 880.0, 460.0, 1040.0, 620.0]	205	1	.	1	1	CrossArea	25600	1	13.2	43	FALSE	Fixation: 1036 ms	1	dotpresent	1036	1	0.7	CrossArea	747	0	0	205	1	1	1036
h007	59	2	rightdot.PNG	41	right	experiment	FALSE	NONE	.	.	.	.	.	.	.	.	.	638	1977	.	2	[]	[ ]	.	.	.	.	.	.	.	.	.	.	.	FALSE	Fixation: 1339 ms	0	.	.	3	3.99	LeftMirror	758	.	.	.	.	.	1339
h007	59	2	rightdot.PNG	41	right	experiment	FALSE	NONE	.	.	.	.	.	.	.	.	.	538	2535	.	3	[]	[ 3]	[STATIC, ELLIPSE, 197.99998, 336.59998, 600.0, 743.4]	538	1	.	3	3	LeftMirror	128439	1	-149.3	-7.4	FALSE	Fixation: 1997 ms	1	dotlasttime	2512	3	2.36	LeftMirror	783	0	0	538	1	1	1997
h007	60	2	leftdot.PNG	35	left	experiment	FALSE	NONE	.	.	.	.	.	.	.	.	.	199	1235	.	1	[]	[ 1]	[STATIC, RECTANGLE, 880.0, 460.0, 1040.0, 620.0]	199	1	.	1	1	CrossArea	25600	1	-4.2	35.6	FALSE	Fixation: 1036 ms	1	dotpresent	1036	1	0.56	CrossArea	781	0	0	199	1	1	1036
h007	60	2	leftdot.PNG	35	left	experiment	FALSE	NONE	.	.	.	.	.	.	.	.	.	1207	2534	.	2	[]	[ ]	.	.	.	.	.	.	.	.	.	.	.	FALSE	Fixation: 1327 ms	1	dotlasttime	2511	2	4.11	RightMirror	704	.	.	.	.	.	1327
h007	61	2	leftdot.PNG	16	left	experiment	FALSE	NONE	.	.	.	.	.	.	.	.	.	216	1246	.	1	[]	[ 1]	[STATIC, RECTANGLE, 880.0, 460.0, 1040.0, 620.0]	216	1	.	1	1	CrossArea	25600	1	-46.5	30.5	FALSE	Fixation: 1030 ms	1	dotpresent	1030	1	0.87	CrossArea	753	0	0	216	1	1	1030
h007	61	2	leftdot.PNG	16	left	experiment	FALSE	NONE	.	.	.	.	.	.	.	.	.	1180	2528	.	2	[]	[ ]	.	.	.	.	.	.	.	.	.	.	.	FALSE	Fixation: 1348 ms	1	dotlasttime	2505	2	4.95	RightMirror	684	.	.	.	.	.	1348
h007	62	2	rightdot.PNG	68	right	experiment	FALSE	NONE	.	.	.	.	.	.	.	.	.	65	1102	.	1	[]	[ 1]	[STATIC, RECTANGLE, 880.0, 460.0, 1040.0, 620.0]	214	2	.	1	1	CrossArea	25600	1	42.1	24	FALSE	Fixation: 1037 ms	1	dotpresent	1037	1	0.76	CrossArea	649	0	0	214	1	2	1037
h007	62	2	rightdot.PNG	68	right	experiment	FALSE	NONE	.	.	.	.	.	.	.	.	.	149	1266	.	2	[]	[ 1]	[STATIC, RECTANGLE, 880.0, 460.0, 1040.0, 620.0]	214	2	.	1	1	CrossArea	25600	1	0.5	18.2	FALSE	Fixation: 1117 ms	0	.	.	1	0.28	CrossArea	708	0	0	214	2	2	1117
h007	62	2	rightdot.PNG	68	right	experiment	FALSE	NONE	.	.	.	.	.	.	.	.	.	372	1716	.	3	[]	[ ]	.	.	.	.	.	.	.	.	.	.	.	FALSE	Fixation: 1344 ms	0	.	.	3	5.56	LeftMirror	760	.	.	.	.	.	1344
h007	62	2	rightdot.PNG	68	right	experiment	FALSE	NONE	.	.	.	.	.	.	.	.	.	795	2536	.	4	[]	[ 3]	[STATIC, ELLIPSE, 197.99998, 336.59998, 600.0, 743.4]	795	1	.	3	3	LeftMirror	128439	1	-182.3	-41.9	FALSE	Fixation: 1741 ms	1	dotlasttime	2513	3	2.96	LeftMirror	693	0	0	795	1	1	1741
h007	63	2	leftdot.PNG	9	left	experiment	FALSE	NONE	.	.	.	.	.	.	.	.	.	107	1143	.	1	[]	[ 1]	[STATIC, RECTANGLE, 880.0, 460.0, 1040.0, 620.0]	107	1	.	1	1	CrossArea	25600	1	60.4	11.9	FALSE	Fixation: 1036 ms	1	dotpresent	1036	1	0.97	CrossArea	647	0	0	107	1	1	1036
h007	63	2	leftdot.PNG	9	left	experiment	FALSE	NONE	.	.	.	.	.	.	.	.	.	82	1261	.	2	[]	[ ]	.	.	.	.	.	.	.	.	.	.	.	FALSE	Fixation: 1179 ms	0	.	.	3	5.19	LeftDotArea	743	.	.	.	.	.	1179
h007	63	2	leftdot.PNG	9	left	experiment	FALSE	NONE	.	.	.	.	.	.	.	.	.	1165	2535	.	3	[]	[ ]	.	.	.	.	.	.	.	.	.	.	.	FALSE	Fixation: 1370 ms	1	dotlasttime	2512	2	5.39	RightMirror	640	.	.	.	.	.	1370
h007	64	2	leftdot.PNG	27	left	experiment	FALSE	NONE	.	.	.	.	.	.	.	.	.	223	1261	.	1	[]	[ 1]	[STATIC, RECTANGLE, 880.0, 460.0, 1040.0, 620.0]	223	1	.	1	1	CrossArea	25600	1	-5.6	21.2	FALSE	Fixation: 1038 ms	1	dotpresent	1038	1	0.35	CrossArea	728	0	0	223	1	1	1038
h007	64	2	leftdot.PNG	27	left	experiment	FALSE	NONE	.	.	.	.	.	.	.	.	.	1003	2346	.	2	[]	[ 2]	[STATIC, ELLIPSE, 1320.0, 336.59998, 1722.0, 743.4]	1003	1	.	2	2	RightMirror	128439	1	104.6	-108.3	FALSE	Fixation: 1343 ms	0	.	.	2	2.39	RightMirror	685	0	0	1003	1	1	1343
h007	64	2	leftdot.PNG	27	left	experiment	FALSE	NONE	.	.	.	.	.	.	.	.	.	169	2536	.	3	[]	[ ]	.	.	.	.	.	.	.	.	.	.	.	FALSE	Fixation: 2367 ms	1	dotlasttime	2513	2	3.94	RightMirror	645	.	.	.	.	.	2367
h007	65	2	rightdot.PNG	58	right	experiment	FALSE	NONE	.	.	.	.	.	.	.	.	.	196	1232	.	1	[]	[ 1]	[STATIC, RECTANGLE, 880.0, 460.0, 1040.0, 620.0]	196	1	.	1	1	CrossArea	25600	1	27.5	25.3	FALSE	Fixation: 1036 ms	1	dotpresent	1036	1	0.59	CrossArea	621	0	0	196	1	1	1036
h007	65	2	rightdot.PNG	58	right	experiment	FALSE	NONE	.	.	.	.	.	.	.	.	.	1192	2535	.	2	[]	[ 3]	[STATIC, ELLIPSE, 197.99998, 336.59998, 600.0, 743.4]	1192	1	.	3	3	LeftMirror	128439	1	-177.5	-15.9	FALSE	Fixation: 1343 ms	1	dotlasttime	2512	3	2.82	LeftMirror	674	0	0	1192	1	1	1343
h007	66	2	leftdot.PNG	25	left	experiment	FALSE	NONE	.	.	.	.	.	.	.	.	.	190	1222	.	1	[]	[ 1]	[STATIC, RECTANGLE, 880.0, 460.0, 1040.0, 620.0]	190	1	.	1	1	CrossArea	25600	1	12.8	20.1	FALSE	Fixation: 1032 ms	1	dotpresent	1032	1	0.37	CrossArea	792	0	0	190	1	1	1032
h007	66	2	leftdot.PNG	25	left	experiment	FALSE	NONE	.	.	.	.	.	.	.	.	.	497	1827	.	2	[]	[ ]	.	.	.	.	.	.	.	.	.	.	.	FALSE	Fixation: 1330 ms	0	.	.	2	4.94	RightMirror	762	.	.	.	.	.	1330
h007	66	2	leftdot.PNG	25	left	experiment	FALSE	NONE	.	.	.	.	.	.	.	.	.	143	1996	.	3	[]	[ ]	.	.	.	.	.	.	.	.	.	.	.	FALSE	Fixation: 1853 ms	0	.	.	2	7.93	RightMirror	640	.	.	.	.	.	1853
h007	66	2	leftdot.PNG	25	left	experiment	FALSE	NONE	.	.	.	.	.	.	.	.	.	512	2530	.	4	[]	[ ]	.	.	.	.	.	.	.	.	.	.	.	FALSE	Fixation: 2018 ms	1	dotlasttime	2508	2	6.19	RightMirror	658	.	.	.	.	.	2018
h007	67	2	rightdot.PNG	65	right	experiment	FALSE	NONE	.	.	.	.	.	.	.	.	.	48	1089	.	1	[]	[ 1]	[STATIC, RECTANGLE, 880.0, 460.0, 1040.0, 620.0]	223	2	.	1	1	CrossArea	25600	1	35.2	19.5	FALSE	Fixation: 1041 ms	1	dotpresent	1041	1	0.63	CrossArea	675	0	0	223	1	2	1041
h007	67	2	rightdot.PNG	65	right	experiment	FALSE	NONE	.	.	.	.	.	.	.	.	.	175	1276	.	2	[]	[ 1]	[STATIC, RECTANGLE, 880.0, 460.0, 1040.0, 620.0]	223	2	.	1	1	CrossArea	25600	1	-3.4	15.7	FALSE	Fixation: 1101 ms	0	.	.	1	0.25	CrossArea	697	0	0	223	2	2	1101
h007	67	2	rightdot.PNG	65	right	experiment	FALSE	NONE	.	.	.	.	.	.	.	.	.	1162	2539	.	3	[]	[ ]	.	.	.	.	.	.	.	.	.	.	.	FALSE	Fixation: 1377 ms	1	dotlasttime	2517	3	4.91	LeftMirror	695	.	.	.	.	.	1377
h007	68	2	leftdot.PNG	38	left	experiment	FALSE	NONE	.	.	.	.	.	.	.	.	.	126	1157	.	1	[]	[ 1]	[STATIC, RECTANGLE, 880.0, 460.0, 1040.0, 620.0]	126	1	.	1	1	CrossArea	25600	1	-1.1	11.8	FALSE	Fixation: 1031 ms	1	dotpresent	1031	1	0.19	CrossArea	706	0	0	126	1	1	1031
h007	68	2	leftdot.PNG	38	left	experiment	FALSE	NONE	.	.	.	.	.	.	.	.	.	72	1280	.	2	[]	[ 3]	[STATIC, ELLIPSE, 197.99998, 336.59998, 600.0, 743.4]	72	1	.	3	3	LeftDotArea	128439	1	94.7	-3.8	FALSE	Fixation: 1208 ms	0	.	.	3	1.5	LeftDotArea	792	0	0	72	1	1	1208
h007	68	2	leftdot.PNG	38	left	experiment	FALSE	NONE	.	.	.	.	.	.	.	.	.	1019	2383	.	3	[]	[ ]	.	.	.	.	.	.	.	.	.	.	.	FALSE	Fixation: 1364 ms	0	.	.	2	4.38	RightMirror	652	.	.	.	.	.	1364
h007	68	2	leftdot.PNG	38	left	experiment	FALSE	NONE	.	.	.	.	.	.	.	.	.	129	2530	.	4	[]	[ ]	.	.	.	.	.	.	.	.	.	.	.	FALSE	Fixation: 2401 ms	1	dotlasttime	2507	2	5.31	RightMirror	633	.	.	.	.	.	2401
h007	69	2	leftdot.PNG	26	left	experiment	FALSE	NONE	.	.	.	.	.	.	.	.	.	183	1218	.	1	[]	[ 1]	[STATIC, RECTANGLE, 880.0, 460.0, 1040.0, 620.0]	183	1	.	1	1	CrossArea	25600	1	8.6	38.3	FALSE	Fixation: 1035 ms	1	dotpresent	1035	1	0.62	CrossArea	697	0	0	183	1	1	1035
h007	69	2	leftdot.PNG	26	left	experiment	FALSE	NONE	.	.	.	.	.	.	.	.	.	195	1481	.	2	[]	[ ]	.	.	.	.	.	.	.	.	.	.	.	FALSE	Fixation: 1286 ms	0	.	.	2	4.03	RightMirror	771	.	.	.	.	.	1286
h007	69	2	leftdot.PNG	26	left	experiment	FALSE	NONE	.	.	.	.	.	.	.	.	.	1015	2534	.	3	[]	[ ]	.	.	.	.	.	.	.	.	.	.	.	FALSE	Fixation: 1519 ms	1	dotlasttime	2512	2	6.93	RightMirror	593	.	.	.	.	.	1519
h007	70	2	rightdot.PNG	43	right	experiment	FALSE	NONE	.	.	.	.	.	.	.	.	.	226	1254	.	1	[]	[ 1]	[STATIC, RECTANGLE, 880.0, 460.0, 1040.0, 620.0]	226	1	.	1	1	CrossArea	25600	1	-0.4	23.8	FALSE	Fixation: 1028 ms	1	dotpresent	1028	1	0.36	CrossArea	785	0	0	226	1	1	1028
h007	70	2	rightdot.PNG	43	right	experiment	FALSE	NONE	.	.	.	.	.	.	.	.	.	216	1595	.	2	[]	[ ]	.	.	.	.	.	.	.	.	.	.	.	FALSE	Fixation: 1379 ms	0	.	.	3	5.41	LeftMirror	843	.	.	.	.	.	1379
h007	70	2	rightdot.PNG	43	right	experiment	FALSE	NONE	.	.	.	.	.	.	.	.	.	487	2117	.	3	[]	[ ]	.	.	.	.	.	.	.	.	.	.	.	FALSE	Fixation: 1630 ms	0	.	.	3	5.58	LeftMirror	697	.	.	.	.	.	1630
h007	70	2	rightdot.PNG	43	right	experiment	FALSE	NONE	.	.	.	.	.	.	.	.	.	387	2527	.	4	[]	[ ]	.	.	.	.	.	.	.	.	.	.	.	FALSE	Fixation: 2140 ms	1	dotlasttime	2504	3	7.06	LeftMirror	580	.	.	.	.	.	2140
h007	71	2	rightdot.PNG	66	right	experiment	FALSE	NONE	.	.	.	.	.	.	.	.	.	177	1205	.	1	[]	[ 1]	[STATIC, RECTANGLE, 880.0, 460.0, 1040.0, 620.0]	177	1	.	1	1	CrossArea	25600	1	21.9	4.5	FALSE	Fixation: 1028 ms	1	dotpresent	1028	1	0.35	CrossArea	770	0	0	177	1	1	1028
h007	71	2	rightdot.PNG	66	right	experiment	FALSE	NONE	.	.	.	.	.	.	.	.	.	262	1572	.	2	[]	[ ]	.	.	.	.	.	.	.	.	.	.	.	FALSE	Fixation: 1310 ms	0	.	.	3	3.2	LeftMirror	852	.	.	.	.	.	1310
h007	71	2	rightdot.PNG	66	right	experiment	FALSE	NONE	.	.	.	.	.	.	.	.	.	309	1936	.	3	[]	[ ]	.	.	.	.	.	.	.	.	.	.	.	FALSE	Fixation: 1627 ms	0	.	.	3	8.12	LeftMirror	662	.	.	.	.	.	1627
h007	71	2	rightdot.PNG	66	right	experiment	FALSE	NONE	.	.	.	.	.	.	.	.	.	568	2527	.	4	[]	[ ]	.	.	.	.	.	.	.	.	.	.	.	FALSE	Fixation: 1959 ms	1	TRACKER_TIME 7 3718145.104	2504	3	6.81	LeftMirror	683	.	.	.	.	.	1959
h007	72	2	leftdot.PNG	36	left	experiment	FALSE	NONE	.	.	.	.	.	.	.	.	.	233	1261	.	1	[]	[ 1]	[STATIC, RECTANGLE, 880.0, 460.0, 1040.0, 620.0]	233	1	.	1	1	CrossArea	25600	1	24.2	-23.1	FALSE	Fixation: 1028 ms	1	dotpresent	1028	1	0.54	CrossArea	800	0	0	233	1	1	1028
h007	72	2	leftdot.PNG	36	left	experiment	FALSE	NONE	.	.	.	.	.	.	.	.	.	183	1549	.	2	[]	[ ]	.	.	.	.	.	.	.	.	.	.	.	FALSE	Fixation: 1366 ms	0	.	.	2	6.32	RightMirror	772	.	.	.	.	.	1366
h007	72	2	leftdot.PNG	36	left	experiment	FALSE	NONE	.	.	.	.	.	.	.	.	.	823	2398	.	3	[]	[ ]	.	.	.	.	.	.	.	.	.	.	.	FALSE	Fixation: 1575 ms	0	.	.	2	7.58	RightMirror	641	.	.	.	.	.	1575
h007	72	2	leftdot.PNG	36	left	experiment	FALSE	NONE	.	.	.	.	.	.	.	.	.	108	2527	.	4	[]	[ ]	.	.	.	.	.	.	.	.	.	.	.	FALSE	Fixation: 2419 ms	1	dotlasttime	2504	2	8.48	RightMirror	575	.	.	.	.	.	2419
h007	73	2	leftdot.PNG	20	left	experiment	FALSE	NONE	.	.	.	.	.	.	.	.	.	265	1299	.	1	[]	[ 1]	[STATIC, RECTANGLE, 880.0, 460.0, 1040.0, 620.0]	265	1	.	1	1	CrossArea	25600	1	11	38.6	FALSE	Fixation: 1034 ms	1	dotpresent	1034	1	0.63	CrossArea	772	0	0	265	1	1	1034
h007	73	2	leftdot.PNG	20	left	experiment	FALSE	NONE	.	.	.	.	.	.	.	.	.	71	1410	.	2	[]	[ ]	.	.	.	.	.	.	.	.	.	.	.	FALSE	Fixation: 1339 ms	0	.	.	3	3.83	LeftDotArea	755	.	.	.	.	.	1339
h007	73	2	leftdot.PNG	20	left	experiment	FALSE	NONE	.	.	.	.	.	.	.	.	.	1039	2533	.	3	[]	[ ]	.	.	.	.	.	.	.	.	.	.	.	FALSE	Fixation: 1494 ms	1	dotlasttime	2510	2	4.45	RightMirror	646	.	.	.	.	.	1494
h007	74	2	rightdot.PNG	53	right	experiment	FALSE	NONE	.	.	.	.	.	.	.	.	.	79	1107	.	1	[]	[ 1]	[STATIC, RECTANGLE, 880.0, 460.0, 1040.0, 620.0]	203	2	.	1	1	CrossArea	25600	1	19.1	68.8	FALSE	Fixation: 1028 ms	1	dotpresent	1028	1	1.1	CrossArea	745	0	0	203	1	2	1028
h007	74	2	rightdot.PNG	53	right	experiment	FALSE	NONE	.	.	.	.	.	.	.	.	.	124	1253	.	2	[]	[ 1]	[STATIC, RECTANGLE, 880.0, 460.0, 1040.0, 620.0]	203	2	.	1	1	CrossArea	25600	1	-17.5	67.8	FALSE	Fixation: 1129 ms	0	.	.	1	1.08	CrossArea	728	0	0	203	2	2	1129
h007	74	2	rightdot.PNG	53	right	experiment	FALSE	NONE	.	.	.	.	.	.	.	.	.	159	1458	.	3	[]	[ 2]	[STATIC, ELLIPSE, 1320.0, 336.59998, 1722.0, 743.4]	159	1	.	2	2	RightDotArea	128439	1	-18.6	35.8	FALSE	Fixation: 1299 ms	0	.	.	2	0.63	RightDotArea	734	0	0	159	1	1	1299
h007	74	2	rightdot.PNG	53	right	experiment	FALSE	NONE	.	.	.	.	.	.	.	.	.	359	1918	.	4	[]	[ 3]	[STATIC, ELLIPSE, 197.99998, 336.59998, 600.0, 743.4]	359	1	.	3	3	LeftMirror	128439	1	-102.5	88.3	FALSE	Fixation: 1559 ms	0	.	.	3	2.11	LeftMirror	798	0	0	359	1	1	1559
h007	74	2	rightdot.PNG	53	right	experiment	FALSE	NONE	.	.	.	.	.	.	.	.	.	575	2527	.	5	[]	[ ]	.	.	.	.	.	.	.	.	.	.	.	FALSE	Fixation: 1952 ms	1	dotlasttime	2504	3	4.43	LeftMirror	679	.	.	.	.	.	1952
h007	75	2	rightdot.PNG	50	right	experiment	FALSE	NONE	.	.	.	.	.	.	.	.	.	112	1144	.	1	[]	[ ]	.	.	.	.	.	.	.	.	.	.	.	FALSE	Fixation: 1032 ms	1	dotpresent	1032	1	1.57	CrossArea	899	.	.	.	.	.	1032
h007	75	2	rightdot.PNG	50	right	experiment	FALSE	NONE	.	.	.	.	.	.	.	.	.	114	1299	.	2	[]	[ ]	.	.	.	.	.	.	.	.	.	.	.	FALSE	Fixation: 1185 ms	0	.	.	2	3.57	RightDotArea	929	.	.	.	.	.	1185
h007	75	2	rightdot.PNG	50	right	experiment	FALSE	NONE	.	.	.	.	.	.	.	.	.	392	1773	.	3	[]	[ ]	.	.	.	.	.	.	.	.	.	.	.	FALSE	Fixation: 1381 ms	0	.	.	3	5	LeftMirror	937	.	.	.	.	.	1381
h007	75	2	rightdot.PNG	50	right	experiment	FALSE	NONE	.	.	.	.	.	.	.	.	.	731	2530	.	4	[]	[ ]	.	.	.	.	.	.	.	.	.	.	.	FALSE	Fixation: 1799 ms	1	dotlasttime	2507	3	3.55	LeftMirror	755	.	.	.	.	.	1799
h008	1	1	leftdot.PNG	3	left	practice	FALSE	NONE	.	.	.	.	.	.	.	.	.	225	1267	.	1	[]	[ 1]	[STATIC, RECTANGLE, 880.0, 460.0, 1040.0, 620.0]	225	1	.	1	1	CrossArea	25600	1	-10	-3.6	FALSE	Fixation: 1042 ms	1	dotpresent	1042	1	0.17	CrossArea	1737	0	0	225	1	1	1042
[truncated: 12,938 more rows]
[truncated: 184 more columns]
