# Supplementary material for: Differences in the Effects of Reading and Aerobic Exercise Interventions on Inhibitory Control of College Students With Mobile Phone Addiction
Source: Front Psychiatry. 2022 Mar 1;13:797780. doi: 10.3389/fpsyt.2022.797780 (PMC8920989; doi:10.3389/fpsyt.2022.797780)
Supplement: Supplementary file 2 [file Data_Sheet_2.CSV]

subject	sub	prepost	group
1	h001	post	exercise
2	h002	post	reading
3	h003	post	exercise
4	h004	post	exercise
5	h005	post	exercise
6	h006	post	exercise
7	h007	post	exercise
8	h008	post	reading
9	h009	post	exercise
10	h010	post	reading
11	h011	post	reading
12	h012	post	reading
13	h013	post	reading
14	h014	post	reading
15	h015	post	exercise
16	h016	post	exercise
17	h017	post	exercise
18	h018	post	exercise
19	h019	post	exercise
20	h020	post	reading
21	h021	post	exercise
22	h022	post	reading
23	h023	post	reading
24	h024	post	exercise
25	h025	post	reading
26	h026	post	reading
27	h027	post	reading
28	h028	post	reading
29	h029	post	exercise
30	h030	post	reading
1	q001	pre	exercise
2	q002	pre	reading
3	q003	pre	exercise
4	q004	pre	exercise
5	q005	pre	exercise
6	q006	pre	exercise
7	q007	pre	exercise
8	q008	pre	reading
9	q009	pre	exercise
10	q010	pre	reading
11	q011	pre	reading
12	q012	pre	reading
13	q013	pre	reading
14	q014	pre	reading
15	q015	pre	exercise
16	q016	pre	exercise
17	q017	pre	exercise
18	q018	pre	exercise
19	q019	pre	exercise
20	q020	pre	reading
21	q021	pre	exercise
22	q022	pre	reading
23	q023	pre	reading
24	q024	pre	exercise
25	q025	pre	reading
26	q026	pre	reading
27	q027	pre	reading
28	q028	pre	reading
29	q029	pre	exercise
30	q030	pre	reading
